# Supplementary material for: A computational screen for alternative genetic codes in over 250,000 genomes
Source: eLife. 2021 Nov 9;10:e71402. doi: 10.7554/eLife.71402 (PMC8629427; doi:10.7554/eLife.71402)
Supplement: Supplementary file 1. [file elife-71402-supp1.csv]

NCBI species taxid	domain of life	assembly	NCBI species name	selected for dereplicated set?	expected genetic code	Codetta inferred genetic code	# amino acid inferred stop codons	# uninferred stop codons	total # stop codons	# expected amino acid inferred sense codons	# unexpected amino acid infered sense codons	# uninferred sense codons	total # sense codons
7	B	GCA_000010525.1	Azorhizobium caulinodans ORS 571	TRUE	FFLLSSSSYY**CC*WLLLLPPPPHHQQRRRRIIIMTTTTNNKKSSRRVVVVAAAADDEEGGGG	FFLLSSSSYY??CC?WLLLLPPPPHHQQRRRRIIIMTTTTNNKKSSRRVVVVAAAADDEEGGGG	0	3	3	61	0	0	61
9	B	GCA_005237295.1	Buchnera aphidicola (Macrosiphum euphorbiae)	TRUE	FFLLSSSSYY**CC*WLLLLPPPPHHQQRRRRIIIMTTTTNNKKSSRRVVVVAAAADDEEGGGG	FFLLSSSSYY??CC?WLLLLPPPPHHQQRRRRIIIMTTTTNNKKSSRRVVVVAAAADDEEGGGG	0	3	3	61	0	0	61
9	B	GCA_000007365.1	Buchnera aphidicola str. Sg (Schizaphis graminum)	FALSE	FFLLSSSSYY**CC*WLLLLPPPPHHQQRRRRIIIMTTTTNNKKSSRRVVVVAAAADDEEGGGG	FFLLSSSSYY??CC?WLLLLPPPPHHQQRRRRIIIMTTTTNNKKSSRRVVVVAAAADDEEGGGG	0	3	3	61	0	0	61
9	B	GCA_000007725.1	Buchnera aphidicola str. Bp (Baizongia pistaciae)	FALSE	FFLLSSSSYY**CC*WLLLLPPPPHHQQRRRRIIIMTTTTNNKKSSRRVVVVAAAADDEEGGGG	FFLLSSSSYY??CC?WLLLLPPPPHHQQRRRRIIIMTTTTNNKKSSRRVVVVAAAADDEEGGGG	0	3	3	61	0	0	61
9	B	GCA_000009605.1	Buchnera aphidicola str. APS (Acyrthosiphon pisum)	FALSE	FFLLSSSSYY**CC*WLLLLPPPPHHQQRRRRIIIMTTTTNNKKSSRRVVVVAAAADDEEGGGG	FFLLSSSSYY??CC?WLLLLPPPPHHQQRRRRIIIMTTTTNNKKSSRRVVVVAAAADDEEGGGG	0	3	3	61	0	0	61
9	B	GCA_000021065.1	Buchnera aphidicola str. Tuc7 (Acyrthosiphon pisum)	FALSE	FFLLSSSSYY**CC*WLLLLPPPPHHQQRRRRIIIMTTTTNNKKSSRRVVVVAAAADDEEGGGG	FFLLSSSSYY??CC?WLLLLPPPPHHQQRRRRIIIMTTTTNNKKSSRRVVVVAAAADDEEGGGG	0	3	3	61	0	0	61
9	B	GCA_000021085.1	Buchnera aphidicola str. 5A (Acyrthosiphon pisum)	FALSE	FFLLSSSSYY**CC*WLLLLPPPPHHQQRRRRIIIMTTTTNNKKSSRRVVVVAAAADDEEGGGG	FFLLSSSSYY??CC?WLLLLPPPPHHQQRRRRIIIMTTTTNNKKSSRRVVVVAAAADDEEGGGG	0	3	3	61	0	0	61
9	B	GCA_000090965.1	Buchnera aphidicola BCc	FALSE	FFLLSSSSYY**CC*WLLLLPPPPHHQQRRRRIIIMTTTTNNKKSSRRVVVVAAAADDEEGGGG	FFLLSSSSYY??CC?WL?LLPPPPHHQQRRRRIIIMTTTTNNKKSSRRVVVVAAAADDEEGGGG	0	3	3	60	0	1	61
9	B	GCA_000174075.1	Buchnera aphidicola str. LSR1 (Acyrthosiphon pisum)	FALSE	FFLLSSSSYY**CC*WLLLLPPPPHHQQRRRRIIIMTTTTNNKKSSRRVVVVAAAADDEEGGGG	FFLLSSSSYY??CC?WLLLLPPPPHHQQRRRRIIIMTTTTNNKKSSRRVVVVAAAADDEEGGGG	0	3	3	61	0	0	61
9	B	GCA_000183225.1	Buchnera aphidicola str. LL01 (Acyrthosiphon pisum)	FALSE	FFLLSSSSYY**CC*WLLLLPPPPHHQQRRRRIIIMTTTTNNKKSSRRVVVVAAAADDEEGGGG	FFLLSSSSYY??CC?WLLLLPPPPHHQQRRRRIIIMTTTTNNKKSSRRVVVVAAAADDEEGGGG	0	3	3	61	0	0	61
9	B	GCA_000183245.1	Buchnera aphidicola str. TLW03 (Acyrthosiphon pisum)	FALSE	FFLLSSSSYY**CC*WLLLLPPPPHHQQRRRRIIIMTTTTNNKKSSRRVVVVAAAADDEEGGGG	FFLLSSSSYY??CC?WLLLLPPPPHHQQRRRRIIIMTTTTNNKKSSRRVVVVAAAADDEEGGGG	0	3	3	61	0	0	61
9	B	GCA_000183285.1	Buchnera aphidicola str. JF99 (Acyrthosiphon pisum)	FALSE	FFLLSSSSYY**CC*WLLLLPPPPHHQQRRRRIIIMTTTTNNKKSSRRVVVVAAAADDEEGGGG	FFLLSSSSYY??CC?WLLLLPPPPHHQQRRRRIIIMTTTTNNKKSSRRVVVVAAAADDEEGGGG	0	3	3	61	0	0	61
9	B	GCA_000183305.1	Buchnera aphidicola str. JF98 (Acyrthosiphon pisum)	FALSE	FFLLSSSSYY**CC*WLLLLPPPPHHQQRRRRIIIMTTTTNNKKSSRRVVVVAAAADDEEGGGG	FFLLSSSSYY??CC?WLLLLPPPPHHQQRRRRIIIMTTTTNNKKSSRRVVVVAAAADDEEGGGG	0	3	3	61	0	0	61
9	B	GCA_000217635.1	Buchnera aphidicola (Cinara tujafilina)	FALSE	FFLLSSSSYY**CC*WLLLLPPPPHHQQRRRRIIIMTTTTNNKKSSRRVVVVAAAADDEEGGGG	FFLLSSSSYY??CC?WLLLLPPPPHHQQRRRRIIIMTTTTNNKKSSRRVVVVAAAADDEEGGGG	0	3	3	61	0	0	61
9	B	GCA_000225445.1	Buchnera aphidicola str. Ak (Acyrthosiphon kondoi)	FALSE	FFLLSSSSYY**CC*WLLLLPPPPHHQQRRRRIIIMTTTTNNKKSSRRVVVVAAAADDEEGGGG	FFLLSSSSYY??CC?WLLLLPPPPHHQQRRRRIIIMTTTTNNKKSSRRVVVVAAAADDEEGGGG	0	3	3	61	0	0	61
9	B	GCA_000225465.1	Buchnera aphidicola str. Ua (Uroleucon ambrosiae)	FALSE	FFLLSSSSYY**CC*WLLLLPPPPHHQQRRRRIIIMTTTTNNKKSSRRVVVVAAAADDEEGGGG	FFLLSSSSYY??CC?WLLLLPPPPHHQQRRRRIIIMTTTTNNKKSSRRVVVVAAAADDEEGGGG	0	3	3	61	0	0	61
9	B	GCA_000521525.1	Buchnera aphidicola str. USDA (Myzus persicae)	FALSE	FFLLSSSSYY**CC*WLLLLPPPPHHQQRRRRIIIMTTTTNNKKSSRRVVVVAAAADDEEGGGG	FFLLSSSSYY??CC?WLLLLPPPPHHQQRRRRIIIMTTTTNNKKSSRRVVVVAAAADDEEGGGG	0	3	3	61	0	0	61
9	B	GCA_000521545.1	Buchnera aphidicola str. W106 (Myzus persicae)	FALSE	FFLLSSSSYY**CC*WLLLLPPPPHHQQRRRRIIIMTTTTNNKKSSRRVVVVAAAADDEEGGGG	FFLLSSSSYY??CC?WLLLLPPPPHHQQRRRRIIIMTTTTNNKKSSRRVVVVAAAADDEEGGGG	0	3	3	61	0	0	61
9	B	GCA_000521565.1	Buchnera aphidicola str. G002 (Myzus persicae)	FALSE	FFLLSSSSYY**CC*WLLLLPPPPHHQQRRRRIIIMTTTTNNKKSSRRVVVVAAAADDEEGGGG	FFLLSSSSYY??CC?WLLLLPPPPHHQQRRRRIIIMTTTTNNKKSSRRVVVVAAAADDEEGGGG	0	3	3	61	0	0	61
9	B	GCA_000521585.1	Buchnera aphidicola str. F009 (Myzus persicae)	FALSE	FFLLSSSSYY**CC*WLLLLPPPPHHQQRRRRIIIMTTTTNNKKSSRRVVVVAAAADDEEGGGG	FFLLSSSSYY??CC?WLLLLPPPPHHQQRRRRIIIMTTTTNNKKSSRRVVVVAAAADDEEGGGG	0	3	3	61	0	0	61
9	B	GCA_001280225.1	Buchnera aphidicola (Aphis glycines)	FALSE	FFLLSSSSYY**CC*WLLLLPPPPHHQQRRRRIIIMTTTTNNKKSSRRVVVVAAAADDEEGGGG	FFLLSSSSYY??CC?WLLLLPPPPHHQQRRRRIIIMTTTTNNKKSSRRVVVVAAAADDEEGGGG	0	3	3	61	0	0	61
9	B	GCA_001648115.1	Buchnera aphidicola (Schlechtendalia chinensis)	FALSE	FFLLSSSSYY**CC*WLLLLPPPPHHQQRRRRIIIMTTTTNNKKSSRRVVVVAAAADDEEGGGG	FFLLSSSSYY??CC?WLLLLPPPPHHQQRRRRIIIMTTTTNNKKSSRRVVVVAAAADDEEGGGG	0	3	3	61	0	0	61
9	B	GCA_001700895.1	Buchnera aphidicola (Diuraphis noxia)	FALSE	FFLLSSSSYY**CC*WLLLLPPPPHHQQRRRRIIIMTTTTNNKKSSRRVVVVAAAADDEEGGGG	FFLLSSSSYY??CC?WLLLLPPPPHHQQRRRRIIIMTTTTNNKKSSRRVVVVAAAADDEEGGGG	0	3	3	61	0	0	61
9	B	GCA_001939165.1	Buchnera aphidicola (Myzus persicae)	FALSE	FFLLSSSSYY**CC*WLLLLPPPPHHQQRRRRIIIMTTTTNNKKSSRRVVVVAAAADDEEGGGG	FFLLSSSSYY??CC?WLLLLPPPPHHQQRRRRIIIMTTTTNNKKSSRRVVVVAAAADDEEGGGG	0	3	3	61	0	0	61
9	B	GCA_003096055.1	Buchnera aphidicola (Melanaphis sacchari)	FALSE	FFLLSSSSYY**CC*WLLLLPPPPHHQQRRRRIIIMTTTTNNKKSSRRVVVVAAAADDEEGGGG	FFLLSSSSYY??CC?WLLLLPPPPHHQQRRRRIIIMTTTTNNKKSSRRVVVVAAAADDEEGGGG	0	3	3	61	0	0	61
9	B	GCA_003099975.1	Buchnera aphidicola (Schizaphis graminum)	FALSE	FFLLSSSSYY**CC*WLLLLPPPPHHQQRRRRIIIMTTTTNNKKSSRRVVVVAAAADDEEGGGG	FFLLSSSSYY??CC?WLLLLPPPPHHQQRRRRIIIMTTTTNNKKSSRRVVVVAAAADDEEGGGG	0	3	3	61	0	0	61
9	B	GCA_003671935.1	Buchnera aphidicola (Rhopalosiphum maidis)	FALSE	FFLLSSSSYY**CC*WLLLLPPPPHHQQRRRRIIIMTTTTNNKKSSRRVVVVAAAADDEEGGGG	FFLLSSSSYY??CC?WLLLLPPPPHHQQRRRRIIIMTTTTNNKKSSRRVVVVAAAADDEEGGGG	0	3	3	61	0	0	61
9	B	GCA_005080705.1	Buchnera aphidicola (Therioaphis trifolii)	FALSE	FFLLSSSSYY**CC*WLLLLPPPPHHQQRRRRIIIMTTTTNNKKSSRRVVVVAAAADDEEGGGG	FFLLSSSSYY??CC?WL?L?PPPPHHQQRRRRIIIMTTTTNNKKSSRRVVVVAAAADDEEGGGG	0	3	3	59	0	2	61
9	B	GCA_005080725.1	Buchnera aphidicola (Sarucallis kahawaluokalani)	FALSE	FFLLSSSSYY**CC*WLLLLPPPPHHQQRRRRIIIMTTTTNNKKSSRRVVVVAAAADDEEGGGG	FFLLSSSSYY??CC?WLLLLPPPPHHQQRRRRIIIMTTTTNNKKSSRRVVVVAAAADDEEGGGG	0	3	3	61	0	0	61
9	B	GCA_005080745.1	Buchnera aphidicola (Melaphis rhois)	FALSE	FFLLSSSSYY**CC*WLLLLPPPPHHQQRRRRIIIMTTTTNNKKSSRRVVVVAAAADDEEGGGG	FFLLSSSSYY??CC?WLLLLPPPPHHQQRRRRIIIMTTTTNNKKSSRRVVVVAAAADDEEGGGG	0	3	3	61	0	0	61
9	B	GCA_005080765.1	Buchnera aphidicola (Anoecia oenotherae)	FALSE	FFLLSSSSYY**CC*WLLLLPPPPHHQQRRRRIIIMTTTTNNKKSSRRVVVVAAAADDEEGGGG	FFLLSSSSYY??CC?WLLLLPPPPHHQQRRRRIIIMTTTTNNKKSSRRVVVVAAAADDEEGGGG	0	3	3	61	0	0	61
9	B	GCA_005080785.1	Buchnera aphidicola (Stegophylla sp.)	FALSE	FFLLSSSSYY**CC*WLLLLPPPPHHQQRRRRIIIMTTTTNNKKSSRRVVVVAAAADDEEGGGG	FFLLSSSSYY??CC?WLLLLPPPPHHQQRRRRIIIMTTTTNNKKSSRRVVVVAAAADDEEGGGG	0	3	3	61	0	0	61
9	B	GCA_005080825.1	Buchnera aphidicola (Thelaxes californica)	FALSE	FFLLSSSSYY**CC*WLLLLPPPPHHQQRRRRIIIMTTTTNNKKSSRRVVVVAAAADDEEGGGG	FFLLSSSSYY??CC?WLLLLPPPPHHQQRRRRIIIMTTTTNNKKSSRRVVVVAAAADDEEGGGG	0	3	3	61	0	0	61
9	B	GCA_005080845.1	Buchnera aphidicola (Rhopalosiphum padi)	FALSE	FFLLSSSSYY**CC*WLLLLPPPPHHQQRRRRIIIMTTTTNNKKSSRRVVVVAAAADDEEGGGG	FFLLSSSSYY??CC?WLLLLPPPPHHQQRRRRIIIMTTTTNNKKSSRRVVVVAAAADDEEGGGG	0	3	3	61	0	0	61
9	B	GCA_005080865.1	Buchnera aphidicola (Muscaphis stroyani)	FALSE	FFLLSSSSYY**CC*WLLLLPPPPHHQQRRRRIIIMTTTTNNKKSSRRVVVVAAAADDEEGGGG	FFLLSSSSYY??CC?WLLLLPPPPHHQQRRRRIIIMTTTTNNKKSSRRVVVVAAAADDEEGGGG	0	3	3	61	0	0	61
9	B	GCA_005080885.1	Buchnera aphidicola (Macrosiphoniella sanborni)	FALSE	FFLLSSSSYY**CC*WLLLLPPPPHHQQRRRRIIIMTTTTNNKKSSRRVVVVAAAADDEEGGGG	FFLLSSSSYY??CC?WLLLLPPPPHHQQRRRRIIIMTTTTNNKKSSRRVVVVAAAADDEEGGGG	0	3	3	61	0	0	61
9	B	GCA_005080965.1	Buchnera aphidicola (Macrosiphum gaurae)	FALSE	FFLLSSSSYY**CC*WLLLLPPPPHHQQRRRRIIIMTTTTNNKKSSRRVVVVAAAADDEEGGGG	FFLLSSSSYY??CC?WLLLLPPPPHHQQRRRRIIIMTTTTNNKKSSRRVVVVAAAADDEEGGGG	0	3	3	61	0	0	61
9	B	GCA_005081185.1	Buchnera aphidicola (Lipaphis pseudobrassicae)	FALSE	FFLLSSSSYY**CC*WLLLLPPPPHHQQRRRRIIIMTTTTNNKKSSRRVVVVAAAADDEEGGGG	FFLLSSSSYY??CC?WLLLLPPPPHHQQRRRRIIIMTTTTNNKKSSRRVVVVAAAADDEEGGGG	0	3	3	61	0	0	61
9	B	GCA_005081445.1	Buchnera aphidicola (Hyadaphis tataricae)	FALSE	FFLLSSSSYY**CC*WLLLLPPPPHHQQRRRRIIIMTTTTNNKKSSRRVVVVAAAADDEEGGGG	FFLLSSSSYY??CC?WLLLLPPPPHHQQRRRRIIIMTTTTNNKKSSRRVVVVAAAADDEEGGGG	0	3	3	61	0	0	61
9	B	GCA_005081705.1	Buchnera aphidicola (Hyperomyzus lactucae)	FALSE	FFLLSSSSYY**CC*WLLLLPPPPHHQQRRRRIIIMTTTTNNKKSSRRVVVVAAAADDEEGGGG	FFLLSSSSYY??CC?WLLLLPPPPHHQQRRRRIIIMTTTTNNKKSSRRVVVVAAAADDEEGGGG	0	3	3	61	0	0	61
9	B	GCA_005081945.1	Buchnera aphidicola (Brachycaudus cardui)	FALSE	FFLLSSSSYY**CC*WLLLLPPPPHHQQRRRRIIIMTTTTNNKKSSRRVVVVAAAADDEEGGGG	FFLLSSSSYY??CC?WLLLLPPPPHHQQRRRRIIIMTTTTNNKKSSRRVVVVAAAADDEEGGGG	0	3	3	61	0	0	61
9	B	GCA_005082145.1	Buchnera aphidicola (Aphis craccivora)	FALSE	FFLLSSSSYY**CC*WLLLLPPPPHHQQRRRRIIIMTTTTNNKKSSRRVVVVAAAADDEEGGGG	FFLLSSSSYY??CC?WLLLLPPPPHHQQRRRRIIIMTTTTNNKKSSRRVVVVAAAADDEEGGGG	0	3	3	61	0	0	61
9	B	GCA_005082365.1	Buchnera aphidicola (Artemisaphis artemisicola)	FALSE	FFLLSSSSYY**CC*WLLLLPPPPHHQQRRRRIIIMTTTTNNKKSSRRVVVVAAAADDEEGGGG	FFLLSSSSYY??CC?WLLLLPPPPHHQQRRRRIIIMTTTTNNKKSSRRVVVVAAAADDEEGGGG	0	3	3	61	0	0	61
9	B	GCA_005082585.1	Buchnera aphidicola (Sitobion avenae)	FALSE	FFLLSSSSYY**CC*WLLLLPPPPHHQQRRRRIIIMTTTTNNKKSSRRVVVVAAAADDEEGGGG	FFLLSSSSYY??CC?WLLLLPPPPHHQQRRRRIIIMTTTTNNKKSSRRVVVVAAAADDEEGGGG	0	3	3	61	0	0	61
9	B	GCA_005082825.1	Buchnera aphidicola (Brevicoryne brassicae)	FALSE	FFLLSSSSYY**CC*WLLLLPPPPHHQQRRRRIIIMTTTTNNKKSSRRVVVVAAAADDEEGGGG	FFLLSSSSYY??CC?WLLLLPPPPHHQQRRRRIIIMTTTTNNKKSSRRVVVVAAAADDEEGGGG	0	3	3	61	0	0	61
9	B	GCA_005083105.1	Buchnera aphidicola (Aphis nerii)	FALSE	FFLLSSSSYY**CC*WLLLLPPPPHHQQRRRRIIIMTTTTNNKKSSRRVVVVAAAADDEEGGGG	FFLLSSSSYY??CC?WLLLLPPPPHHQQRRRRIIIMTTTTNNKKSSRRVVVVAAAADDEEGGGG	0	3	3	61	0	0	61
9	B	GCA_005083345.1	Buchnera aphidicola (Aphis nasturtii)	FALSE	FFLLSSSSYY**CC*WLLLLPPPPHHQQRRRRIIIMTTTTNNKKSSRRVVVVAAAADDEEGGGG	FFLLSSSSYY??CC?WLLLLPPPPHHQQRRRRIIIMTTTTNNKKSSRRVVVVAAAADDEEGGGG	0	3	3	61	0	0	61
9	B	GCA_005083565.1	Buchnera aphidicola (Acyrthosiphon lactucae)	FALSE	FFLLSSSSYY**CC*WLLLLPPPPHHQQRRRRIIIMTTTTNNKKSSRRVVVVAAAADDEEGGGG	FFLLSSSSYY??CC?WLLLLPPPPHHQQRRRRIIIMTTTTNNKKSSRRVVVVAAAADDEEGGGG	0	3	3	61	0	0	61
9	B	GCA_005083845.1	Buchnera aphidicola (Aphis helianthi)	FALSE	FFLLSSSSYY**CC*WLLLLPPPPHHQQRRRRIIIMTTTTNNKKSSRRVVVVAAAADDEEGGGG	FFLLSSSSYY??CC?WLLLLPPPPHHQQRRRRIIIMTTTTNNKKSSRRVVVVAAAADDEEGGGG	0	3	3	61	0	0	61
9	B	GCA_006741185.1	Buchnera aphidicola (Nipponaphis monzeni)	FALSE	FFLLSSSSYY**CC*WLLLLPPPPHHQQRRRRIIIMTTTTNNKKSSRRVVVVAAAADDEEGGGG	FFLLSSSSYY??CC?WLLLLPPPPHHQQRRRRIIIMTTTTNNKKSSRRVVVVAAAADDEEGGGG	0	3	3	61	0	0	61
9	B	GCA_009068925.1	Buchnera aphidicola (Aphis gossypii)	FALSE	FFLLSSSSYY**CC*WLLLLPPPPHHQQRRRRIIIMTTTTNNKKSSRRVVVVAAAADDEEGGGG	FFLLSSSSYY??CC?WLLLLPPPPHHQQRRRRIIIMTTTTNNKKSSRRVVVVAAAADDEEGGGG	0	3	3	61	0	0	61
9	B	GCA_009069125.1	Buchnera aphidicola (Aphis fabae)	FALSE	FFLLSSSSYY**CC*WLLLLPPPPHHQQRRRRIIIMTTTTNNKKSSRRVVVVAAAADDEEGGGG	FFLLSSSSYY??CC?WLLLLPPPPHHQQRRRRIIIMTTTTNNKKSSRRVVVVAAAADDEEGGGG	0	3	3	61	0	0	61
9	B	GCA_011035165.1	Buchnera aphidicola (Uroleucon sonchi)	FALSE	FFLLSSSSYY**CC*WLLLLPPPPHHQQRRRRIIIMTTTTNNKKSSRRVVVVAAAADDEEGGGG	FFLLSSSSYY??CC?WLLLLPPPPHHQQRRRRIIIMTTTTNNKKSSRRVVVVAAAADDEEGGGG	0	3	3	61	0	0	61
9	B	GCA_011752455.1	Buchnera aphidicola (Aphis urticata)	FALSE	FFLLSSSSYY**CC*WLLLLPPPPHHQQRRRRIIIMTTTTNNKKSSRRVVVVAAAADDEEGGGG	FFLLSSSSYY??CC?WLLLLPPPPHHQQRRRRIIIMTTTTNNKKSSRRVVVVAAAADDEEGGGG	0	3	3	61	0	0	61
9	B	GCA_011752475.1	Buchnera aphidicola (Microlophium carnosum)	FALSE	FFLLSSSSYY**CC*WLLLLPPPPHHQQRRRRIIIMTTTTNNKKSSRRVVVVAAAADDEEGGGG	FFLLSSSSYY??CC?WLLLLPPPPHHQQRRRRIIIMTTTTNNKKSSRRVVVVAAAADDEEGGGG	0	3	3	61	0	0	61
9	B	GCA_011754215.1	Buchnera aphidicola (Periphyllus acericola)	FALSE	FFLLSSSSYY**CC*WLLLLPPPPHHQQRRRRIIIMTTTTNNKKSSRRVVVVAAAADDEEGGGG	FFLLSSSSYY??CC?WLLLLPPPPHHQQRRRRIIIMTTTTNNKKSSRRVVVVAAAADDEEGGGG	0	3	3	61	0	0	61
9	B	GCA_011754225.1	Buchnera aphidicola (Periphyllus lyropictus)	FALSE	FFLLSSSSYY**CC*WLLLLPPPPHHQQRRRRIIIMTTTTNNKKSSRRVVVVAAAADDEEGGGG	FFLLSSSSYY??CC?WLLL?PPPPHHQQRRRRIIIMTTTTNNKKSSRRVVVVAAAADDEEGGGG	0	3	3	60	0	1	61
9	B	GCA_011754245.1	Buchnera aphidicola (Periphyllus aceris)	FALSE	FFLLSSSSYY**CC*WLLLLPPPPHHQQRRRRIIIMTTTTNNKKSSRRVVVVAAAADDEEGGGG	FFLLSSSSYY??CC?WLLLLPPPPHHQQRRRRIIIMTTTTNNKKSSRRVVVVAAAADDEEGGGG	0	3	3	61	0	0	61
9	B	GCA_900016785.1	Buchnera aphidicola (Tuberolachnus salignus)	FALSE	FFLLSSSSYY**CC*WLLLLPPPPHHQQRRRRIIIMTTTTNNKKSSRRVVVVAAAADDEEGGGG	FFLLSSSSYY??CC?WLLLLPPPPHHQQRRRRIIIMTTTTNNKKSSRRVVVVAAAADDEEGGGG	0	3	3	61	0	0	61
9	B	GCA_900128595.1	Buchnera aphidicola (Cinara pseudotaxifoliae)	FALSE	FFLLSSSSYY**CC*WLLLLPPPPHHQQRRRRIIIMTTTTNNKKSSRRVVVVAAAADDEEGGGG	FFLLSSSSYY??CC?WLLLLPPPPHHQQRRRRIIIMTTTTNNKKSSRRVVVVAAAADDEEGGGG	0	3	3	61	0	0	61
9	B	GCA_900128725.1	Buchnera aphidicola	FALSE	FFLLSSSSYY**CC*WLLLLPPPPHHQQRRRRIIIMTTTTNNKKSSRRVVVVAAAADDEEGGGG	FFLLSSSSYY??CC?WLLLLPPPPHHQQRRRRIIIMTTTTNNKKSSRRVVVVAAAADDEEGGGG	0	3	3	61	0	0	61
9	B	GCA_900128735.1	Buchnera aphidicola (Cinara confinis)	FALSE	FFLLSSSSYY**CC*WLLLLPPPPHHQQRRRRIIIMTTTTNNKKSSRRVVVVAAAADDEEGGGG	FFLLSSSSYY??CC?WLLLLPPPPHHQQRRRRIIIMTTTTNNKKSSRRVVVVAAAADDEEGGGG	0	3	3	61	0	0	61
9	B	GCA_900560745.1	Buchnera aphidicola (Cinara strobi)	FALSE	FFLLSSSSYY**CC*WLLLLPPPPHHQQRRRRIIIMTTTTNNKKSSRRVVVVAAAADDEEGGGG	FFLLSSSSYY??CC?WLLLLPPPPHHQQRRRRIIIMTTTTNNKKSSRRVVVVAAAADDEEGGGG	0	3	3	61	0	0	61
9	B	GCA_900698845.1	Buchnera aphidicola (Cinara cf. splendens/pseudotsugae 3390)	FALSE	FFLLSSSSYY**CC*WLLLLPPPPHHQQRRRRIIIMTTTTNNKKSSRRVVVVAAAADDEEGGGG	FFLLSSSSYY??CC?WLLLLPPPPHHQQRRRRIIIMTTTTNNKKSSRRVVVVAAAADDEEGGGG	0	3	3	61	0	0	61
9	B	GCA_900698865.1	Buchnera aphidicola (Cinara cuneomaculata)	FALSE	FFLLSSSSYY**CC*WLLLLPPPPHHQQRRRRIIIMTTTTNNKKSSRRVVVVAAAADDEEGGGG	FFLLSSSSYY??CC?WLLLLPPPPHHQQRRRRIIIMTTTTNNKKSSRRVVVVAAAADDEEGGGG	0	3	3	61	0	0	61
9	B	GCA_900698895.1	Buchnera aphidicola (Cinara curtihirsuta)	FALSE	FFLLSSSSYY**CC*WLLLLPPPPHHQQRRRRIIIMTTTTNNKKSSRRVVVVAAAADDEEGGGG	FFLLSSSSYY??CC?WLLLLPPPPHHQQRRRRIIIMTTTTNNKKSSRRVVVVAAAADDEEGGGG	0	3	3	61	0	0	61
9	B	GCA_900698905.1	Buchnera aphidicola (Cinara kochiana kochiana)	FALSE	FFLLSSSSYY**CC*WLLLLPPPPHHQQRRRRIIIMTTTTNNKKSSRRVVVVAAAADDEEGGGG	FFLLSSSSYY??CC?WLLLLPPPPHHQQRRRRIIIMTTTTNNKKSSRRVVVVAAAADDEEGGGG	0	3	3	61	0	0	61
9	B	GCA_900698915.1	Buchnera aphidicola (Cinara curvipes)	FALSE	FFLLSSSSYY**CC*WLLLLPPPPHHQQRRRRIIIMTTTTNNKKSSRRVVVVAAAADDEEGGGG	FFLLSSSSYY??CC?WLLLLPPPPHHQQRRRRIIIMTTTTNNKKSSRRVVVVAAAADDEEGGGG	0	3	3	61	0	0	61
9	B	GCA_900698945.1	Buchnera aphidicola (Cinara laricifoliae)	FALSE	FFLLSSSSYY**CC*WLLLLPPPPHHQQRRRRIIIMTTTTNNKKSSRRVVVVAAAADDEEGGGG	FFLLSSSSYY??CC?WLLLLPPPPHHQQRRRRIIIMTTTTNNKKSSRRVVVVAAAADDEEGGGG	0	3	3	61	0	0	61
9	B	GCA_900698975.1	Buchnera aphidicola (Cinara splendens)	FALSE	FFLLSSSSYY**CC*WLLLLPPPPHHQQRRRRIIIMTTTTNNKKSSRRVVVVAAAADDEEGGGG	FFLLSSSSYY??CC?WLLLLPPPPHHQQRRRRIIIMTTTTNNKKSSRRVVVVAAAADDEEGGGG	0	3	3	61	0	0	61
9	B	GCA_900699025.1	Buchnera aphidicola (Cinara pseudotaxifoliae)	FALSE	FFLLSSSSYY**CC*WLLLLPPPPHHQQRRRRIIIMTTTTNNKKSSRRVVVVAAAADDEEGGGG	FFLLSSSSYY??CC?WLLLLPPPPHHQQRRRRIIIMTTTTNNKKSSRRVVVVAAAADDEEGGGG	0	3	3	61	0	0	61
9	B	GCA_900699035.1	Buchnera aphidicola (Cinara piceae)	FALSE	FFLLSSSSYY**CC*WLLLLPPPPHHQQRRRRIIIMTTTTNNKKSSRRVVVVAAAADDEEGGGG	FFLLSSSSYY??CC?WLLLLPPPPHHQQRRRRIIIMTTTTNNKKSSRRVVVVAAAADDEEGGGG	0	3	3	61	0	0	61
11	B	GCA_000218545.1	Cellulomonas gilvus ATCC 13127	TRUE	FFLLSSSSYY**CC*WLLLLPPPPHHQQRRRRIIIMTTTTNNKKSSRRVVVVAAAADDEEGGGG	FF?LSSSSYY??CC?WLLLLPPPPHHQQRRRRII?MTTTTNNKKSS?RVVVVAAAADDEEGGGG	0	3	3	58	0	3	61
14	B	GCA_000020965.1	Dictyoglomus thermophilum H-6-12	TRUE	FFLLSSSSYY**CC*WLLLLPPPPHHQQRRRRIIIMTTTTNNKKSSRRVVVVAAAADDEEGGGG	FFLLSSSSYY??CC?WLLLLPPPPHHQQRRRRIIIMTTTTNNKKSSRRVVVVAAAADDEEGGGG	0	3	3	61	0	0	61
14	B	GCA_008244535.1	Dictyoglomus thermophilum	FALSE	FFLLSSSSYY**CC*WLLLLPPPPHHQQRRRRIIIMTTTTNNKKSSRRVVVVAAAADDEEGGGG	FFLLSSSSYY??CC?WLLLLPPPPHHQQRRRRIIIMTTTTNNKKSSRRVVVVAAAADDEEGGGG	0	3	3	61	0	0	61
14	B	GCA_011046815.1	Dictyoglomus thermophilum	FALSE	FFLLSSSSYY**CC*WLLLLPPPPHHQQRRRRIIIMTTTTNNKKSSRRVVVVAAAADDEEGGGG	FFLLSSSSYY??CC?WLLLLPPPPHHQQRRRRIIIMTTTTNNKKSSRRVVVVAAAADDEEGGGG	0	3	3	61	0	0	61
14	B	GCA_011054035.1	Dictyoglomus thermophilum	FALSE	FFLLSSSSYY**CC*WLLLLPPPPHHQQRRRRIIIMTTTTNNKKSSRRVVVVAAAADDEEGGGG	FFLLSSSSYY??CC?WLLLLPPPPHHQQRRRRIIIMTTTTNNKKSSRRVVVVAAAADDEEGGGG	0	3	3	61	0	0	61
14	B	GCA_011331185.1	Dictyoglomus thermophilum	FALSE	FFLLSSSSYY**CC*WLLLLPPPPHHQQRRRRIIIMTTTTNNKKSSRRVVVVAAAADDEEGGGG	FFLLSSSSYY??CC?WLLLLPPPPHHQQRRRRIIIMTTTTNNKKSSRRVVVVAAAADDEEGGGG	0	3	3	61	0	0	61
14	B	GCA_011333985.1	Dictyoglomus thermophilum	FALSE	FFLLSSSSYY**CC*WLLLLPPPPHHQQRRRRIIIMTTTTNNKKSSRRVVVVAAAADDEEGGGG	FFLLSSSSYY??CC?WLLLLPPPPHHQQRRRRIIIMTTTTNNKKSSRRVVVVAAAADDEEGGGG	0	3	3	61	0	0	61
14	B	GCA_011362145.1	Dictyoglomus thermophilum	FALSE	FFLLSSSSYY**CC*WLLLLPPPPHHQQRRRRIIIMTTTTNNKKSSRRVVVVAAAADDEEGGGG	FFLLSSSSYY??CC?WLLLLPPPPHHQQRRRRIIIMTTTTNNKKSSRRVVVVAAAADDEEGGGG	0	3	3	61	0	0	61
17	B	GCA_000378225.1	Methylophilus methylotrophus DSM 46235 = ATCC 53528	TRUE	FFLLSSSSYY**CC*WLLLLPPPPHHQQRRRRIIIMTTTTNNKKSSRRVVVVAAAADDEEGGGG	FFLLSSSSYY??CC?WLLLLPPPPHHQQRRRRIIIMTTTTNNKKSSRRVVVVAAAADDEEGGGG	0	3	3	61	0	0	61
17	B	GCA_008015785.1	Methylophilus methylotrophus	FALSE	FFLLSSSSYY**CC*WLLLLPPPPHHQQRRRRIIIMTTTTNNKKSSRRVVVVAAAADDEEGGGG	FFLLSSSSYY??CC?WLLLLPPPPHHQQRRRRIIIMTTTTNNKKSSRRVVVVAAAADDEEGGGG	0	3	3	61	0	0	61
19	B	GCA_000012885.1	Pelobacter carbinolicus DSM 2380	TRUE	FFLLSSSSYY**CC*WLLLLPPPPHHQQRRRRIIIMTTTTNNKKSSRRVVVVAAAADDEEGGGG	FFLLSSSSYY??CC?WLLLLPPPPHHQQRRRRIIIMTTTTNNKKSSRRVVVVAAAADDEEGGGG	0	3	3	61	0	0	61
21	B	GCA_001375595.1	Phenylobacterium immobile (ATCC 35973)	TRUE	FFLLSSSSYY**CC*WLLLLPPPPHHQQRRRRIIIMTTTTNNKKSSRRVVVVAAAADDEEGGGG	FFLLSSSSYY??CC?WLLLLPPPPHHQQRRRRIIIMTTTTNNKKSSRRVVVVAAAADDEEGGGG	0	3	3	61	0	0	61
23	B	GCA_000518705.1	Shewanella colwelliana ATCC 39565	TRUE	FFLLSSSSYY**CC*WLLLLPPPPHHQQRRRRIIIMTTTTNNKKSSRRVVVVAAAADDEEGGGG	FFLLSSSSYY??CC?WLLLLPPPPHHQQRRRRIIIMTTTTNNKKSSRRVVVVAAAADDEEGGGG	0	3	3	61	0	0	61
23	B	GCA_001735525.1	Shewanella colwelliana	FALSE	FFLLSSSSYY**CC*WLLLLPPPPHHQQRRRRIIIMTTTTNNKKSSRRVVVVAAAADDEEGGGG	FFLLSSSSYY??CC?WLLLLPPPPHHQQRRRRIIIMTTTTNNKKSSRRVVVVAAAADDEEGGGG	0	3	3	61	0	0	61
24	B	GCA_000016585.1	Shewanella putrefaciens CN-32	TRUE	FFLLSSSSYY**CC*WLLLLPPPPHHQQRRRRIIIMTTTTNNKKSSRRVVVVAAAADDEEGGGG	FFLLSSSSYY??CC?WLLLLPPPPHHQQRRRRIIIMTTTTNNKKSSRRVVVVAAAADDEEGGGG	0	3	3	61	0	0	61
24	B	GCA_000169215.2	Shewanella putrefaciens 200	FALSE	FFLLSSSSYY**CC*WLLLLPPPPHHQQRRRRIIIMTTTTNNKKSSRRVVVVAAAADDEEGGGG	FFLLSSSSYY??CC?WLLLLPPPPHHQQRRRRIIIMTTTTNNKKSSRRVVVVAAAADDEEGGGG	0	3	3	61	0	0	61
24	B	GCA_000519065.1	Shewanella putrefaciens HRCR-6	FALSE	FFLLSSSSYY**CC*WLLLLPPPPHHQQRRRRIIIMTTTTNNKKSSRRVVVVAAAADDEEGGGG	FFLLSSSSYY??CC?WLLLLPPPPHHQQRRRRIIIMTTTTNNKKSSRRVVVVAAAADDEEGGGG	0	3	3	61	0	0	61
24	B	GCA_000615005.1	Shewanella putrefaciens JCM 20190 = NBRC 3908	FALSE	FFLLSSSSYY**CC*WLLLLPPPPHHQQRRRRIIIMTTTTNNKKSSRRVVVVAAAADDEEGGGG	FFLLSSSSYY??CC?WLLLLPPPPHHQQRRRRIIIMTTTTNNKKSSRRVVVVAAAADDEEGGGG	0	3	3	61	0	0	61
24	B	GCA_001591325.1	Shewanella putrefaciens JCM 20190 = NBRC 3908	FALSE	FFLLSSSSYY**CC*WLLLLPPPPHHQQRRRRIIIMTTTTNNKKSSRRVVVVAAAADDEEGGGG	FFLLSSSSYY??CC?WLLLLPPPPHHQQRRRRIIIMTTTTNNKKSSRRVVVVAAAADDEEGGGG	0	3	3	61	0	0	61
24	B	GCA_002157365.1	Shewanella putrefaciens	FALSE	FFLLSSSSYY**CC*WLLLLPPPPHHQQRRRRIIIMTTTTNNKKSSRRVVVVAAAADDEEGGGG	FFLLSSSSYY??CC?WLLLLPPPPHHQQRRRRIIIMTTTTNNKKSSRRVVVVAAAADDEEGGGG	0	3	3	61	0	0	61
24	B	GCA_003044255.1	Shewanella putrefaciens	FALSE	FFLLSSSSYY**CC*WLLLLPPPPHHQQRRRRIIIMTTTTNNKKSSRRVVVVAAAADDEEGGGG	FFLLSSSSYY??CC?WLLLLPPPPHHQQRRRRIIIMTTTTNNKKSSRRVVVVAAAADDEEGGGG	0	3	3	61	0	0	61
24	B	GCA_003315425.1	Shewanella putrefaciens	FALSE	FFLLSSSSYY**CC*WLLLLPPPPHHQQRRRRIIIMTTTTNNKKSSRRVVVVAAAADDEEGGGG	FFLLSSSSYY??CC?WLLLLPPPPHHQQRRRRIIIMTTTTNNKKSSRRVVVVAAAADDEEGGGG	0	3	3	61	0	0	61
24	B	GCA_009730575.1	Shewanella putrefaciens	FALSE	FFLLSSSSYY**CC*WLLLLPPPPHHQQRRRRIIIMTTTTNNKKSSRRVVVVAAAADDEEGGGG	FFLLSSSSYY??CC?WLLLLPPPPHHQQRRRRIIIMTTTTNNKKSSRRVVVVAAAADDEEGGGG	0	3	3	61	0	0	61
24	B	GCA_900457045.1	Shewanella putrefaciens	FALSE	FFLLSSSSYY**CC*WLLLLPPPPHHQQRRRRIIIMTTTTNNKKSSRRVVVVAAAADDEEGGGG	FFLLSSSSYY??CC?WLLLLPPPPHHQQRRRRIIIMTTTTNNKKSSRRVVVVAAAADDEEGGGG	0	3	3	61	0	0	61
24	B	GCA_900457065.1	Shewanella putrefaciens	FALSE	FFLLSSSSYY**CC*WLLLLPPPPHHQQRRRRIIIMTTTTNNKKSSRRVVVVAAAADDEEGGGG	FFLLSSSSYY??CC?WLLLLPPPPHHQQRRRRIIIMTTTTNNKKSSRRVVVVAAAADDEEGGGG	0	3	3	61	0	0	61
24	B	GCA_900457125.1	Shewanella putrefaciens	FALSE	FFLLSSSSYY**CC*WLLLLPPPPHHQQRRRRIIIMTTTTNNKKSSRRVVVVAAAADDEEGGGG	FFLLSSSSYY??CC?WLLLLPPPPHHQQRRRRIIIMTTTTNNKKSSRRVVVVAAAADDEEGGGG	0	3	3	61	0	0	61
24	B	GCA_900636665.1	Shewanella putrefaciens	FALSE	FFLLSSSSYY**CC*WLLLLPPPPHHQQRRRRIIIMTTTTNNKKSSRRVVVVAAAADDEEGGGG	FFLLSSSSYY??CC?WLLLLPPPPHHQQRRRRIIIMTTTTNNKKSSRRVVVVAAAADDEEGGGG	0	3	3	61	0	0	61
24	B	GCA_900636855.1	Shewanella putrefaciens	FALSE	FFLLSSSSYY**CC*WLLLLPPPPHHQQRRRRIIIMTTTTNNKKSSRRVVVVAAAADDEEGGGG	FFLLSSSSYY??CC?WLLLLPPPPHHQQRRRRIIIMTTTTNNKKSSRRVVVVAAAADDEEGGGG	0	3	3	61	0	0	61
25	B	GCA_007197645.1	Shewanella hanedai	TRUE	FFLLSSSSYY**CC*WLLLLPPPPHHQQRRRRIIIMTTTTNNKKSSRRVVVVAAAADDEEGGGG	FFLLSSSSYY??CC?WLLLLPPPPHHQQRRRRIIIMTTTTNNKKSSRRVVVVAAAADDEEGGGG	0	3	3	61	0	0	61
33	B	GCA_900111765.1	Myxococcus fulvus	TRUE	FFLLSSSSYY**CC*WLLLLPPPPHHQQRRRRIIIMTTTTNNKKSSRRVVVVAAAADDEEGGGG	FFLLSSSSYY??CC?WLLLLPPPPHHQQRRRRIIIMTTTTNNKKSSRRVVVVAAAADDEEGGGG	0	3	3	61	0	0	61
33	B	GCA_000988565.1	Myxococcus fulvus 124B02	FALSE	FFLLSSSSYY**CC*WLLLLPPPPHHQQRRRRIIIMTTTTNNKKSSRRVVVVAAAADDEEGGGG	FFLLSSSSYY??CC?WLLLLPPPPHHQQRRRRIIIMTTTTNNKKSSRRVVVVAAAADDEEGGGG	0	3	3	61	0	0	61
33	B	GCA_007991095.1	Myxococcus fulvus	FALSE	FFLLSSSSYY**CC*WLLLLPPPPHHQQRRRRIIIMTTTTNNKKSSRRVVVVAAAADDEEGGGG	FFLLSSSSYY??CC?WLLLLPPPPHHQQRRRRIIIMTTTTNNKKSSRRVVVVAAAADDEEGGGG	0	3	3	61	0	0	61
34	B	GCA_000012685.1	Myxococcus xanthus DK 1622	TRUE	FFLLSSSSYY**CC*WLLLLPPPPHHQQRRRRIIIMTTTTNNKKSSRRVVVVAAAADDEEGGGG	FFLLSSSSYY??CC?WLLLLPPPPHHQQRRRRIIIMTTTTNNKKSSRRVVVVAAAADDEEGGGG	0	3	3	61	0	0	61
34	B	GCA_000278585.2	Myxococcus xanthus DZ2	FALSE	FFLLSSSSYY**CC*WLLLLPPPPHHQQRRRRIIIMTTTTNNKKSSRRVVVVAAAADDEEGGGG	FFLLSSSSYY??CC?WLLLLPPPPHHQQRRRRIIIMTTTTNNKKSSRRVVVVAAAADDEEGGGG	0	3	3	61	0	0	61
34	B	GCA_000340515.1	Myxococcus xanthus DZF1	FALSE	FFLLSSSSYY**CC*WLLLLPPPPHHQQRRRRIIIMTTTTNNKKSSRRVVVVAAAADDEEGGGG	FFLLSSSSYY??CC?WLLLLPPPPHHQQRRRRIIIMTTTTNNKKSSRRVVVVAAAADDEEGGGG	0	3	3	61	0	0	61
34	B	GCA_006400955.1	Myxococcus xanthus	FALSE	FFLLSSSSYY**CC*WLLLLPPPPHHQQRRRRIIIMTTTTNNKKSSRRVVVVAAAADDEEGGGG	FF?LSSSSYY??CC?WLLLLPPPPHHQQRRRRIIIMTTTTNNKKSSRRVVVVAAAADDEEGGGG	0	3	3	60	0	1	61
34	B	GCA_006401215.1	Myxococcus xanthus	FALSE	FFLLSSSSYY**CC*WLLLLPPPPHHQQRRRRIIIMTTTTNNKKSSRRVVVVAAAADDEEGGGG	FFLLSSSSYY??CC?WLLLLPPPPHHQQRRRRIIIMTTTTNNKKSSRRVVVVAAAADDEEGGGG	0	3	3	61	0	0	61
34	B	GCA_006401635.1	Myxococcus xanthus	FALSE	FFLLSSSSYY**CC*WLLLLPPPPHHQQRRRRIIIMTTTTNNKKSSRRVVVVAAAADDEEGGGG	FFLLSSSSYY??CC?WLLLLPPPPHHQQRRRRIIIMTTTTNNKKSSRRVVVVAAAADDEEGGGG	0	3	3	61	0	0	61
34	B	GCA_006402015.1	Myxococcus xanthus	FALSE	FFLLSSSSYY**CC*WLLLLPPPPHHQQRRRRIIIMTTTTNNKKSSRRVVVVAAAADDEEGGGG	FFLLSSSSYY??CC?WLLLLPPPPHHQQRRRRIIIMTTTTNNKKSSRRVVVVAAAADDEEGGGG	0	3	3	61	0	0	61
34	B	GCA_006402415.1	Myxococcus xanthus	FALSE	FFLLSSSSYY**CC*WLLLLPPPPHHQQRRRRIIIMTTTTNNKKSSRRVVVVAAAADDEEGGGG	FFLLSSSSYY??CC?WLLLLPPPPHHQQRRRRIIIMTTTTNNKKSSRRVVVVAAAADDEEGGGG	0	3	3	61	0	0	61
34	B	GCA_006402735.1	Myxococcus xanthus	FALSE	FFLLSSSSYY**CC*WLLLLPPPPHHQQRRRRIIIMTTTTNNKKSSRRVVVVAAAADDEEGGGG	FFLLSSSSYY??CC?WLLLLPPPPHHQQRRRRIIIMTTTTNNKKSSRRVVVVAAAADDEEGGGG	0	3	3	61	0	0	61
34	B	GCA_013116805.1	Myxococcus xanthus	FALSE	FFLLSSSSYY**CC*WLLLLPPPPHHQQRRRRIIIMTTTTNNKKSSRRVVVVAAAADDEEGGGG	FFLLSSSSYY??CC?WLLLLPPPPHHQQRRRRIIIMTTTTNNKKSSRRVVVVAAAADDEEGGGG	0	3	3	61	0	0	61
34	B	GCA_013116825.1	Myxococcus xanthus	FALSE	FFLLSSSSYY**CC*WLLLLPPPPHHQQRRRRIIIMTTTTNNKKSSRRVVVVAAAADDEEGGGG	FFLLSSSSYY??CC?WLLLLPPPPHHQQRRRRIIIMTTTTNNKKSSRRVVVVAAAADDEEGGGG	0	3	3	61	0	0	61
34	B	GCA_013116835.1	Myxococcus xanthus	FALSE	FFLLSSSSYY**CC*WLLLLPPPPHHQQRRRRIIIMTTTTNNKKSSRRVVVVAAAADDEEGGGG	FFLLSSSSYY??CC?WLLLLPPPPHHQQRRRRIIIMTTTTNNKKSSRRVVVVAAAADDEEGGGG	0	3	3	61	0	0	61
34	B	GCA_013116865.1	Myxococcus xanthus	FALSE	FFLLSSSSYY**CC*WLLLLPPPPHHQQRRRRIIIMTTTTNNKKSSRRVVVVAAAADDEEGGGG	FFLLSSSSYY??CC?WLLLLPPPPHHQQRRRRIIIMTTTTNNKKSSRRVVVVAAAADDEEGGGG	0	3	3	61	0	0	61
34	B	GCA_900106535.1	Myxococcus xanthus	FALSE	FFLLSSSSYY**CC*WLLLLPPPPHHQQRRRRIIIMTTTTNNKKSSRRVVVVAAAADDEEGGGG	FFLLSSSSYY??CC?WLLLLPPPPHHQQRRRRIIIMTTTTNNKKSSRRVVVVAAAADDEEGGGG	0	3	3	61	0	0	61
35	B	GCA_002305895.1	Myxococcus macrosporus DSM 14697	TRUE	FFLLSSSSYY**CC*WLLLLPPPPHHQQRRRRIIIMTTTTNNKKSSRRVVVVAAAADDEEGGGG	FFLLSSSSYY??CC?WLLLLPPPPHHQQRRRRIIIMTTTTNNKKSSRRVVVVAAAADDEEGGGG	0	3	3	61	0	0	61
35	B	GCA_000219105.1	Corallococcus macrosporus	FALSE	FFLLSSSSYY**CC*WLLLLPPPPHHQQRRRRIIIMTTTTNNKKSSRRVVVVAAAADDEEGGGG	FF?LSSSSYY??CC?WLLLLPPPPHHQQRRRRIIIMTTTTNNKKSSRRVVVVAAAADDEEGGGG	0	3	3	60	0	1	61
41	B	GCA_000165485.1	Stigmatella aurantiaca DW4/3-1	TRUE	FFLLSSSSYY**CC*WLLLLPPPPHHQQRRRRIIIMTTTTNNKKSSRRVVVVAAAADDEEGGGG	FFLLSSSSYY??CC?WLLLLPPPPHHQQRRRRIIIMTTTTNNKKSSRRVVVVAAAADDEEGGGG	0	3	3	61	0	0	61
41	B	GCA_000168055.1	Stigmatella aurantiaca DW4/3-1	FALSE	FFLLSSSSYY**CC*WLLLLPPPPHHQQRRRRIIIMTTTTNNKKSSRRVVVVAAAADDEEGGGG	FFLLSSSSYY??CC?WLLLLPPPPHHQQRRRRIIIMTTTTNNKKSSRRVVVVAAAADDEEGGGG	0	3	3	61	0	0	61
41	B	GCA_900109545.1	Stigmatella aurantiaca	FALSE	FFLLSSSSYY**CC*WLLLLPPPPHHQQRRRRIIIMTTTTNNKKSSRRVVVVAAAADDEEGGGG	FFLLSSSSYY??CC?WLLLLPPPPHHQQRRRRIIIMTTTTNNKKSSRRVVVVAAAADDEEGGGG	0	3	3	61	0	0	61
43	B	GCA_002305875.1	Cystobacter fuscus	TRUE	FFLLSSSSYY**CC*WLLLLPPPPHHQQRRRRIIIMTTTTNNKKSSRRVVVVAAAADDEEGGGG	FFLLSSSSYY??CC?WLLLLPPPPHHQQRRRRIIIMTTTTNNKKSSRRVVVVAAAADDEEGGGG	0	3	3	61	0	0	61
43	B	GCA_000335475.2	Cystobacter fuscus DSM 2262	FALSE	FFLLSSSSYY**CC*WLLLLPPPPHHQQRRRRIIIMTTTTNNKKSSRRVVVVAAAADDEEGGGG	FFLLSSSSYY??CC?WLLLLPPPPHHQQRRRRIIIMTTTTNNKKSSRRVVVVAAAADDEEGGGG	0	3	3	61	0	0	61
48	B	GCA_001027285.1	Archangium gephyra	TRUE	FFLLSSSSYY**CC*WLLLLPPPPHHQQRRRRIIIMTTTTNNKKSSRRVVVVAAAADDEEGGGG	FFLLSSSSYY??CC?WLLLLPPPPHHQQRRRRIIIMTTTTNNKKSSRRVVVVAAAADDEEGGGG	0	3	3	61	0	0	61
48	B	GCA_003243425.1	Archangium gephyra	FALSE	FFLLSSSSYY**CC*WLLLLPPPPHHQQRRRRIIIMTTTTNNKKSSRRVVVVAAAADDEEGGGG	FFLLSSSSYY??CC?WLLLLPPPPHHQQRRRRIIIMTTTTNNKKSSRRVVVVAAAADDEEGGGG	0	3	3	61	0	0	61
48	B	GCA_003387095.1	Archangium gephyra	FALSE	FFLLSSSSYY**CC*WLLLLPPPPHHQQRRRRIIIMTTTTNNKKSSRRVVVVAAAADDEEGGGG	FFLLSSSSYY??CC?WLLLLPPPPHHQQRRRRIIIMTTTTNNKKSSRRVVVVAAAADDEEGGGG	0	3	3	61	0	0	61
51	B	GCA_000601485.1	Chondromyces apiculatus DSM 436	TRUE	FFLLSSSSYY**CC*WLLLLPPPPHHQQRRRRIIIMTTTTNNKKSSRRVVVVAAAADDEEGGGG	FF?LSSSSYY??CC?WLLLLPPPPHHQQRRRRIIIMTTTTNNKKSSRRVVVVAAAADDEEGGGG	0	3	3	60	0	1	61
52	B	GCA_001189295.1	Chondromyces crocatus	TRUE	FFLLSSSSYY**CC*WLLLLPPPPHHQQRRRRIIIMTTTTNNKKSSRRVVVVAAAADDEEGGGG	FFLLSSSSYY??CC?WLLLLPPPPHHQQRRRRIIIMTTTTNNKKSSRRVVVVAAAADDEEGGGG	0	3	3	61	0	0	61
54	B	GCA_002343915.1	Nannocystis exedens	TRUE	FFLLSSSSYY**CC*WLLLLPPPPHHQQRRRRIIIMTTTTNNKKSSRRVVVVAAAADDEEGGGG	FFLLSSSSYY??CC?WLLLLPPPPHHQQRRRRII?MTTTTNNKKSSRRVVVVAAAADDEEGGGG	0	3	3	60	0	1	61
54	B	GCA_011322875.1	Nannocystis exedens	FALSE	FFLLSSSSYY**CC*WLLLLPPPPHHQQRRRRIIIMTTTTNNKKSSRRVVVVAAAADDEEGGGG	FFLLSSSSYY??CC?WLLLLPPPPHHQQRRRRIIIMTTTTNNKKSSRRVVVVAAAADDEEGGGG	0	3	3	61	0	0	61
54	B	GCA_011361725.1	Nannocystis exedens	FALSE	FFLLSSSSYY**CC*WLLLLPPPPHHQQRRRRIIIMTTTTNNKKSSRRVVVVAAAADDEEGGGG	FFLLSSSSYY??CC?WLLLLPPPPHHQQRRRRIIIMTTTTNNKKSSRRVVVVAAAADDEEGGGG	0	3	3	61	0	0	61
54	B	GCA_900112715.1	Nannocystis exedens	FALSE	FFLLSSSSYY**CC*WLLLLPPPPHHQQRRRRIIIMTTTTNNKKSSRRVVVVAAAADDEEGGGG	FFLLSSSSYY??CC?WLLLLPPPPHHQQRRRRII?MTTTTNNKKSSRRVVVVAAAADDEEGGGG	0	3	3	60	0	1	61
56	B	GCA_000067165.1	Sorangium cellulosum So ce56	TRUE	FFLLSSSSYY**CC*WLLLLPPPPHHQQRRRRIIIMTTTTNNKKSSRRVVVVAAAADDEEGGGG	FFLLSSSSYY??CC?WLLLLPPPPHHQQRRRRIIIMTTTTNNKKSSRRVVVVAAAADDEEGGGG	0	3	3	61	0	0	61
56	B	GCA_000418325.1	Sorangium cellulosum So0157-2	FALSE	FFLLSSSSYY**CC*WLLLLPPPPHHQQRRRRIIIMTTTTNNKKSSRRVVVVAAAADDEEGGGG	FFLLSSSSYY??CC?WLLLLPPPPHHQQRRRRIIIMTTTTNNKKSSRRVVVVAAAADDEEGGGG	0	3	3	61	0	0	61
56	B	GCA_001589185.1	Sorangium cellulosum	FALSE	FFLLSSSSYY**CC*WLLLLPPPPHHQQRRRRIIIMTTTTNNKKSSRRVVVVAAAADDEEGGGG	FFLLSSSSYY??CC?WLLLLPPPPHHQQRRRRIIIMTTTTNNKKSSRRVVVVAAAADDEEGGGG	0	3	3	61	0	0	61
56	B	GCA_001589195.1	Sorangium cellulosum	FALSE	FFLLSSSSYY**CC*WLLLLPPPPHHQQRRRRIIIMTTTTNNKKSSRRVVVVAAAADDEEGGGG	FFLLSSSSYY??CC?WLLLLPPPPHHQQRRRRIIIMTTTTNNKKSSRRVVVVAAAADDEEGGGG	0	3	3	61	0	0	61
56	B	GCA_001589205.1	Sorangium cellulosum	FALSE	FFLLSSSSYY**CC*WLLLLPPPPHHQQRRRRIIIMTTTTNNKKSSRRVVVVAAAADDEEGGGG	FFLLSSSSYY??CC?WLLLLPPPPHHQQRRRRIIIMTTTTNNKKSSRRVVVVAAAADDEEGGGG	0	3	3	61	0	0	61
56	B	GCA_001589215.1	Sorangium cellulosum	FALSE	FFLLSSSSYY**CC*WLLLLPPPPHHQQRRRRIIIMTTTTNNKKSSRRVVVVAAAADDEEGGGG	FFLLSSSSYY??CC?WLLLLPPPPHHQQRRRRIIIMTTTTNNKKSSRRVVVVAAAADDEEGGGG	0	3	3	61	0	0	61
56	B	GCA_001589265.1	Sorangium cellulosum	FALSE	FFLLSSSSYY**CC*WLLLLPPPPHHQQRRRRIIIMTTTTNNKKSSRRVVVVAAAADDEEGGGG	FFLLSSSSYY??CC?WLLLLPPPPHHQQRRRRIIIMTTTTNNKKSSRRVVVVAAAADDEEGGGG	0	3	3	61	0	0	61
56	B	GCA_001589275.1	Sorangium cellulosum	FALSE	FFLLSSSSYY**CC*WLLLLPPPPHHQQRRRRIIIMTTTTNNKKSSRRVVVVAAAADDEEGGGG	FF?LSSSSYY??CC?WLLLLPPPPHHQQRRRRIIIMTTTTNNKKSSRRVVVVAAAADDEEGGGG	0	3	3	60	0	1	61
56	B	GCA_001589285.1	Sorangium cellulosum	FALSE	FFLLSSSSYY**CC*WLLLLPPPPHHQQRRRRIIIMTTTTNNKKSSRRVVVVAAAADDEEGGGG	FFLLSSSSYY??CC?WLLLLPPPPHHQQRRRRIIIMTTTTNNKKSSRRVVVVAAAADDEEGGGG	0	3	3	61	0	0	61
56	B	GCA_001589295.1	Sorangium cellulosum	FALSE	FFLLSSSSYY**CC*WLLLLPPPPHHQQRRRRIIIMTTTTNNKKSSRRVVVVAAAADDEEGGGG	FFLLSSSSYY??CC?WLLLLPPPPHHQQRRRRIIIMTTTTNNKKSSRRVVVVAAAADDEEGGGG	0	3	3	61	0	0	61
56	B	GCA_002748255.1	Sorangium cellulosum	FALSE	FFLLSSSSYY**CC*WLLLLPPPPHHQQRRRRIIIMTTTTNNKKSSRRVVVVAAAADDEEGGGG	FFLLSSSSYY??CC?WLLLLPPPPHHQQRRRRIIIMTTTTNNKKSSRRVVVVAAAADDEEGGGG	0	3	3	61	0	0	61
56	B	GCA_002950945.1	Sorangium cellulosum	FALSE	FFLLSSSSYY**CC*WLLLLPPPPHHQQRRRRIIIMTTTTNNKKSSRRVVVVAAAADDEEGGGG	FFLLSSSSYY??CC?WLLLLPPPPHHQQRRRRIIIMTTTTNNKKSSRRVVVVAAAADDEEGGGG	0	3	3	61	0	0	61
56	B	GCA_004135735.1	Sorangium cellulosum	FALSE	FFLLSSSSYY**CC*WLLLLPPPPHHQQRRRRIIIMTTTTNNKKSSRRVVVVAAAADDEEGGGG	FFLLSSSSYY??CC?WLLLLPPPPHHQQRRRRIIIMTTTTNNKKSSRRVVVVAAAADDEEGGGG	0	3	3	61	0	0	61
56	B	GCA_004135755.1	Sorangium cellulosum	FALSE	FFLLSSSSYY**CC*WLLLLPPPPHHQQRRRRIIIMTTTTNNKKSSRRVVVVAAAADDEEGGGG	FFLLSSSSYY??CC?WLLLLPPPPHHQQRRRRIIIMTTTTNNKKSSRRVVVVAAAADDEEGGGG	0	3	3	61	0	0	61
61	B	GCA_000382305.1	Vitreoscilla stercoraria DSM 513	TRUE	FFLLSSSSYY**CC*WLLLLPPPPHHQQRRRRIIIMTTTTNNKKSSRRVVVVAAAADDEEGGGG	FFLLSSSSYY??CC?WLLLLPPPPHHQQRRRRIIIMTTTTNNKKSSRRVVVVAAAADDEEGGGG	0	3	3	61	0	0	61
63	B	GCA_002222655.1	Vitreoscilla filiformis	TRUE	FFLLSSSSYY**CC*WLLLLPPPPHHQQRRRRIIIMTTTTNNKKSSRRVVVVAAAADDEEGGGG	FFLLSSSSYY??CC?WLLLLPPPPHHQQRRRRIIIMTTTTNNKKSSRRVVVVAAAADDEEGGGG	0	3	3	61	0	0	61
65	B	GCA_000018565.1	Herpetosiphon aurantiacus DSM 785	TRUE	FFLLSSSSYY**CC*WLLLLPPPPHHQQRRRRIIIMTTTTNNKKSSRRVVVVAAAADDEEGGGG	FFLLSSSSYY??CC?WLLLLPPPPHHQQRRRRIIIMTTTTNNKKSSRRVVVVAAAADDEEGGGG	0	3	3	61	0	0	61
69	B	GCA_005954665.1	Lysobacter enzymogenes	TRUE	FFLLSSSSYY**CC*WLLLLPPPPHHQQRRRRIIIMTTTTNNKKSSRRVVVVAAAADDEEGGGG	FFLLSSSSYY??CC?WLLLLPPPPHHQQRRRRIIIMTTTTNNKKSS?RVVVVAAAADDEEGGGG	0	3	3	60	0	1	61
69	B	GCA_001442515.1	Lysobacter enzymogenes	FALSE	FFLLSSSSYY**CC*WLLLLPPPPHHQQRRRRIIIMTTTTNNKKSSRRVVVVAAAADDEEGGGG	FFLLSSSSYY??CC?WLLLLPPPPHHQQRRRRIIIMTTTTNNKKSS?RVVVVAAAADDEEGGGG	0	3	3	60	0	1	61
69	B	GCA_002024615.1	Lysobacter enzymogenes	FALSE	FFLLSSSSYY**CC*WLLLLPPPPHHQQRRRRIIIMTTTTNNKKSSRRVVVVAAAADDEEGGGG	FFLLSSSSYY??CC?WLLLLPPPPHHQQRRRRIIIMTTTTNNKKSSR?VVVVAAAADDEEGGGG	0	3	3	60	0	1	61
69	B	GCA_002355975.1	Lysobacter enzymogenes	FALSE	FFLLSSSSYY**CC*WLLLLPPPPHHQQRRRRIIIMTTTTNNKKSSRRVVVVAAAADDEEGGGG	FFLLSSSSYY??CC?WLLLLPPPPHHQQRRRRIIIMTTTTNNKKSSRRVVVVAAAADDEEGGGG	0	3	3	61	0	0	61
69	B	GCA_003789105.1	Lysobacter enzymogenes	FALSE	FFLLSSSSYY**CC*WLLLLPPPPHHQQRRRRIIIMTTTTNNKKSSRRVVVVAAAADDEEGGGG	FFLLSSSSYY??CC?WLLLLPPPPHHQQRRRRIIIMTTTTNNKKSSRRVVVVAAAADDEEGGGG	0	3	3	61	0	0	61
69	B	GCA_900106525.1	Lysobacter enzymogenes	FALSE	FFLLSSSSYY**CC*WLLLLPPPPHHQQRRRRIIIMTTTTNNKKSSRRVVVVAAAADDEEGGGG	FFLLSSSSYY??CC?WLLLLPPPPHHQQRRRRIIIMTTTTNNKKSSRRVVVVAAAADDEEGGGG	0	3	3	61	0	0	61
72	B	GCA_002951835.1	Simonsiella muelleri ATCC 29453	TRUE	FFLLSSSSYY**CC*WLLLLPPPPHHQQRRRRIIIMTTTTNNKKSSRRVVVVAAAADDEEGGGG	FFLLSSSSYY??CC?WLLLLPPPPHHQQRRRRIIIMTTTTNNKKSSRRVVVVAAAADDEEGGGG	0	3	3	61	0	0	61
72	B	GCA_000163775.2	Simonsiella muelleri ATCC 29453	FALSE	FFLLSSSSYY**CC*WLLLLPPPPHHQQRRRRIIIMTTTTNNKKSSRRVVVVAAAADDEEGGGG	FFLLSSSSYY??CC?WLLLLPPPPHHQQRRRRIIIMTTTTNNKKSSRRVVVVAAAADDEEGGGG	0	3	3	61	0	0	61
78	B	GCA_011054555.1	Caulobacter sp.	TRUE	FFLLSSSSYY**CC*WLLLLPPPPHHQQRRRRIIIMTTTTNNKKSSRRVVVVAAAADDEEGGGG	FFLLSSSSYY??CC?WLLLLPPPPHHQQRRRRIIIMTTTTNNKKSSRRVVVVAAAADDEEGGGG	0	3	3	61	0	0	61
82	B	GCA_003987725.1	Hyphomicrobium sp.	TRUE	FFLLSSSSYY**CC*WLLLLPPPPHHQQRRRRIIIMTTTTNNKKSSRRVVVVAAAADDEEGGGG	FFLLSSSSYY??CC?WLLLLPPPPHHQQRRRRIIIMTTTTNNKKSSRRVVVVAAAADDEEGGGG	0	3	3	61	0	0	61
82	B	GCA_002928395.1	Hyphomicrobium sp.	FALSE	FFLLSSSSYY**CC*WLLLLPPPPHHQQRRRRIIIMTTTTNNKKSSRRVVVVAAAADDEEGGGG	FFLLSSSSYY??CC?WLLLLPPPPHHQQRRRRIIIMTTTTNNKKSSRRVVVVAAAADDEEGGGG	0	3	3	61	0	0	61
82	B	GCA_002928465.1	Hyphomicrobium sp.	FALSE	FFLLSSSSYY**CC*WLLLLPPPPHHQQRRRRIIIMTTTTNNKKSSRRVVVVAAAADDEEGGGG	FFLLSSSSYY??CC?WLLLLPPPPHHQQRRRRIIIMTTTTNNKKSSRRVVVVAAAADDEEGGGG	0	3	3	61	0	0	61
82	B	GCA_002928515.1	Hyphomicrobium sp.	FALSE	FFLLSSSSYY**CC*WLLLLPPPPHHQQRRRRIIIMTTTTNNKKSSRRVVVVAAAADDEEGGGG	FFLLSSSSYY??CC?WLLLLPPPPHHQQRRRRIIIMTTTTNNKKSSRRVVVVAAAADDEEGGGG	0	3	3	61	0	0	61
82	B	GCA_002928735.1	Hyphomicrobium sp.	FALSE	FFLLSSSSYY**CC*WLLLLPPPPHHQQRRRRIIIMTTTTNNKKSSRRVVVVAAAADDEEGGGG	FFLLSSSSYY??CC?WLLLLPPPPHHQQRRRRIIIMTTTTNNKKSSRRVVVVAAAADDEEGGGG	0	3	3	61	0	0	61
82	B	GCA_002928955.1	Hyphomicrobium sp.	FALSE	FFLLSSSSYY**CC*WLLLLPPPPHHQQRRRRIIIMTTTTNNKKSSRRVVVVAAAADDEEGGGG	FFLLSSSSYY??CC?WLLLLPPPPHHQQRRRRIIIMTTTTNNKKSSRRVVVVAAAADDEEGGGG	0	3	3	61	0	0	61
82	B	GCA_003987855.1	Hyphomicrobium sp.	FALSE	FFLLSSSSYY**CC*WLLLLPPPPHHQQRRRRIIIMTTTTNNKKSSRRVVVVAAAADDEEGGGG	FFLLSSSSYY??CC?WLLLLPPPPHHQQRRRRIIIMTTTTNNKKSSRRVVVVAAAADDEEGGGG	0	3	3	61	0	0	61
82	B	GCA_009026145.1	Hyphomicrobium sp.	FALSE	FFLLSSSSYY**CC*WLLLLPPPPHHQQRRRRIIIMTTTTNNKKSSRRVVVVAAAADDEEGGGG	FFLLSSSSYY??CC?WLLLLPPPPHHQQRRRRIIIMTTTTNNKKSSRRVVVVAAAADDEEGGGG	0	3	3	61	0	0	61
82	B	GCA_013141015.1	Hyphomicrobium sp.	FALSE	FFLLSSSSYY**CC*WLLLLPPPPHHQQRRRRIIIMTTTTNNKKSSRRVVVVAAAADDEEGGGG	FFLLSSSSYY??CC?WLLLLPPPPHHQQRRRRIIIMTTTTNNKKSSRRVVVVAAAADDEEGGGG	0	3	3	61	0	0	61
86	B	GCA_000685215.1	Hyphomonas jannaschiana VP2	TRUE	FFLLSSSSYY**CC*WLLLLPPPPHHQQRRRRIIIMTTTTNNKKSSRRVVVVAAAADDEEGGGG	FFLLSSSSYY??CC?WLLLLPPPPHHQQRRRRIIIMTTTTNNKKSSRRVVVVAAAADDEEGGGG	0	3	3	61	0	0	61
86	B	GCA_003250435.1	Hyphomonas jannaschiana	FALSE	FFLLSSSSYY**CC*WLLLLPPPPHHQQRRRRIIIMTTTTNNKKSSRRVVVVAAAADDEEGGGG	FFLLSSSSYY??CC?WLLLLPPPPHHQQRRRRIIIMTTTTNNKKSSRRVVVVAAAADDEEGGGG	0	3	3	61	0	0	61
87	B	GCA_003533645.1	Hyphomonas sp.	TRUE	FFLLSSSSYY**CC*WLLLLPPPPHHQQRRRRIIIMTTTTNNKKSSRRVVVVAAAADDEEGGGG	FFLLSSSSYY??CC?WLLLLPPPPHHQQRRRRIIIMTTTTNNKKSSRRVVVVAAAADDEEGGGG	0	3	3	61	0	0	61
87	B	GCA_002683615.1	Hyphomonas sp.	FALSE	FFLLSSSSYY**CC*WLLLLPPPPHHQQRRRRIIIMTTTTNNKKSSRRVVVVAAAADDEEGGGG	FFLLSSSSYY??CC?WLLLLPPPPHHQQRRRRIIIMTTTTNNKKSSRRVVVVAAAADDEEGGGG	0	3	3	61	0	0	61
87	B	GCA_002684195.1	Hyphomonas sp.	FALSE	FFLLSSSSYY**CC*WLLLLPPPPHHQQRRRRIIIMTTTTNNKKSSRRVVVVAAAADDEEGGGG	FFLLSSSSYY??CC?WLLLLPPPPHHQQRRRRIIIMTTTTNNKKSSRRVVVVAAAADDEEGGGG	0	3	3	61	0	0	61
87	B	GCA_002689395.1	Hyphomonas sp.	FALSE	FFLLSSSSYY**CC*WLLLLPPPPHHQQRRRRIIIMTTTTNNKKSSRRVVVVAAAADDEEGGGG	FFLLSSSSYY??CC?WLLLLPPPPHHQQRRRRIIIMTTTTNNKKSSRRVVVVAAAADDEEGGGG	0	3	3	61	0	0	61
87	B	GCA_002692925.1	Hyphomonas sp.	FALSE	FFLLSSSSYY**CC*WLLLLPPPPHHQQRRRRIIIMTTTTNNKKSSRRVVVVAAAADDEEGGGG	FFLLSSSSYY??CC?WLLLLPPPPHHQQRRRRIIIMTTTTNNKKSSRRVVVVAAAADDEEGGGG	0	3	3	61	0	0	61
87	B	GCA_002695465.1	Hyphomonas sp.	FALSE	FFLLSSSSYY**CC*WLLLLPPPPHHQQRRRRIIIMTTTTNNKKSSRRVVVVAAAADDEEGGGG	FFLLSSSSYY??CC?WLLLLPPPPHHQQRRRRIIIMTTTTNNKKSSRRVVVVAAAADDEEGGGG	0	3	3	61	0	0	61
87	B	GCA_002695785.1	Hyphomonas sp.	FALSE	FFLLSSSSYY**CC*WLLLLPPPPHHQQRRRRIIIMTTTTNNKKSSRRVVVVAAAADDEEGGGG	FFLLSSSSYY??CC?WLLLLPPPPHHQQRRRRIIIMTTTTNNKKSSRRVVVVAAAADDEEGGGG	0	3	3	61	0	0	61
87	B	GCA_002700305.1	Hyphomonas sp.	FALSE	FFLLSSSSYY**CC*WLLLLPPPPHHQQRRRRIIIMTTTTNNKKSSRRVVVVAAAADDEEGGGG	FFLLSSSSYY??CC?WLLLLPPPPHHQQRRRRIIIMTTTTNNKKSSRRVVVVAAAADDEEGGGG	0	3	3	61	0	0	61
87	B	GCA_002710445.1	Hyphomonas sp.	FALSE	FFLLSSSSYY**CC*WLLLLPPPPHHQQRRRRIIIMTTTTNNKKSSRRVVVVAAAADDEEGGGG	FFLLSSSSYY??CC?WLLLLPPPPHHQQRRRRIIIMTTTTNNKKSSRRVVVVAAAADDEEGGGG	0	3	3	61	0	0	61
87	B	GCA_002716205.1	Hyphomonas sp.	FALSE	FFLLSSSSYY**CC*WLLLLPPPPHHQQRRRRIIIMTTTTNNKKSSRRVVVVAAAADDEEGGGG	FFLLSSSSYY??CC?WLLLLPPPPHHQQRRRRIIIMTTTTNNKKSSRRVVVVAAAADDEEGGGG	0	3	3	61	0	0	61
87	B	GCA_002722805.1	Hyphomonas sp.	FALSE	FFLLSSSSYY**CC*WLLLLPPPPHHQQRRRRIIIMTTTTNNKKSSRRVVVVAAAADDEEGGGG	FFLLSSSSYY??CC?WLLLLPPPPHHQQRRRRIIIMTTTTNNKKSSRRVVVVAAAADDEEGGGG	0	3	3	61	0	0	61
87	B	GCA_003331325.1	Hyphomonas sp.	FALSE	FFLLSSSSYY**CC*WLLLLPPPPHHQQRRRRIIIMTTTTNNKKSSRRVVVVAAAADDEEGGGG	FFLLSSSSYY??CC?WLLLLPPPPHHQQRRRRIIIMTTTTNNKKSSRRVVVVAAAADDEEGGGG	0	3	3	61	0	0	61
87	B	GCA_003455895.1	Hyphomonas sp.	FALSE	FFLLSSSSYY**CC*WLLLLPPPPHHQQRRRRIIIMTTTTNNKKSSRRVVVVAAAADDEEGGGG	FFLLSSSSYY??CC?WLLLLPPPPHHQQRRRRIIIMTTTTNNKKSSRRVVVVAAAADDEEGGGG	0	3	3	61	0	0	61
87	B	GCA_003476845.1	Hyphomonas sp.	FALSE	FFLLSSSSYY**CC*WLLLLPPPPHHQQRRRRIIIMTTTTNNKKSSRRVVVVAAAADDEEGGGG	FFLLSSSSYY??CC?WLLLLPPPPHHQQRRRRIIIMTTTTNNKKSSRRVVVVAAAADDEEGGGG	0	3	3	61	0	0	61
87	B	GCA_003486945.1	Hyphomonas sp.	FALSE	FFLLSSSSYY**CC*WLLLLPPPPHHQQRRRRIIIMTTTTNNKKSSRRVVVVAAAADDEEGGGG	FFLLSSSSYY??CC?WLLLLPPPPHHQQRRRRIIIMTTTTNNKKSSRRVVVVAAAADDEEGGGG	0	3	3	61	0	0	61
87	B	GCA_003491805.1	Hyphomonas sp.	FALSE	FFLLSSSSYY**CC*WLLLLPPPPHHQQRRRRIIIMTTTTNNKKSSRRVVVVAAAADDEEGGGG	FFLLSSSSYY??CC?WLLLLPPPPHHQQRRRRIIIMTTTTNNKKSSRRVVVVAAAADDEEGGGG	0	3	3	61	0	0	61
87	B	GCA_003504585.1	Hyphomonas sp.	FALSE	FFLLSSSSYY**CC*WLLLLPPPPHHQQRRRRIIIMTTTTNNKKSSRRVVVVAAAADDEEGGGG	FFLLSSSSYY??CC?WLLLLPPPPHHQQRRRRIIIMTTTTNNKKSSRRVVVVAAAADDEEGGGG	0	3	3	61	0	0	61
87	B	GCA_003506055.1	Hyphomonas sp.	FALSE	FFLLSSSSYY**CC*WLLLLPPPPHHQQRRRRIIIMTTTTNNKKSSRRVVVVAAAADDEEGGGG	FFLLSSSSYY??CC?WLLLLPPPPHHQQRRRRIIIMTTTTNNKKSSRRVVVVAAAADDEEGGGG	0	3	3	61	0	0	61
87	B	GCA_003506455.1	Hyphomonas sp.	FALSE	FFLLSSSSYY**CC*WLLLLPPPPHHQQRRRRIIIMTTTTNNKKSSRRVVVVAAAADDEEGGGG	FFLLSSSSYY??CC?WLLLLPPPPHHQQRRRRIIIMTTTTNNKKSSRRVVVVAAAADDEEGGGG	0	3	3	61	0	0	61
87	B	GCA_003509425.1	Hyphomonas sp.	FALSE	FFLLSSSSYY**CC*WLLLLPPPPHHQQRRRRIIIMTTTTNNKKSSRRVVVVAAAADDEEGGGG	FFLLSSSSYY??CC?WLLLLPPPPHHQQRRRRIIIMTTTTNNKKSSRRVVVVAAAADDEEGGGG	0	3	3	61	0	0	61
87	B	GCA_003509965.1	Hyphomonas sp.	FALSE	FFLLSSSSYY**CC*WLLLLPPPPHHQQRRRRIIIMTTTTNNKKSSRRVVVVAAAADDEEGGGG	FFLLSSSSYY??CC?WLLLLPPPPHHQQRRRRIIIMTTTTNNKKSSRRVVVVAAAADDEEGGGG	0	3	3	61	0	0	61
87	B	GCA_003512265.1	Hyphomonas sp.	FALSE	FFLLSSSSYY**CC*WLLLLPPPPHHQQRRRRIIIMTTTTNNKKSSRRVVVVAAAADDEEGGGG	FFLLSSSSYY??CC?WLLLLPPPPHHQQRRRRIIIMTTTTNNKKSSRRVVVVAAAADDEEGGGG	0	3	3	61	0	0	61
87	B	GCA_003514185.1	Hyphomonas sp.	FALSE	FFLLSSSSYY**CC*WLLLLPPPPHHQQRRRRIIIMTTTTNNKKSSRRVVVVAAAADDEEGGGG	FFLLSSSSYY??CC?WLLLLPPPPHHQQRRRRIIIMTTTTNNKKSSRRVVVVAAAADDEEGGGG	0	3	3	61	0	0	61
87	B	GCA_003517165.1	Hyphomonas sp.	FALSE	FFLLSSSSYY**CC*WLLLLPPPPHHQQRRRRIIIMTTTTNNKKSSRRVVVVAAAADDEEGGGG	FFLLSSSSYY??CC?WLLLLPPPPHHQQRRRRIIIMTTTTNNKKSSRRVVVVAAAADDEEGGGG	0	3	3	61	0	0	61
87	B	GCA_003530455.1	Hyphomonas sp.	FALSE	FFLLSSSSYY**CC*WLLLLPPPPHHQQRRRRIIIMTTTTNNKKSSRRVVVVAAAADDEEGGGG	FFLLSSSSYY??CC?WLLLLPPPPHHQQRRRRIIIMTTTTNNKKSSRRVVVVAAAADDEEGGGG	0	3	3	61	0	0	61
87	B	GCA_003538015.1	Hyphomonas sp.	FALSE	FFLLSSSSYY**CC*WLLLLPPPPHHQQRRRRIIIMTTTTNNKKSSRRVVVVAAAADDEEGGGG	FFLLSSSSYY??CC?WLLLLPPPPHHQQRRRRIIIMTTTTNNKKSSRRVVVVAAAADDEEGGGG	0	3	3	61	0	0	61
94	B	GCA_006738645.1	Stella humosa	TRUE	FFLLSSSSYY**CC*WLLLLPPPPHHQQRRRRIIIMTTTTNNKKSSRRVVVVAAAADDEEGGGG	FF?LSSSSYY??CC?WLLLLPPPPHHQQRRRRIIIMTTTTNNKKSSRRVVVVAAAADDEEGGGG	0	3	3	60	0	1	61
94	B	GCA_003751345.1	Stella humosa	FALSE	FFLLSSSSYY**CC*WLLLLPPPPHHQQRRRRIIIMTTTTNNKKSSRRVVVVAAAADDEEGGGG	FF?LSSSSYY??CC?WLLLLPPPPHHQQRRRRIIIMTTTTNNKKSSRRVVVVAAAADDEEGGGG	0	3	3	60	0	1	61
100	B	GCA_004339465.1	Ancylobacter aquaticus	TRUE	FFLLSSSSYY**CC*WLLLLPPPPHHQQRRRRIIIMTTTTNNKKSSRRVVVVAAAADDEEGGGG	FFLLSSSSYY??CC?WLLLLPPPPHHQQRRRRIIIMTTTTNNKKSSRRVVVVAAAADDEEGGGG	0	3	3	61	0	0	61
100	B	GCA_003963445.1	Ancylobacter aquaticus	FALSE	FFLLSSSSYY**CC*WLLLLPPPPHHQQRRRRIIIMTTTTNNKKSSRRVVVVAAAADDEEGGGG	FFLLSSSSYY??CC?WLLLLPPPPHHQQRRRRIIIMTTTTNNKKSSRRVVVVAAAADDEEGGGG	0	3	3	61	0	0	61
102	B	GCA_002954665.1	Polaribacter glomeratus	TRUE	FFLLSSSSYY**CC*WLLLLPPPPHHQQRRRRIIIMTTTTNNKKSSRRVVVVAAAADDEEGGGG	FFLLSSSSYY??CC?WLLLLPPPPHHQQRRRRIIIMTTTTNNKKSSRRVVVVAAAADDEEGGGG	0	3	3	61	0	0	61
102	B	GCA_007997115.1	Polaribacter glomeratus	FALSE	FFLLSSSSYY**CC*WLLLLPPPPHHQQRRRRIIIMTTTTNNKKSSRRVVVVAAAADDEEGGGG	FFLLSSSSYY??CC?WLLLLPPPPHHQQRRRRIIIMTTTTNNKKSSRRVVVVAAAADDEEGGGG	0	3	3	61	0	0	61
103	B	GCA_000427405.1	Flectobacillus major DSM 103	TRUE	FFLLSSSSYY**CC*WLLLLPPPPHHQQRRRRIIIMTTTTNNKKSSRRVVVVAAAADDEEGGGG	FFLLSSSSYY??CC?WLLLLPPPPHHQQRRRRIIIMTTTTNNKKSSRRVVVVAAAADDEEGGGG	0	3	3	61	0	0	61
104	B	GCA_000222485.1	Cyclobacterium marinum DSM 745	TRUE	FFLLSSSSYY**CC*WLLLLPPPPHHQQRRRRIIIMTTTTNNKKSSRRVVVVAAAADDEEGGGG	FFLLSSSSYY??CC?WLLLLPPPPHHQQRRRRIIIMTTTTNNKKSSRRVVVVAAAADDEEGGGG	0	3	3	61	0	0	61
104	B	GCA_008274645.1	Cyclobacterium marinum	FALSE	FFLLSSSSYY**CC*WLLLLPPPPHHQQRRRRIIIMTTTTNNKKSSRRVVVVAAAADDEEGGGG	FFLLSSSSYY??CC?WLLLLPPPPHHQQRRRRIIIMTTTTNNKKSSRRVVVVAAAADDEEGGGG	0	3	3	61	0	0	61
106	B	GCA_000218895.1	Runella slithyformis DSM 19594	TRUE	FFLLSSSSYY**CC*WLLLLPPPPHHQQRRRRIIIMTTTTNNKKSSRRVVVVAAAADDEEGGGG	FFLLSSSSYY??CC?WLLLLPPPPHHQQRRRRIIIMTTTTNNKKSSRRVVVVAAAADDEEGGGG	0	3	3	61	0	0	61
106	B	GCA_004292915.1	Runella slithyformis	FALSE	FFLLSSSSYY**CC*WLLLLPPPPHHQQRRRRIIIMTTTTNNKKSSRRVVVVAAAADDEEGGGG	FFLLSSSSYY??CC?WLLLLPPPPHHQQRRRRIIIMTTTTNNKKSSRRVVVVAAAADDEEGGGG	0	3	3	61	0	0	61
106	B	GCA_004293085.1	Runella slithyformis	FALSE	FFLLSSSSYY**CC*WLLLLPPPPHHQQRRRRIIIMTTTTNNKKSSRRVVVVAAAADDEEGGGG	FFLLSSSSYY??CC?WLLLLPPPPHHQQRRRRIIIMTTTTNNKKSSRRVVVVAAAADDEEGGGG	0	3	3	61	0	0	61
106	B	GCA_004293475.1	Runella slithyformis	FALSE	FFLLSSSSYY**CC*WLLLLPPPPHHQQRRRRIIIMTTTTNNKKSSRRVVVVAAAADDEEGGGG	FFLLSSSSYY??CC?WLLLLPPPPHHQQRRRRIIIMTTTTNNKKSSRRVVVVAAAADDEEGGGG	0	3	3	61	0	0	61
106	B	GCA_004293785.1	Runella slithyformis	FALSE	FFLLSSSSYY**CC*WLLLLPPPPHHQQRRRRIIIMTTTTNNKKSSRRVVVVAAAADDEEGGGG	FFLLSSSSYY??CC?WLLLLPPPPHHQQRRRRIIIMTTTTNNKKSSRRVVVVAAAADDEEGGGG	0	3	3	61	0	0	61
106	B	GCA_004293825.1	Runella slithyformis	FALSE	FFLLSSSSYY**CC*WLLLLPPPPHHQQRRRRIIIMTTTTNNKKSSRRVVVVAAAADDEEGGGG	FFLLSSSSYY??CC?WLLLLPPPPHHQQRRRRIIIMTTTTNNKKSSRRVVVVAAAADDEEGGGG	0	3	3	61	0	0	61
106	B	GCA_004293985.1	Runella slithyformis	FALSE	FFLLSSSSYY**CC*WLLLLPPPPHHQQRRRRIIIMTTTTNNKKSSRRVVVVAAAADDEEGGGG	FFLLSSSSYY??CC?WLLLLPPPPHHQQRRRRIIIMTTTTNNKKSSRRVVVVAAAADDEEGGGG	0	3	3	61	0	0	61
106	B	GCA_004294145.1	Runella slithyformis	FALSE	FFLLSSSSYY**CC*WLLLLPPPPHHQQRRRRIIIMTTTTNNKKSSRRVVVVAAAADDEEGGGG	FFLLSSSSYY??CC?WLLLLPPPPHHQQRRRRIIIMTTTTNNKKSSRRVVVVAAAADDEEGGGG	0	3	3	61	0	0	61
106	B	GCA_004295155.1	Runella slithyformis	FALSE	FFLLSSSSYY**CC*WLLLLPPPPHHQQRRRRIIIMTTTTNNKKSSRRVVVVAAAADDEEGGGG	FFLLSSSSYY??CC?WLLLLPPPPHHQQRRRRIIIMTTTTNNKKSSRRVVVVAAAADDEEGGGG	0	3	3	61	0	0	61
108	B	GCA_000024525.1	Spirosoma linguale DSM 74	TRUE	FFLLSSSSYY**CC*WLLLLPPPPHHQQRRRRIIIMTTTTNNKKSSRRVVVVAAAADDEEGGGG	FFLLSSSSYY??CC?WLLLLPPPPHHQQRRRRIIIMTTTTNNKKSSRRVVVVAAAADDEEGGGG	0	3	3	61	0	0	61
114	B	GCA_008065095.1	Gemmata obscuriglobus	TRUE	FFLLSSSSYY**CC*WLLLLPPPPHHQQRRRRIIIMTTTTNNKKSSRRVVVVAAAADDEEGGGG	FFLLSSSSYY??CC?WLLLLPPPPHHQQRRRRIIIMTTTTNNKKSS?RVVVVAAAADDEEGGGG	0	3	3	60	0	1	61
114	B	GCA_000171775.1	Gemmata obscuriglobus UQM 2246	FALSE	FFLLSSSSYY**CC*WLLLLPPPPHHQQRRRRIIIMTTTTNNKKSSRRVVVVAAAADDEEGGGG	FFLLSSSSYY??CC?WLLLLPPPPHHQQRRRRIIIMTTTTNNKKSSRRVVVVAAAADDEEGGGG	0	3	3	61	0	0	61
114	B	GCA_003149495.1	Gemmata obscuriglobus	FALSE	FFLLSSSSYY**CC*WLLLLPPPPHHQQRRRRIIIMTTTTNNKKSSRRVVVVAAAADDEEGGGG	FFLLSSSSYY??CC?WLLLLPPPPHHQQRRRRIIIMTTTTNNKKSS?RVVVVAAAADDEEGGGG	0	3	3	60	0	1	61
114	B	GCA_901538385.1	Gemmata obscuriglobus UQM 2246	FALSE	FFLLSSSSYY**CC*WLLLLPPPPHHQQRRRRIIIMTTTTNNKKSSRRVVVVAAAADDEEGGGG	FFLLSSSSYY??CC?WLLLLPPPPHHQQRRRRIIIMTTTTNNKKSS?RVVVVAAAADDEEGGGG	0	3	3	60	0	1	61
119	B	GCA_000165715.3	Rubinisphaera brasiliensis DSM 5305	TRUE	FFLLSSSSYY**CC*WLLLLPPPPHHQQRRRRIIIMTTTTNNKKSSRRVVVVAAAADDEEGGGG	FFLLSSSSYY??CC?WLLLLPPPPHHQQRRRRIIIMTTTTNNKKSSRRVVVVAAAADDEEGGGG	0	3	3	61	0	0	61
120	B	GCA_000092105.1	Planctopirus limnophila DSM 3776	TRUE	FFLLSSSSYY**CC*WLLLLPPPPHHQQRRRRIIIMTTTTNNKKSSRRVVVVAAAADDEEGGGG	FFLLSSSSYY??CC?WLLLLPPPPHHQQRRRRIIIMTTTTNNKKSSRRVVVVAAAADDEEGGGG	0	3	3	61	0	0	61
122	B	GCA_009720545.1	Gimesia maris	TRUE	FFLLSSSSYY**CC*WLLLLPPPPHHQQRRRRIIIMTTTTNNKKSSRRVVVVAAAADDEEGGGG	FFLLSSSSYY??CC?WLLLLPPPPHHQQRRRRIIIMTTTTNNKKSSRRVVVVAAAADDEEGGGG	0	3	3	61	0	0	61
122	B	GCA_000181475.1	Gimesia maris DSM 8797	FALSE	FFLLSSSSYY**CC*WLLLLPPPPHHQQRRRRIIIMTTTTNNKKSSRRVVVVAAAADDEEGGGG	FFLLSSSSYY??CC?WLLLLPPPPHHQQRRRRIIIMTTTTNNKKSSRRVVVVAAAADDEEGGGG	0	3	3	61	0	0	61
122	B	GCA_002341435.1	Gimesia maris	FALSE	FFLLSSSSYY**CC*WLLLLPPPPHHQQRRRRIIIMTTTTNNKKSSRRVVVVAAAADDEEGGGG	FFLLSSSSYY??CC?WLLLLPPPPHHQQRRRRIIIMTTTTNNKKSSRRVVVVAAAADDEEGGGG	0	3	3	61	0	0	61
122	B	GCA_003526145.1	Gimesia maris	FALSE	FFLLSSSSYY**CC*WLLLLPPPPHHQQRRRRIIIMTTTTNNKKSSRRVVVVAAAADDEEGGGG	FFLLSSSSYY??CC?WLLLLPPPPHHQQRRRRIIIMTTTTNNKKSSRRVVVVAAAADDEEGGGG	0	3	3	61	0	0	61
122	B	GCA_008298035.1	Gimesia maris	FALSE	FFLLSSSSYY**CC*WLLLLPPPPHHQQRRRRIIIMTTTTNNKKSSRRVVVVAAAADDEEGGGG	FFLLSSSSYY??CC?WLLLLPPPPHHQQRRRRIIIMTTTTNNKKSSRRVVVVAAAADDEEGGGG	0	3	3	61	0	0	61
124	B	GCA_000153105.1	Blastopirellula marina DSM 3645	TRUE	FFLLSSSSYY**CC*WLLLLPPPPHHQQRRRRIIIMTTTTNNKKSSRRVVVVAAAADDEEGGGG	FFLLSSSSYY??CC?WLLLLPPPPHHQQRRRRIIIMTTTTNNKKSSRRVVVVAAAADDEEGGGG	0	3	3	61	0	0	61
124	B	GCA_002967715.1	Blastopirellula marina	FALSE	FFLLSSSSYY**CC*WLLLLPPPPHHQQRRRRIIIMTTTTNNKKSSRRVVVVAAAADDEEGGGG	FFLLSSSSYY??CC?WLLLLPPPPHHQQRRRRIIIMTTTTNNKKSSRRVVVVAAAADDEEGGGG	0	3	3	61	0	0	61
124	B	GCA_002967725.1	Blastopirellula marina	FALSE	FFLLSSSSYY**CC*WLLLLPPPPHHQQRRRRIIIMTTTTNNKKSSRRVVVVAAAADDEEGGGG	FFLLSSSSYY??CC?WLLLLPPPPHHQQRRRRIIIMTTTTNNKKSSRRVVVVAAAADDEEGGGG	0	3	3	61	0	0	61
124	B	GCA_002967755.1	Blastopirellula marina	FALSE	FFLLSSSSYY**CC*WLLLLPPPPHHQQRRRRIIIMTTTTNNKKSSRRVVVVAAAADDEEGGGG	FFLLSSSSYY??CC?WLLLLPPPPHHQQRRRRIIIMTTTTNNKKSSRRVVVVAAAADDEEGGGG	0	3	3	61	0	0	61
124	B	GCA_002967765.1	Blastopirellula marina	FALSE	FFLLSSSSYY**CC*WLLLLPPPPHHQQRRRRIIIMTTTTNNKKSSRRVVVVAAAADDEEGGGG	FFLLSSSSYY??CC?WLLLLPPPPHHQQRRRRIIIMTTTTNNKKSSRRVVVVAAAADDEEGGGG	0	3	3	61	0	0	61
124	B	GCA_003044115.1	Blastopirellula marina	FALSE	FFLLSSSSYY**CC*WLLLLPPPPHHQQRRRRIIIMTTTTNNKKSSRRVVVVAAAADDEEGGGG	FFLLSSSSYY??CC?WLLLLPPPPHHQQRRRRIIIMTTTTNNKKSSRRVVVVAAAADDEEGGGG	0	3	3	61	0	0	61
125	B	GCA_000025185.1	Pirellula staleyi DSM 6068	TRUE	FFLLSSSSYY**CC*WLLLLPPPPHHQQRRRRIIIMTTTTNNKKSSRRVVVVAAAADDEEGGGG	FFLLSSSSYY??CC?WLLLLPPPPHHQQRRRRIIIMTTTTNNKKSSRRVVVVAAAADDEEGGGG	0	3	3	61	0	0	61
128	B	GCA_000186345.1	Isosphaera pallida ATCC 43644	TRUE	FFLLSSSSYY**CC*WLLLLPPPPHHQQRRRRIIIMTTTTNNKKSSRRVVVVAAAADDEEGGGG	FFLLSSSSYY??CC?WLLLLPPPPHHQQRRRRIIIMTTTTNNKKSSRRVVVVAAAADDEEGGGG	0	3	3	61	0	0	61
134	B	GCA_000283235.1	Methylocystis parvus OBBP	TRUE	FFLLSSSSYY**CC*WLLLLPPPPHHQQRRRRIIIMTTTTNNKKSSRRVVVVAAAADDEEGGGG	FFLLSSSSYY??CC?WLLLLPPPPHHQQRRRRIIIMTTTTNNKKSSRRVVVVAAAADDEEGGGG	0	3	3	61	0	0	61
134	B	GCA_009685195.1	Methylocystis parvus	FALSE	FFLLSSSSYY**CC*WLLLLPPPPHHQQRRRRIIIMTTTTNNKKSSRRVVVVAAAADDEEGGGG	FFLLSSSSYY??CC?WLLLLPPPPHHQQRRRRIIIMTTTTNNKKSSRRVVVVAAAADDEEGGGG	0	3	3	61	0	0	61
139	B	GCA_002151505.1	Borreliella burgdorferi	TRUE	FFLLSSSSYY**CC*WLLLLPPPPHHQQRRRRIIIMTTTTNNKKSSRRVVVVAAAADDEEGGGG	FFLLSSSSYY??CC?WLLLLPPPPHHQQRRRRIIIMTTTTNNKKSSRRVVVVAAAADDEEGGGG	0	3	3	61	0	0	61
139	B	GCA_000008685.2	Borreliella burgdorferi B31	FALSE	FFLLSSSSYY**CC*WLLLLPPPPHHQQRRRRIIIMTTTTNNKKSSRRVVVVAAAADDEEGGGG	FFLLSSSSYY??CC?WLLLLPPPPHHQQRRRRIIIMTTTTNNKKSSRRVVVVAAAADDEEGGGG	0	3	3	61	0	0	61
139	B	GCA_000021405.1	Borreliella burgdorferi ZS7	FALSE	FFLLSSSSYY**CC*WLLLLPPPPHHQQRRRRIIIMTTTTNNKKSSRRVVVVAAAADDEEGGGG	FFLLSSSSYYQ?CC?WLLLLPPPPHHQQRRRRIIIMTTTTNNKKSSRRVVVVAAAADDEEGGGG	1	2	3	61	0	0	61
139	B	GCA_000166635.2	Borreliella burgdorferi N40	FALSE	FFLLSSSSYY**CC*WLLLLPPPPHHQQRRRRIIIMTTTTNNKKSSRRVVVVAAAADDEEGGGG	FFLLSSSSYY??CC?WLLLLPPPPHHQQRRRRIIIMTTTTNNKKSSRRVVVVAAAADDEEGGGG	0	3	3	61	0	0	61
139	B	GCA_000166655.2	Borreliella burgdorferi JD1	FALSE	FFLLSSSSYY**CC*WLLLLPPPPHHQQRRRRIIIMTTTTNNKKSSRRVVVVAAAADDEEGGGG	FFLLSSSSYY??CC?WLLLLPPPPHHQQRRRRIIIMTTTTNNKKSSRRVVVVAAAADDEEGGGG	0	3	3	61	0	0	61
139	B	GCA_000171735.2	Borreliella burgdorferi 118a	FALSE	FFLLSSSSYY**CC*WLLLLPPPPHHQQRRRRIIIMTTTTNNKKSSRRVVVVAAAADDEEGGGG	FFLLSSSSYY??CC?WLLLLPPPPHHQQRRRRIIIMTTTTNNKKSSRRVVVVAAAADDEEGGGG	0	3	3	61	0	0	61
139	B	GCA_000171755.2	Borreliella burgdorferi 72a	FALSE	FFLLSSSSYY**CC*WLLLLPPPPHHQQRRRRIIIMTTTTNNKKSSRRVVVVAAAADDEEGGGG	FFLLSSSSYY??CC?WLLLLPPPPHHQQRRRRIIIMTTTTNNKKSSRRVVVVAAAADDEEGGGG	0	3	3	61	0	0	61
139	B	GCA_000172255.1	Borreliella burgdorferi 80a	FALSE	FFLLSSSSYY**CC*WLLLLPPPPHHQQRRRRIIIMTTTTNNKKSSRRVVVVAAAADDEEGGGG	FFLLSSSSYY??CC?WLLLLPPPPHHQQRRRRIIIMTTTTNNKKSSRRVVVVAAAADDEEGGGG	0	3	3	61	0	0	61
139	B	GCA_000172295.2	Borreliella burgdorferi 29805	FALSE	FFLLSSSSYY**CC*WLLLLPPPPHHQQRRRRIIIMTTTTNNKKSSRRVVVVAAAADDEEGGGG	FFLLSSSSYY??CC?WLLLLPPPPHHQQRRRRIIIMTTTTNNKKSSRRVVVVAAAADDEEGGGG	0	3	3	61	0	0	61
139	B	GCA_000172315.2	Borreliella burgdorferi CA-11.2A	FALSE	FFLLSSSSYY**CC*WLLLLPPPPHHQQRRRRIIIMTTTTNNKKSSRRVVVVAAAADDEEGGGG	FFLLSSSSYY??CC?WLLLLPPPPHHQQRRRRIIIMTTTTNNKKSSRRVVVVAAAADDEEGGGG	0	3	3	61	0	0	61
139	B	GCA_000172335.2	Borreliella burgdorferi 64b	FALSE	FFLLSSSSYY**CC*WLLLLPPPPHHQQRRRRIIIMTTTTNNKKSSRRVVVVAAAADDEEGGGG	FFLLSSSSYY??CC?WLLLLPPPPHHQQRRRRIIIMTTTTNNKKSSRRVVVVAAAADDEEGGGG	0	3	3	61	0	0	61
139	B	GCA_000181555.2	Borreliella burgdorferi 156a	FALSE	FFLLSSSSYY**CC*WLLLLPPPPHHQQRRRRIIIMTTTTNNKKSSRRVVVVAAAADDEEGGGG	FFLLSSSSYY??CC?WLLLLPPPPHHQQRRRRIIIMTTTTNNKKSSRRVVVVAAAADDEEGGGG	0	3	3	61	0	0	61
139	B	GCA_000181575.2	Borreliella burgdorferi Bol26	FALSE	FFLLSSSSYY**CC*WLLLLPPPPHHQQRRRRIIIMTTTTNNKKSSRRVVVVAAAADDEEGGGG	FFLLSSSSYY??CC?WLLLLPPPPHHQQRRRRIIIMTTTTNNKKSSRRVVVVAAAADDEEGGGG	0	3	3	61	0	0	61
139	B	GCA_000181715.2	Borreliella burgdorferi 94a	FALSE	FFLLSSSSYY**CC*WLLLLPPPPHHQQRRRRIIIMTTTTNNKKSSRRVVVVAAAADDEEGGGG	FFLLSSSSYY??CC?WLLLLPPPPHHQQRRRRIIIMTTTTNNKKSSRRVVVVAAAADDEEGGGG	0	3	3	61	0	0	61
139	B	GCA_000181855.2	Borreliella burgdorferi WI91-23	FALSE	FFLLSSSSYY**CC*WLLLLPPPPHHQQRRRRIIIMTTTTNNKKSSRRVVVVAAAADDEEGGGG	FFLLSSSSYY??CC?WLLLLPPPPHHQQRRRRIIIMTTTTNNKKSSRRVVVVAAAADDEEGGGG	0	3	3	61	0	0	61
139	B	GCA_000382565.1	Borreliella burgdorferi CA8	FALSE	FFLLSSSSYY**CC*WLLLLPPPPHHQQRRRRIIIMTTTTNNKKSSRRVVVVAAAADDEEGGGG	FFLLSSSSYY??CC?WLLLLPPPPHHQQRRRRIIIMTTTTNNKKSSRRVVVVAAAADDEEGGGG	0	3	3	61	0	0	61
139	B	GCA_000444465.1	Borreliella burgdorferi CA382	FALSE	FFLLSSSSYY**CC*WLLLLPPPPHHQQRRRRIIIMTTTTNNKKSSRRVVVVAAAADDEEGGGG	FFLLSSSSYY??CC?WLLLLPPPPHHQQRRRRIIIMTTTTNNKKSSRRVVVVAAAADDEEGGGG	0	3	3	61	0	0	61
139	B	GCA_000501295.1	Borreliella burgdorferi IPT2	FALSE	FFLLSSSSYY**CC*WLLLLPPPPHHQQRRRRIIIMTTTTNNKKSSRRVVVVAAAADDEEGGGG	FFLLSSSSYY??CC?WLLLLPPPPHHQQRRRRIIIMTTTTNNKKSSRRVVVVAAAADDEEGGGG	0	3	3	61	0	0	61
139	B	GCA_000501315.1	Borreliella burgdorferi IPT23	FALSE	FFLLSSSSYY**CC*WLLLLPPPPHHQQRRRRIIIMTTTTNNKKSSRRVVVVAAAADDEEGGGG	FFLLSSSSYY??CC?WLLLLPPPPHHQQRRRRIIIMTTTTNNKKSSRRVVVVAAAADDEEGGGG	0	3	3	61	0	0	61
139	B	GCA_000501335.1	Borreliella burgdorferi IPT26	FALSE	FFLLSSSSYY**CC*WLLLLPPPPHHQQRRRRIIIMTTTTNNKKSSRRVVVVAAAADDEEGGGG	FFLLSSSSYY??CC?WLLLLPPPPHHQQRRRRIIIMTTTTNNKKSSRRVVVVAAAADDEEGGGG	0	3	3	61	0	0	61
139	B	GCA_000501355.1	Borreliella burgdorferi IPT27	FALSE	FFLLSSSSYY**CC*WLLLLPPPPHHQQRRRRIIIMTTTTNNKKSSRRVVVVAAAADDEEGGGG	FFLLSSSSYY??CC?WLLLLPPPPHHQQRRRRIIIMTTTTNNKKSSRRVVVVAAAADDEEGGGG	0	3	3	61	0	0	61
139	B	GCA_000501375.1	Borreliella burgdorferi IPT35	FALSE	FFLLSSSSYY**CC*WLLLLPPPPHHQQRRRRIIIMTTTTNNKKSSRRVVVVAAAADDEEGGGG	FFLLSSSSYY??CC?WLLLLPPPPHHQQRRRRIIIMTTTTNNKKSSRRVVVVAAAADDEEGGGG	0	3	3	61	0	0	61
139	B	GCA_000501395.1	Borreliella burgdorferi IPT46	FALSE	FFLLSSSSYY**CC*WLLLLPPPPHHQQRRRRIIIMTTTTNNKKSSRRVVVVAAAADDEEGGGG	FFLLSSSSYY??CC?WLLLLPPPPHHQQRRRRIIIMTTTTNNKKSSRRVVVVAAAADDEEGGGG	0	3	3	61	0	0	61
139	B	GCA_000501415.1	Borreliella burgdorferi IPT48	FALSE	FFLLSSSSYY**CC*WLLLLPPPPHHQQRRRRIIIMTTTTNNKKSSRRVVVVAAAADDEEGGGG	FFLLSSSSYYQ?CC?WLLLLPPPPHHQQRRRRIIIMTTTTNNKKSSRRVVVVAAAADDEEGGGG	1	2	3	61	0	0	61
139	B	GCA_000501435.1	Borreliella burgdorferi IPT49	FALSE	FFLLSSSSYY**CC*WLLLLPPPPHHQQRRRRIIIMTTTTNNKKSSRRVVVVAAAADDEEGGGG	FFLLSSSSYY??CC?WLLLLPPPPHHQQRRRRIIIMTTTTNNKKSSRRVVVVAAAADDEEGGGG	0	3	3	61	0	0	61
139	B	GCA_000501455.1	Borreliella burgdorferi IPT51	FALSE	FFLLSSSSYY**CC*WLLLLPPPPHHQQRRRRIIIMTTTTNNKKSSRRVVVVAAAADDEEGGGG	FFLLSSSSYYQ?CC?WLLLLPPPPHHQQRRRRIIIMTTTTNNKKSSRRVVVVAAAADDEEGGGG	1	2	3	61	0	0	61
139	B	GCA_000501475.1	Borreliella burgdorferi IPT61	FALSE	FFLLSSSSYY**CC*WLLLLPPPPHHQQRRRRIIIMTTTTNNKKSSRRVVVVAAAADDEEGGGG	FFLLSSSSYY??CC?WLLLLPPPPHHQQRRRRIIIMTTTTNNKKSSRRVVVVAAAADDEEGGGG	0	3	3	61	0	0	61
139	B	GCA_000501495.1	Borreliella burgdorferi IPT69	FALSE	FFLLSSSSYY**CC*WLLLLPPPPHHQQRRRRIIIMTTTTNNKKSSRRVVVVAAAADDEEGGGG	FFLLSSSSYY??CC?WLLLLPPPPHHQQRRRRIIIMTTTTNNKKSSRRVVVVAAAADDEEGGGG	0	3	3	61	0	0	61
139	B	GCA_000501515.1	Borreliella burgdorferi IPT70	FALSE	FFLLSSSSYY**CC*WLLLLPPPPHHQQRRRRIIIMTTTTNNKKSSRRVVVVAAAADDEEGGGG	FFLLSSSSYY??CC?WLLLLPPPPHHQQRRRRIIIMTTTTNNKKSSRRVVVVAAAADDEEGGGG	0	3	3	61	0	0	61
139	B	GCA_000501535.1	Borreliella burgdorferi IPT137	FALSE	FFLLSSSSYY**CC*WLLLLPPPPHHQQRRRRIIIMTTTTNNKKSSRRVVVVAAAADDEEGGGG	FFLLSSSSYY??CC?WLLLLPPPPHHQQRRRRIIIMTTTTNNKKSSRRVVVVAAAADDEEGGGG	0	3	3	61	0	0	61
139	B	GCA_000501935.1	Borreliella burgdorferi IPT19	FALSE	FFLLSSSSYY**CC*WLLLLPPPPHHQQRRRRIIIMTTTTNNKKSSRRVVVVAAAADDEEGGGG	FFLLSSSSYY??CC?WLLLLPPPPHHQQRRRRIIIMTTTTNNKKSSRRVVVVAAAADDEEGGGG	0	3	3	61	0	0	61
139	B	GCA_000501955.1	Borreliella burgdorferi IPT24	FALSE	FFLLSSSSYY**CC*WLLLLPPPPHHQQRRRRIIIMTTTTNNKKSSRRVVVVAAAADDEEGGGG	FFLLSSSSYY??CC?WLLLLPPPPHHQQRRRRIIIMTTTTNNKKSSRRVVVVAAAADDEEGGGG	0	3	3	61	0	0	61
139	B	GCA_000501975.1	Borreliella burgdorferi IPT60	FALSE	FFLLSSSSYY**CC*WLLLLPPPPHHQQRRRRIIIMTTTTNNKKSSRRVVVVAAAADDEEGGGG	FFLLSSSSYY??CC?WLLLLPPPPHHQQRRRRIIIMTTTTNNKKSSRRVVVVAAAADDEEGGGG	0	3	3	61	0	0	61
139	B	GCA_000501995.1	Borreliella burgdorferi IPT71	FALSE	FFLLSSSSYY**CC*WLLLLPPPPHHQQRRRRIIIMTTTTNNKKSSRRVVVVAAAADDEEGGGG	FFLLSSSSYYQ?CC?WLLLLPPPPHHQQRRRRIIIMTTTTNNKKSSRRVVVVAAAADDEEGGGG	1	2	3	61	0	0	61
139	B	GCA_000502015.1	Borreliella burgdorferi IPT77	FALSE	FFLLSSSSYY**CC*WLLLLPPPPHHQQRRRRIIIMTTTTNNKKSSRRVVVVAAAADDEEGGGG	FFLLSSSSYY??CC?WLLLLPPPPHHQQRRRRIIIMTTTTNNKKSSRRVVVVAAAADDEEGGGG	0	3	3	61	0	0	61
139	B	GCA_000502035.1	Borreliella burgdorferi IPT87	FALSE	FFLLSSSSYY**CC*WLLLLPPPPHHQQRRRRIIIMTTTTNNKKSSRRVVVVAAAADDEEGGGG	FFLLSSSSYY??CC?WLLLLPPPPHHQQRRRRIIIMTTTTNNKKSSRRVVVVAAAADDEEGGGG	0	3	3	61	0	0	61
139	B	GCA_000502055.1	Borreliella burgdorferi IPT92	FALSE	FFLLSSSSYY**CC*WLLLLPPPPHHQQRRRRIIIMTTTTNNKKSSRRVVVVAAAADDEEGGGG	FFLLSSSSYY??CC?WLLLLPPPPHHQQRRRRIIIMTTTTNNKKSSRRVVVVAAAADDEEGGGG	0	3	3	61	0	0	61
139	B	GCA_000502075.1	Borreliella burgdorferi IPT93	FALSE	FFLLSSSSYY**CC*WLLLLPPPPHHQQRRRRIIIMTTTTNNKKSSRRVVVVAAAADDEEGGGG	FFLLSSSSYY??CC?WLLLLPPPPHHQQRRRRIIIMTTTTNNKKSSRRVVVVAAAADDEEGGGG	0	3	3	61	0	0	61
139	B	GCA_000502095.1	Borreliella burgdorferi IPT112	FALSE	FFLLSSSSYY**CC*WLLLLPPPPHHQQRRRRIIIMTTTTNNKKSSRRVVVVAAAADDEEGGGG	FFLLSSSSYY??CC?WLLLLPPPPHHQQRRRRIIIMTTTTNNKKSSRRVVVVAAAADDEEGGGG	0	3	3	61	0	0	61
139	B	GCA_000502115.1	Borreliella burgdorferi IPT125	FALSE	FFLLSSSSYY**CC*WLLLLPPPPHHQQRRRRIIIMTTTTNNKKSSRRVVVVAAAADDEEGGGG	FFLLSSSSYY??CC?WLLLLPPPPHHQQRRRRIIIMTTTTNNKKSSRRVVVVAAAADDEEGGGG	0	3	3	61	0	0	61
139	B	GCA_000502135.1	Borreliella burgdorferi IPT132	FALSE	FFLLSSSSYY**CC*WLLLLPPPPHHQQRRRRIIIMTTTTNNKKSSRRVVVVAAAADDEEGGGG	FFLLSSSSYY??CC?WLLLLPPPPHHQQRRRRIIIMTTTTNNKKSSRRVVVVAAAADDEEGGGG	0	3	3	61	0	0	61
139	B	GCA_000502155.1	Borreliella burgdorferi IPT141	FALSE	FFLLSSSSYY**CC*WLLLLPPPPHHQQRRRRIIIMTTTTNNKKSSRRVVVVAAAADDEEGGGG	FFLLSSSSYY??CC?WLLLLPPPPHHQQRRRRIIIMTTTTNNKKSSRRVVVVAAAADDEEGGGG	0	3	3	61	0	0	61
139	B	GCA_002083055.2	Borreliella burgdorferi	FALSE	FFLLSSSSYY**CC*WLLLLPPPPHHQQRRRRIIIMTTTTNNKKSSRRVVVVAAAADDEEGGGG	FFLLSSSSYY??CC?WLLLLPPPPHHQQRRRRIIIMTTTTNNKKSSRRVVVVAAAADDEEGGGG	0	3	3	61	0	0	61
139	B	GCA_002151465.1	Borreliella burgdorferi	FALSE	FFLLSSSSYY**CC*WLLLLPPPPHHQQRRRRIIIMTTTTNNKKSSRRVVVVAAAADDEEGGGG	FFLLSSSSYY??CC?WLLLLPPPPHHQQRRRRIIIMTTTTNNKKSSRRVVVVAAAADDEEGGGG	0	3	3	61	0	0	61
139	B	GCA_002151485.1	Borreliella burgdorferi	FALSE	FFLLSSSSYY**CC*WLLLLPPPPHHQQRRRRIIIMTTTTNNKKSSRRVVVVAAAADDEEGGGG	FFLLSSSSYY??CC?WLLLLPPPPHHQQRRRRIIIMTTTTNNKKSSRRVVVVAAAADDEEGGGG	0	3	3	61	0	0	61
139	B	GCA_002442595.1	Borreliella burgdorferi	FALSE	FFLLSSSSYY**CC*WLLLLPPPPHHQQRRRRIIIMTTTTNNKKSSRRVVVVAAAADDEEGGGG	FFLLSSSSYY??CC?WLLLLPPPPHHQQRRRRIIIMTTTTNNKKSSRRVVVVAAAADDEEGGGG	0	3	3	61	0	0	61
139	B	GCA_002995865.1	Borreliella burgdorferi	FALSE	FFLLSSSSYY**CC*WLLLLPPPPHHQQRRRRIIIMTTTTNNKKSSRRVVVVAAAADDEEGGGG	FFLLSSSSYY??CC?WLLLLPPPPHHQQRRRRIIIMTTTTNNKKSSRRVVVVAAAADDEEGGGG	0	3	3	61	0	0	61
139	B	GCA_002995885.1	Borreliella burgdorferi	FALSE	FFLLSSSSYY**CC*WLLLLPPPPHHQQRRRRIIIMTTTTNNKKSSRRVVVVAAAADDEEGGGG	FFLLSSSSYY??CC?WLLLLPPPPHHQQRRRRIIIMTTTTNNKKSSRRVVVVAAAADDEEGGGG	0	3	3	61	0	0	61
139	B	GCA_002995905.1	Borreliella burgdorferi	FALSE	FFLLSSSSYY**CC*WLLLLPPPPHHQQRRRRIIIMTTTTNNKKSSRRVVVVAAAADDEEGGGG	FFLLSSSSYY??CC?WLLLLPPPPHHQQRRRRIIIMTTTTNNKKSSRRVVVVAAAADDEEGGGG	0	3	3	61	0	0	61
139	B	GCA_002995915.1	Borreliella burgdorferi	FALSE	FFLLSSSSYY**CC*WLLLLPPPPHHQQRRRRIIIMTTTTNNKKSSRRVVVVAAAADDEEGGGG	FFLLSSSSYY??CC?WLLLLPPPPHHQQRRRRIIIMTTTTNNKKSSRRVVVVAAAADDEEGGGG	0	3	3	61	0	0	61
139	B	GCA_002995935.1	Borreliella burgdorferi	FALSE	FFLLSSSSYY**CC*WLLLLPPPPHHQQRRRRIIIMTTTTNNKKSSRRVVVVAAAADDEEGGGG	FFLLSSSSYY??CC?WLLLLPPPPHHQQRRRRIIIMTTTTNNKKSSRRVVVVAAAADDEEGGGG	0	3	3	61	0	0	61
139	B	GCA_002995965.1	Borreliella burgdorferi	FALSE	FFLLSSSSYY**CC*WLLLLPPPPHHQQRRRRIIIMTTTTNNKKSSRRVVVVAAAADDEEGGGG	FFLLSSSSYY??CC?WLLLLPPPPHHQQRRRRIIIMTTTTNNKKSSRRVVVVAAAADDEEGGGG	0	3	3	61	0	0	61
139	B	GCA_002995985.1	Borreliella burgdorferi	FALSE	FFLLSSSSYY**CC*WLLLLPPPPHHQQRRRRIIIMTTTTNNKKSSRRVVVVAAAADDEEGGGG	FFLLSSSSYY??CC?WLLLLPPPPHHQQRRRRIIIMTTTTNNKKSSRRVVVVAAAADDEEGGGG	0	3	3	61	0	0	61
139	B	GCA_002996005.1	Borreliella burgdorferi	FALSE	FFLLSSSSYY**CC*WLLLLPPPPHHQQRRRRIIIMTTTTNNKKSSRRVVVVAAAADDEEGGGG	FFLLSSSSYY??CC?WLLLLPPPPHHQQRRRRIIIMTTTTNNKKSSRRVVVVAAAADDEEGGGG	0	3	3	61	0	0	61
139	B	GCA_002996025.1	Borreliella burgdorferi	FALSE	FFLLSSSSYY**CC*WLLLLPPPPHHQQRRRRIIIMTTTTNNKKSSRRVVVVAAAADDEEGGGG	FFLLSSSSYY??CC?WLLLLPPPPHHQQRRRRIIIMTTTTNNKKSSRRVVVVAAAADDEEGGGG	0	3	3	61	0	0	61
139	B	GCA_002996045.1	Borreliella burgdorferi	FALSE	FFLLSSSSYY**CC*WLLLLPPPPHHQQRRRRIIIMTTTTNNKKSSRRVVVVAAAADDEEGGGG	FFLLSSSSYY??CC?WLLLLPPPPHHQQRRRRIIIMTTTTNNKKSSRRVVVVAAAADDEEGGGG	0	3	3	61	0	0	61
139	B	GCA_002996065.1	Borreliella burgdorferi	FALSE	FFLLSSSSYY**CC*WLLLLPPPPHHQQRRRRIIIMTTTTNNKKSSRRVVVVAAAADDEEGGGG	FFLLSSSSYY??CC?WLLLLPPPPHHQQRRRRIIIMTTTTNNKKSSRRVVVVAAAADDEEGGGG	0	3	3	61	0	0	61
139	B	GCA_002996085.1	Borreliella burgdorferi	FALSE	FFLLSSSSYY**CC*WLLLLPPPPHHQQRRRRIIIMTTTTNNKKSSRRVVVVAAAADDEEGGGG	FFLLSSSSYY??CC?WLLLLPPPPHHQQRRRRIIIMTTTTNNKKSSRRVVVVAAAADDEEGGGG	0	3	3	61	0	0	61
139	B	GCA_002996105.1	Borreliella burgdorferi	FALSE	FFLLSSSSYY**CC*WLLLLPPPPHHQQRRRRIIIMTTTTNNKKSSRRVVVVAAAADDEEGGGG	FFLLSSSSYY??CC?WLLLLPPPPHHQQRRRRIIIMTTTTNNKKSSRRVVVVAAAADDEEGGGG	0	3	3	61	0	0	61
139	B	GCA_002996125.1	Borreliella burgdorferi	FALSE	FFLLSSSSYY**CC*WLLLLPPPPHHQQRRRRIIIMTTTTNNKKSSRRVVVVAAAADDEEGGGG	FFLLSSSSYY??CC?WLLLLPPPPHHQQRRRRIIIMTTTTNNKKSSRRVVVVAAAADDEEGGGG	0	3	3	61	0	0	61
139	B	GCA_002996145.1	Borreliella burgdorferi	FALSE	FFLLSSSSYY**CC*WLLLLPPPPHHQQRRRRIIIMTTTTNNKKSSRRVVVVAAAADDEEGGGG	FFLLSSSSYY??CC?WLLLLPPPPHHQQRRRRIIIMTTTTNNKKSSRRVVVVAAAADDEEGGGG	0	3	3	61	0	0	61
139	B	GCA_002996165.1	Borreliella burgdorferi	FALSE	FFLLSSSSYY**CC*WLLLLPPPPHHQQRRRRIIIMTTTTNNKKSSRRVVVVAAAADDEEGGGG	FFLLSSSSYY??CC?WLLLLPPPPHHQQRRRRIIIMTTTTNNKKSSRRVVVVAAAADDEEGGGG	0	3	3	61	0	0	61
139	B	GCA_002996175.1	Borreliella burgdorferi	FALSE	FFLLSSSSYY**CC*WLLLLPPPPHHQQRRRRIIIMTTTTNNKKSSRRVVVVAAAADDEEGGGG	FFLLSSSSYY??CC?WLLLLPPPPHHQQRRRRIIIMTTTTNNKKSSRRVVVVAAAADDEEGGGG	0	3	3	61	0	0	61
139	B	GCA_002996185.1	Borreliella burgdorferi	FALSE	FFLLSSSSYY**CC*WLLLLPPPPHHQQRRRRIIIMTTTTNNKKSSRRVVVVAAAADDEEGGGG	FFLLSSSSYY??CC?WLLLLPPPPHHQQRRRRIIIMTTTTNNKKSSRRVVVVAAAADDEEGGGG	0	3	3	61	0	0	61
139	B	GCA_002996225.1	Borreliella burgdorferi	FALSE	FFLLSSSSYY**CC*WLLLLPPPPHHQQRRRRIIIMTTTTNNKKSSRRVVVVAAAADDEEGGGG	FFLLSSSSYY??CC?WLLLLPPPPHHQQRRRRIIIMTTTTNNKKSSRRVVVVAAAADDEEGGGG	0	3	3	61	0	0	61
139	B	GCA_002996245.1	Borreliella burgdorferi	FALSE	FFLLSSSSYY**CC*WLLLLPPPPHHQQRRRRIIIMTTTTNNKKSSRRVVVVAAAADDEEGGGG	FFLLSSSSYY??CC?WLLLLPPPPHHQQRRRRIIIMTTTTNNKKSSRRVVVVAAAADDEEGGGG	0	3	3	61	0	0	61
139	B	GCA_002996265.1	Borreliella burgdorferi	FALSE	FFLLSSSSYY**CC*WLLLLPPPPHHQQRRRRIIIMTTTTNNKKSSRRVVVVAAAADDEEGGGG	FFLLSSSSYY??CC?WLLLLPPPPHHQQRRRRIIIMTTTTNNKKSSRRVVVVAAAADDEEGGGG	0	3	3	61	0	0	61
139	B	GCA_002996275.1	Borreliella burgdorferi	FALSE	FFLLSSSSYY**CC*WLLLLPPPPHHQQRRRRIIIMTTTTNNKKSSRRVVVVAAAADDEEGGGG	FFLLSSSSYY??CC?WLLLLPPPPHHQQRRRRIIIMTTTTNNKKSSRRVVVVAAAADDEEGGGG	0	3	3	61	0	0	61
139	B	GCA_002996285.1	Borreliella burgdorferi	FALSE	FFLLSSSSYY**CC*WLLLLPPPPHHQQRRRRIIIMTTTTNNKKSSRRVVVVAAAADDEEGGGG	FFLLSSSSYY??CC?WLLLLPPPPHHQQRRRRIIIMTTTTNNKKSSRRVVVVAAAADDEEGGGG	0	3	3	61	0	0	61
139	B	GCA_002996305.1	Borreliella burgdorferi	FALSE	FFLLSSSSYY**CC*WLLLLPPPPHHQQRRRRIIIMTTTTNNKKSSRRVVVVAAAADDEEGGGG	FFLLSSSSYY??CC?WLLLLPPPPHHQQRRRRIIIMTTTTNNKKSSRRVVVVAAAADDEEGGGG	0	3	3	61	0	0	61
139	B	GCA_002996345.1	Borreliella burgdorferi	FALSE	FFLLSSSSYY**CC*WLLLLPPPPHHQQRRRRIIIMTTTTNNKKSSRRVVVVAAAADDEEGGGG	FFLLSSSSYY??CC?WLLLLPPPPHHQQRRRRIIIMTTTTNNKKSSRRVVVVAAAADDEEGGGG	0	3	3	61	0	0	61
139	B	GCA_002996365.1	Borreliella burgdorferi	FALSE	FFLLSSSSYY**CC*WLLLLPPPPHHQQRRRRIIIMTTTTNNKKSSRRVVVVAAAADDEEGGGG	FFLLSSSSYY??CC?WLLLLPPPPHHQQRRRRIIIMTTTTNNKKSSRRVVVVAAAADDEEGGGG	0	3	3	61	0	0	61
139	B	GCA_002996385.1	Borreliella burgdorferi	FALSE	FFLLSSSSYY**CC*WLLLLPPPPHHQQRRRRIIIMTTTTNNKKSSRRVVVVAAAADDEEGGGG	FFLLSSSSYY??CC?WLLLLPPPPHHQQRRRRIIIMTTTTNNKKSSRRVVVVAAAADDEEGGGG	0	3	3	61	0	0	61
139	B	GCA_002996395.1	Borreliella burgdorferi	FALSE	FFLLSSSSYY**CC*WLLLLPPPPHHQQRRRRIIIMTTTTNNKKSSRRVVVVAAAADDEEGGGG	FFLLSSSSYY??CC?WLLLLPPPPHHQQRRRRIIIMTTTTNNKKSSRRVVVVAAAADDEEGGGG	0	3	3	61	0	0	61
139	B	GCA_002996405.1	Borreliella burgdorferi	FALSE	FFLLSSSSYY**CC*WLLLLPPPPHHQQRRRRIIIMTTTTNNKKSSRRVVVVAAAADDEEGGGG	FFLLSSSSYY??CC?WLLLLPPPPHHQQRRRRIIIMTTTTNNKKSSRRVVVVAAAADDEEGGGG	0	3	3	61	0	0	61
139	B	GCA_002996445.1	Borreliella burgdorferi	FALSE	FFLLSSSSYY**CC*WLLLLPPPPHHQQRRRRIIIMTTTTNNKKSSRRVVVVAAAADDEEGGGG	FFLLSSSSYY??CC?WLLLLPPPPHHQQRRRRIIIMTTTTNNKKSSRRVVVVAAAADDEEGGGG	0	3	3	61	0	0	61
139	B	GCA_002996465.1	Borreliella burgdorferi	FALSE	FFLLSSSSYY**CC*WLLLLPPPPHHQQRRRRIIIMTTTTNNKKSSRRVVVVAAAADDEEGGGG	FFLLSSSSYY??CC?WLLLLPPPPHHQQRRRRIIIMTTTTNNKKSSRRVVVVAAAADDEEGGGG	0	3	3	61	0	0	61
139	B	GCA_002996475.1	Borreliella burgdorferi	FALSE	FFLLSSSSYY**CC*WLLLLPPPPHHQQRRRRIIIMTTTTNNKKSSRRVVVVAAAADDEEGGGG	FFLLSSSSYY??CC?WLLLLPPPPHHQQRRRRIIIMTTTTNNKKSSRRVVVVAAAADDEEGGGG	0	3	3	61	0	0	61
139	B	GCA_002996485.1	Borreliella burgdorferi	FALSE	FFLLSSSSYY**CC*WLLLLPPPPHHQQRRRRIIIMTTTTNNKKSSRRVVVVAAAADDEEGGGG	FFLLSSSSYY??CC?WLLLLPPPPHHQQRRRRIIIMTTTTNNKKSSRRVVVVAAAADDEEGGGG	0	3	3	61	0	0	61
139	B	GCA_002996525.1	Borreliella burgdorferi	FALSE	FFLLSSSSYY**CC*WLLLLPPPPHHQQRRRRIIIMTTTTNNKKSSRRVVVVAAAADDEEGGGG	FFLLSSSSYY??CC?WLLLLPPPPHHQQRRRRIIIMTTTTNNKKSSRRVVVVAAAADDEEGGGG	0	3	3	61	0	0	61
139	B	GCA_002996545.1	Borreliella burgdorferi	FALSE	FFLLSSSSYY**CC*WLLLLPPPPHHQQRRRRIIIMTTTTNNKKSSRRVVVVAAAADDEEGGGG	FFLLSSSSYY??CC?WLLLLPPPPHHQQRRRRIIIMTTTTNNKKSSRRVVVVAAAADDEEGGGG	0	3	3	61	0	0	61
139	B	GCA_002996565.1	Borreliella burgdorferi	FALSE	FFLLSSSSYY**CC*WLLLLPPPPHHQQRRRRIIIMTTTTNNKKSSRRVVVVAAAADDEEGGGG	FFLLSSSSYY??CC?WLLLLPPPPHHQQRRRRIIIMTTTTNNKKSSRRVVVVAAAADDEEGGGG	0	3	3	61	0	0	61
139	B	GCA_002996585.1	Borreliella burgdorferi	FALSE	FFLLSSSSYY**CC*WLLLLPPPPHHQQRRRRIIIMTTTTNNKKSSRRVVVVAAAADDEEGGGG	FFLLSSSSYY??CC?WLLLLPPPPHHQQRRRRIIIMTTTTNNKKSSRRVVVVAAAADDEEGGGG	0	3	3	61	0	0	61
139	B	GCA_002996605.1	Borreliella burgdorferi	FALSE	FFLLSSSSYY**CC*WLLLLPPPPHHQQRRRRIIIMTTTTNNKKSSRRVVVVAAAADDEEGGGG	FFLLSSSSYY??CC?WLLLLPPPPHHQQRRRRIIIMTTTTNNKKSSRRVVVVAAAADDEEGGGG	0	3	3	61	0	0	61
139	B	GCA_002996625.1	Borreliella burgdorferi	FALSE	FFLLSSSSYY**CC*WLLLLPPPPHHQQRRRRIIIMTTTTNNKKSSRRVVVVAAAADDEEGGGG	FFLLSSSSYY??CC?WLLLLPPPPHHQQRRRRIIIMTTTTNNKKSSRRVVVVAAAADDEEGGGG	0	3	3	61	0	0	61
139	B	GCA_002996645.1	Borreliella burgdorferi	FALSE	FFLLSSSSYY**CC*WLLLLPPPPHHQQRRRRIIIMTTTTNNKKSSRRVVVVAAAADDEEGGGG	FFLLSSSSYY??CC?WLLLLPPPPHHQQRRRRIIIMTTTTNNKKSSRRVVVVAAAADDEEGGGG	0	3	3	61	0	0	61
139	B	GCA_002996685.1	Borreliella burgdorferi	FALSE	FFLLSSSSYY**CC*WLLLLPPPPHHQQRRRRIIIMTTTTNNKKSSRRVVVVAAAADDEEGGGG	FFLLSSSSYY??CC?WLLLLPPPPHHQQRRRRIIIMTTTTNNKKSSRRVVVVAAAADDEEGGGG	0	3	3	61	0	0	61
139	B	GCA_002996705.1	Borreliella burgdorferi	FALSE	FFLLSSSSYY**CC*WLLLLPPPPHHQQRRRRIIIMTTTTNNKKSSRRVVVVAAAADDEEGGGG	FFLLSSSSYY??CC?WLLLLPPPPHHQQRRRRIIIMTTTTNNKKSSRRVVVVAAAADDEEGGGG	0	3	3	61	0	0	61
139	B	GCA_002996715.1	Borreliella burgdorferi	FALSE	FFLLSSSSYY**CC*WLLLLPPPPHHQQRRRRIIIMTTTTNNKKSSRRVVVVAAAADDEEGGGG	FFLLSSSSYY??CC?WLLLLPPPPHHQQRRRRIIIMTTTTNNKKSSRRVVVVAAAADDEEGGGG	0	3	3	61	0	0	61
139	B	GCA_002996745.1	Borreliella burgdorferi	FALSE	FFLLSSSSYY**CC*WLLLLPPPPHHQQRRRRIIIMTTTTNNKKSSRRVVVVAAAADDEEGGGG	FFLLSSSSYY??CC?WLLLLPPPPHHQQRRRRIIIMTTTTNNKKSSRRVVVVAAAADDEEGGGG	0	3	3	61	0	0	61
139	B	GCA_002996785.1	Borreliella burgdorferi	FALSE	FFLLSSSSYY**CC*WLLLLPPPPHHQQRRRRIIIMTTTTNNKKSSRRVVVVAAAADDEEGGGG	FFLLSSSSYY??CC?WLLLLPPPPHHQQRRRRIIIMTTTTNNKKSSRRVVVVAAAADDEEGGGG	0	3	3	61	0	0	61
139	B	GCA_002996795.1	Borreliella burgdorferi	FALSE	FFLLSSSSYY**CC*WLLLLPPPPHHQQRRRRIIIMTTTTNNKKSSRRVVVVAAAADDEEGGGG	FFLLSSSSYY??CC?WLLLLPPPPHHQQRRRRIIIMTTTTNNKKSSRRVVVVAAAADDEEGGGG	0	3	3	61	0	0	61
139	B	GCA_002996845.1	Borreliella burgdorferi	FALSE	FFLLSSSSYY**CC*WLLLLPPPPHHQQRRRRIIIMTTTTNNKKSSRRVVVVAAAADDEEGGGG	FFLLSSSSYY??CC?WLLLLPPPPHHQQRRRRIIIMTTTTNNKKSSRRVVVVAAAADDEEGGGG	0	3	3	61	0	0	61
139	B	GCA_002996865.1	Borreliella burgdorferi	FALSE	FFLLSSSSYY**CC*WLLLLPPPPHHQQRRRRIIIMTTTTNNKKSSRRVVVVAAAADDEEGGGG	FFLLSSSSYY??CC?WLLLLPPPPHHQQRRRRIIIMTTTTNNKKSSRRVVVVAAAADDEEGGGG	0	3	3	61	0	0	61
139	B	GCA_002996895.1	Borreliella burgdorferi	FALSE	FFLLSSSSYY**CC*WLLLLPPPPHHQQRRRRIIIMTTTTNNKKSSRRVVVVAAAADDEEGGGG	FFLLSSSSYY??CC?WLLLLPPPPHHQQRRRRIIIMTTTTNNKKSSRRVVVVAAAADDEEGGGG	0	3	3	61	0	0	61
139	B	GCA_002996925.1	Borreliella burgdorferi	FALSE	FFLLSSSSYY**CC*WLLLLPPPPHHQQRRRRIIIMTTTTNNKKSSRRVVVVAAAADDEEGGGG	FFLLSSSSYY??CC?WLLLLPPPPHHQQRRRRIIIMTTTTNNKKSSRRVVVVAAAADDEEGGGG	0	3	3	61	0	0	61
139	B	GCA_002996965.1	Borreliella burgdorferi	FALSE	FFLLSSSSYY**CC*WLLLLPPPPHHQQRRRRIIIMTTTTNNKKSSRRVVVVAAAADDEEGGGG	FFLLSSSSYY??CC?WLLLLPPPPHHQQRRRRIIIMTTTTNNKKSSRRVVVVAAAADDEEGGGG	0	3	3	61	0	0	61
139	B	GCA_002996985.1	Borreliella burgdorferi	FALSE	FFLLSSSSYY**CC*WLLLLPPPPHHQQRRRRIIIMTTTTNNKKSSRRVVVVAAAADDEEGGGG	FFLLSSSSYY??CC?WLLLLPPPPHHQQRRRRIIIMTTTTNNKKSSRRVVVVAAAADDEEGGGG	0	3	3	61	0	0	61
139	B	GCA_002997025.1	Borreliella burgdorferi	FALSE	FFLLSSSSYY**CC*WLLLLPPPPHHQQRRRRIIIMTTTTNNKKSSRRVVVVAAAADDEEGGGG	FFLLSSSSYY??CC?WLLLLPPPPHHQQRRRRIIIMTTTTNNKKSSRRVVVVAAAADDEEGGGG	0	3	3	61	0	0	61
139	B	GCA_002997045.1	Borreliella burgdorferi	FALSE	FFLLSSSSYY**CC*WLLLLPPPPHHQQRRRRIIIMTTTTNNKKSSRRVVVVAAAADDEEGGGG	FFLLSSSSYY??CC?WLLLLPPPPHHQQRRRRIIIMTTTTNNKKSSRRVVVVAAAADDEEGGGG	0	3	3	61	0	0	61
139	B	GCA_002997065.1	Borreliella burgdorferi	FALSE	FFLLSSSSYY**CC*WLLLLPPPPHHQQRRRRIIIMTTTTNNKKSSRRVVVVAAAADDEEGGGG	FFLLSSSSYY??CC?WLLLLPPPPHHQQRRRRIIIMTTTTNNKKSSRRVVVVAAAADDEEGGGG	0	3	3	61	0	0	61
139	B	GCA_002997085.1	Borreliella burgdorferi	FALSE	FFLLSSSSYY**CC*WLLLLPPPPHHQQRRRRIIIMTTTTNNKKSSRRVVVVAAAADDEEGGGG	FFLLSSSSYY??CC?WLLLLPPPPHHQQRRRRIIIMTTTTNNKKSSRRVVVVAAAADDEEGGGG	0	3	3	61	0	0	61
139	B	GCA_002997105.1	Borreliella burgdorferi	FALSE	FFLLSSSSYY**CC*WLLLLPPPPHHQQRRRRIIIMTTTTNNKKSSRRVVVVAAAADDEEGGGG	FFLLSSSSYY??CC?WLLLLPPPPHHQQRRRRIIIMTTTTNNKKSSRRVVVVAAAADDEEGGGG	0	3	3	61	0	0	61
139	B	GCA_002997145.1	Borreliella burgdorferi	FALSE	FFLLSSSSYY**CC*WLLLLPPPPHHQQRRRRIIIMTTTTNNKKSSRRVVVVAAAADDEEGGGG	FFLLSSSSYY??CC?WLLLLPPPPHHQQRRRRIIIMTTTTNNKKSSRRVVVVAAAADDEEGGGG	0	3	3	61	0	0	61
139	B	GCA_002997165.1	Borreliella burgdorferi	FALSE	FFLLSSSSYY**CC*WLLLLPPPPHHQQRRRRIIIMTTTTNNKKSSRRVVVVAAAADDEEGGGG	FFLLSSSSYY??CC?WLLLLPPPPHHQQRRRRIIIMTTTTNNKKSSRRVVVVAAAADDEEGGGG	0	3	3	61	0	0	61
139	B	GCA_002997185.1	Borreliella burgdorferi	FALSE	FFLLSSSSYY**CC*WLLLLPPPPHHQQRRRRIIIMTTTTNNKKSSRRVVVVAAAADDEEGGGG	FFLLSSSSYY??CC?WLLLLPPPPHHQQRRRRIIIMTTTTNNKKSSRRVVVVAAAADDEEGGGG	0	3	3	61	0	0	61
139	B	GCA_002997205.1	Borreliella burgdorferi	FALSE	FFLLSSSSYY**CC*WLLLLPPPPHHQQRRRRIIIMTTTTNNKKSSRRVVVVAAAADDEEGGGG	FFLLSSSSYY??CC?WLLLLPPPPHHQQRRRRIIIMTTTTNNKKSSRRVVVVAAAADDEEGGGG	0	3	3	61	0	0	61
139	B	GCA_002997245.1	Borreliella burgdorferi	FALSE	FFLLSSSSYY**CC*WLLLLPPPPHHQQRRRRIIIMTTTTNNKKSSRRVVVVAAAADDEEGGGG	FFLLSSSSYY??CC?WLLLLPPPPHHQQRRRRIIIMTTTTNNKKSSRRVVVVAAAADDEEGGGG	0	3	3	61	0	0	61
139	B	GCA_002997265.1	Borreliella burgdorferi	FALSE	FFLLSSSSYY**CC*WLLLLPPPPHHQQRRRRIIIMTTTTNNKKSSRRVVVVAAAADDEEGGGG	FFLLSSSSYY??CC?WLLLLPPPPHHQQRRRRIIIMTTTTNNKKSSRRVVVVAAAADDEEGGGG	0	3	3	61	0	0	61
139	B	GCA_002997285.1	Borreliella burgdorferi	FALSE	FFLLSSSSYY**CC*WLLLLPPPPHHQQRRRRIIIMTTTTNNKKSSRRVVVVAAAADDEEGGGG	FFLLSSSSYY??CC?WLLLLPPPPHHQQRRRRIIIMTTTTNNKKSSRRVVVVAAAADDEEGGGG	0	3	3	61	0	0	61
139	B	GCA_003367295.1	Borreliella burgdorferi	FALSE	FFLLSSSSYY**CC*WLLLLPPPPHHQQRRRRIIIMTTTTNNKKSSRRVVVVAAAADDEEGGGG	FFLLSSSSYY??CC?WLLLLPPPPHHQQRRRRIIIMTTTTNNKKSSRRVVVVAAAADDEEGGGG	0	3	3	61	0	0	61
140	B	GCA_001660005.1	Borrelia hermsii HS1	TRUE	FFLLSSSSYY**CC*WLLLLPPPPHHQQRRRRIIIMTTTTNNKKSSRRVVVVAAAADDEEGGGG	FFLLSSSSYY??CC?WLLLLPPPPHHQQRRRRIIIMTTTTNNKKSSRRVVVVAAAADDEEGGGG	0	3	3	61	0	0	61
140	B	GCA_000012065.2	Borrelia hermsii DAH	FALSE	FFLLSSSSYY**CC*WLLLLPPPPHHQQRRRRIIIMTTTTNNKKSSRRVVVVAAAADDEEGGGG	FFLLSSSSYY??CC?WLLLLPPPPHHQQRRRRIIIMTTTTNNKKSSRRVVVVAAAADDEEGGGG	0	3	3	61	0	0	61
140	B	GCA_000568675.1	Borrelia hermsii YOR	FALSE	FFLLSSSSYY**CC*WLLLLPPPPHHQQRRRRIIIMTTTTNNKKSSRRVVVVAAAADDEEGGGG	FFLLSSSSYY??CC?WLLLLPPPPHHQQRRRRIIIMTTTTNNKKSSRRVVVVAAAADDEEGGGG	0	3	3	61	0	0	61
140	B	GCA_000568775.1	Borrelia hermsii YBT	FALSE	FFLLSSSSYY**CC*WLLLLPPPPHHQQRRRRIIIMTTTTNNKKSSRRVVVVAAAADDEEGGGG	FFLLSSSSYY??CC?WLLLLPPPPHHQQRRRRIIIMTTTTNNKKSSRRVVVVAAAADDEEGGGG	0	3	3	61	0	0	61
140	B	GCA_000568795.1	Borrelia hermsii MTW	FALSE	FFLLSSSSYY**CC*WLLLLPPPPHHQQRRRRIIIMTTTTNNKKSSRRVVVVAAAADDEEGGGG	FFLLSSSSYY??CC?WLLLLPPPPHHQQRRRRIIIMTTTTNNKKSSRRVVVVAAAADDEEGGGG	0	3	3	61	0	0	61
140	B	GCA_000956315.1	Borrelia hermsii CC1	FALSE	FFLLSSSSYY**CC*WLLLLPPPPHHQQRRRRIIIMTTTTNNKKSSRRVVVVAAAADDEEGGGG	FFLLSSSSYY??CC?WLLLLPPPPHHQQRRRRIIIMTTTTNNKKSSRRVVVVAAAADDEEGGGG	0	3	3	61	0	0	61
140	B	GCA_001598195.1	Borrelia hermsii	FALSE	FFLLSSSSYY**CC*WLLLLPPPPHHQQRRRRIIIMTTTTNNKKSSRRVVVVAAAADDEEGGGG	FFLLSSSSYY??CC?WLLLLPPPPHHQQRRRRIIIMTTTTNNKKSSRRVVVVAAAADDEEGGGG	0	3	3	61	0	0	61
141	B	GCA_000512145.2	Borrelia parkeri HR1	TRUE	FFLLSSSSYY**CC*WLLLLPPPPHHQQRRRRIIIMTTTTNNKKSSRRVVVVAAAADDEEGGGG	FFLLSSSSYY??CC?WLLLLPPPPHHQQRRRRIIIMTTTTNNKKSSRRVVVVAAAADDEEGGGG	0	3	3	61	0	0	61
141	B	GCA_000568735.2	Borrelia parkeri SLO	FALSE	FFLLSSSSYY**CC*WLLLLPPPPHHQQRRRRIIIMTTTTNNKKSSRRVVVVAAAADDEEGGGG	FFLLSSSSYY??CC?WLLLLPPPPHHQQRRRRIIIMTTTTNNKKSSRRVVVVAAAADDEEGGGG	0	3	3	61	0	0	61
142	B	GCA_000012085.2	Borrelia turicatae 91E135	TRUE	FFLLSSSSYY**CC*WLLLLPPPPHHQQRRRRIIIMTTTTNNKKSSRRVVVVAAAADDEEGGGG	FFLLSSSSYY??CC?WLLLLPPPPHHQQRRRRIIIMTTTTNNKKSSRRVVVVAAAADDEEGGGG	0	3	3	61	0	0	61
142	B	GCA_003568645.1	Borrelia turicatae	FALSE	FFLLSSSSYY**CC*WLLLLPPPPHHQQRRRRIIIMTTTTNNKKSSRRVVVVAAAADDEEGGGG	FFLLSSSSYY??CC?WLLLLPPPPHHQQRRRRIIIMTTTTNNKKSSRRVVVVAAAADDEEGGGG	0	3	3	61	0	0	61
143	B	GCA_001936255.1	Borrelia anserina Es	TRUE	FFLLSSSSYY**CC*WLLLLPPPPHHQQRRRRIIIMTTTTNNKKSSRRVVVVAAAADDEEGGGG	FFLLSSSSYY??CC?WLLLLPPPPHHQQRRRRIIIMTTTTNNKKSSRRVVVVAAAADDEEGGGG	0	3	3	61	0	0	61
143	B	GCA_000568655.1	Borrelia anserina BA2	FALSE	FFLLSSSSYY**CC*WLLLLPPPPHHQQRRRRIIIMTTTTNNKKSSRRVVVVAAAADDEEGGGG	FFLLSSSSYY??CC?WLLLLPPPPHHQQRRRRIIIMTTTTNNKKSSRRVVVVAAAADDEEGGGG	0	3	3	61	0	0	61
144	B	GCA_000518125.1	Borrelia coriaceae ATCC 43381	TRUE	FFLLSSSSYY**CC*WLLLLPPPPHHQQRRRRIIIMTTTTNNKKSSRRVVVVAAAADDEEGGGG	FFLLSSSSYY??CC?WLLLLPPPPHHQQRRRRIIIMTTTTNNKKSSRRVVVVAAAADDEEGGGG	0	3	3	61	0	0	61
148	B	GCA_000378205.1	Sediminispirochaeta bajacaliforniensis DSM 16054	TRUE	FFLLSSSSYY**CC*WLLLLPPPPHHQQRRRRIIIMTTTTNNKKSSRRVVVVAAAADDEEGGGG	FFLLSSSSYY??CC?WLLLLPPPPHHQQRRRRIIIMTTTTNNKKSSRRVVVVAAAADDEEGGGG	0	3	3	61	0	0	61
154	B	GCA_000184345.2	Spirochaeta thermophila DSM 6578	TRUE	FFLLSSSSYY**CC*WLLLLPPPPHHQQRRRRIIIMTTTTNNKKSSRRVVVVAAAADDEEGGGG	FFLLSSSSYY??CC?WLLLLPPPPHHQQRRRRIIIMTTTTNNKKSSRRVVVVAAAADDEEGGGG	0	3	3	61	0	0	61
154	B	GCA_000147075.1	Spirochaeta thermophila DSM 6192	FALSE	FFLLSSSSYY**CC*WLLLLPPPPHHQQRRRRIIIMTTTTNNKKSSRRVVVVAAAADDEEGGGG	FFLLSSSSYY??CC?WLLLLPPPPHHQQRRRRIIIMTTTTNNKKSSRRVVVVAAAADDEEGGGG	0	3	3	61	0	0	61
158	B	GCA_000008185.1	Treponema denticola ATCC 35405	TRUE	FFLLSSSSYY**CC*WLLLLPPPPHHQQRRRRIIIMTTTTNNKKSSRRVVVVAAAADDEEGGGG	FFLLSSSSYY??CC?WLLLLPPPPHHQQRRRRIIIMTTTTNNKKSSRRVVVVAAAADDEEGGGG	0	3	3	61	0	0	61
158	B	GCA_000191825.1	Treponema denticola F0402	FALSE	FFLLSSSSYY**CC*WLLLLPPPPHHQQRRRRIIIMTTTTNNKKSSRRVVVVAAAADDEEGGGG	FFLLSSSSYY??CC?WLLLLPPPPHHQQRRRRIIIMTTTTNNKKSSRRVVVVAAAADDEEGGGG	0	3	3	61	0	0	61
158	B	GCA_000338455.1	Treponema denticola SP37	FALSE	FFLLSSSSYY**CC*WLLLLPPPPHHQQRRRRIIIMTTTTNNKKSSRRVVVVAAAADDEEGGGG	FFLLSSSSYY??CC?WLLLLPPPPHHQQRRRRIIIMTTTTNNKKSSRRVVVVAAAADDEEGGGG	0	3	3	61	0	0	61
158	B	GCA_000338475.1	Treponema denticola SP33	FALSE	FFLLSSSSYY**CC*WLLLLPPPPHHQQRRRRIIIMTTTTNNKKSSRRVVVVAAAADDEEGGGG	FFLLSSSSYY??CC?WLLLLPPPPHHQQRRRRIIIMTTTTNNKKSSRRVVVVAAAADDEEGGGG	0	3	3	61	0	0	61
158	B	GCA_000338515.1	Treponema denticola MYR-T	FALSE	FFLLSSSSYY**CC*WLLLLPPPPHHQQRRRRIIIMTTTTNNKKSSRRVVVVAAAADDEEGGGG	FFLLSSSSYY??CC?WLLLLPPPPHHQQRRRRIIIMTTTTNNKKSSRRVVVVAAAADDEEGGGG	0	3	3	61	0	0	61
158	B	GCA_000338595.1	Treponema denticola ATCC 33521	FALSE	FFLLSSSSYY**CC*WLLLLPPPPHHQQRRRRIIIMTTTTNNKKSSRRVVVVAAAADDEEGGGG	FFLLSSSSYY??CC?WLLLLPPPPHHQQRRRRIIIMTTTTNNKKSSRRVVVVAAAADDEEGGGG	0	3	3	61	0	0	61
158	B	GCA_000338615.1	Treponema denticola ATCC 33520	FALSE	FFLLSSSSYY**CC*WLLLLPPPPHHQQRRRRIIIMTTTTNNKKSSRRVVVVAAAADDEEGGGG	FFLLSSSSYY??CC?WLLLLPPPPHHQQRRRRIIIMTTTTNNKKSSRRVVVVAAAADDEEGGGG	0	3	3	61	0	0	61
158	B	GCA_000338635.1	Treponema denticola ASLM	FALSE	FFLLSSSSYY**CC*WLLLLPPPPHHQQRRRRIIIMTTTTNNKKSSRRVVVVAAAADDEEGGGG	FFLLSSSSYY??CC?WLLLLPPPPHHQQRRRRIIIMTTTTNNKKSSRRVVVVAAAADDEEGGGG	0	3	3	61	0	0	61
158	B	GCA_000340605.1	Treponema denticola H1-T	FALSE	FFLLSSSSYY**CC*WLLLLPPPPHHQQRRRRIIIMTTTTNNKKSSRRVVVVAAAADDEEGGGG	FFLLSSSSYY??CC?WLLLLPPPPHHQQRRRRIIIMTTTTNNKKSSRRVVVVAAAADDEEGGGG	0	3	3	61	0	0	61
158	B	GCA_000340645.1	Treponema denticola H-22	FALSE	FFLLSSSSYY**CC*WLLLLPPPPHHQQRRRRIIIMTTTTNNKKSSRRVVVVAAAADDEEGGGG	FFLLSSSSYY??CC?WLLLLPPPPHHQQRRRRIIIMTTTTNNKKSSRRVVVVAAAADDEEGGGG	0	3	3	61	0	0	61
158	B	GCA_000340685.1	Treponema denticola ATCC 35404	FALSE	FFLLSSSSYY**CC*WLLLLPPPPHHQQRRRRIIIMTTTTNNKKSSRRVVVVAAAADDEEGGGG	FFLLSSSSYY??CC?WLLLLPPPPHHQQRRRRIIIMTTTTNNKKSSRRVVVVAAAADDEEGGGG	0	3	3	61	0	0	61
158	B	GCA_000340705.1	Treponema denticola OTK	FALSE	FFLLSSSSYY**CC*WLLLLPPPPHHQQRRRRIIIMTTTTNNKKSSRRVVVVAAAADDEEGGGG	FFLLSSSSYY??CC?WLLLLPPPPHHQQRRRRIIIMTTTTNNKKSSRRVVVVAAAADDEEGGGG	0	3	3	61	0	0	61
158	B	GCA_000340725.1	Treponema denticola AL-2	FALSE	FFLLSSSSYY**CC*WLLLLPPPPHHQQRRRRIIIMTTTTNNKKSSRRVVVVAAAADDEEGGGG	FFLLSSSSYY??CC?WLLLLPPPPHHQQRRRRIIIMTTTTNNKKSSRRVVVVAAAADDEEGGGG	0	3	3	61	0	0	61
158	B	GCA_000340745.1	Treponema denticola US-Trep	FALSE	FFLLSSSSYY**CC*WLLLLPPPPHHQQRRRRIIIMTTTTNNKKSSRRVVVVAAAADDEEGGGG	FFLLSSSSYY??CC?WLLLLPPPPHHQQRRRRIIIMTTTTNNKKSSRRVVVVAAAADDEEGGGG	0	3	3	61	0	0	61
158	B	GCA_000413075.1	Treponema denticola SP44	FALSE	FFLLSSSSYY**CC*WLLLLPPPPHHQQRRRRIIIMTTTTNNKKSSRRVVVVAAAADDEEGGGG	FFLLSSSSYY??CC?WLLLLPPPPHHQQRRRRIIIMTTTTNNKKSSRRVVVVAAAADDEEGGGG	0	3	3	61	0	0	61
158	B	GCA_000413095.1	Treponema denticola SP32	FALSE	FFLLSSSSYY**CC*WLLLLPPPPHHQQRRRRIIIMTTTTNNKKSSRRVVVVAAAADDEEGGGG	FFLLSSSSYY??CC?WLLLLPPPPHHQQRRRRIIIMTTTTNNKKSSRRVVVVAAAADDEEGGGG	0	3	3	61	0	0	61
158	B	GCA_000413115.1	Treponema denticola SP23	FALSE	FFLLSSSSYY**CC*WLLLLPPPPHHQQRRRRIIIMTTTTNNKKSSRRVVVVAAAADDEEGGGG	FFLLSSSSYY??CC?WLLLLPPPPHHQQRRRRIIIMTTTTNNKKSSRRVVVVAAAADDEEGGGG	0	3	3	61	0	0	61
158	B	GCA_900497605.1	Treponema denticola	FALSE	FFLLSSSSYY**CC*WLLLLPPPPHHQQRRRRIIIMTTTTNNKKSSRRVVVVAAAADDEEGGGG	FFLLSSSSYY??CC?WLLLLPPPPHHQQRRRRIIIMTTTTNNKKSSRRVVVVAAAADDEEGGGG	0	3	3	61	0	0	61
159	B	GCA_001676785.2	Brachyspira hyodysenteriae ATCC 27164	TRUE	FFLLSSSSYY**CC*WLLLLPPPPHHQQRRRRIIIMTTTTNNKKSSRRVVVVAAAADDEEGGGG	FFLLSSSSYY??CC?WLLLLPPPPHHQQRRR?IIIMTTTTNNKKSSRRVVVVAAAADDEEGGGG	0	3	3	60	0	1	61
159	B	GCA_000022105.1	Brachyspira hyodysenteriae WA1	FALSE	FFLLSSSSYY**CC*WLLLLPPPPHHQQRRRRIIIMTTTTNNKKSSRRVVVVAAAADDEEGGGG	FFLLSSSSYY??CC?WLLLLPPPPHHQQRRRRIIIMTTTTNNKKSSRRVVVVAAAADDEEGGGG	0	3	3	61	0	0	61
159	B	GCA_000383255.1	Brachyspira hyodysenteriae ATCC 27164	FALSE	FFLLSSSSYY**CC*WLLLLPPPPHHQQRRRRIIIMTTTTNNKKSSRRVVVVAAAADDEEGGGG	FFLLSSSSYY??CC?WLLLLPPPPHHQQRRR?IIIMTTTTNNKKSSRRVVVVAAAADDEEGGGG	0	3	3	60	0	1	61
159	B	GCA_001012915.1	Brachyspira hyodysenteriae	FALSE	FFLLSSSSYY**CC*WLLLLPPPPHHQQRRRRIIIMTTTTNNKKSSRRVVVVAAAADDEEGGGG	FFLLSSSSYY??CC?WLLLLPPPPHHQQRRRRIIIMTTTTNNKKSSRRVVVVAAAADDEEGGGG	0	3	3	61	0	0	61
159	B	GCA_001012925.1	Brachyspira hyodysenteriae	FALSE	FFLLSSSSYY**CC*WLLLLPPPPHHQQRRRRIIIMTTTTNNKKSSRRVVVVAAAADDEEGGGG	FFLLSSSSYY??CC?WLLLLPPPPHHQQRRRRIIIMTTTTNNKKSSRRVVVVAAAADDEEGGGG	0	3	3	61	0	0	61
159	B	GCA_001012935.1	Brachyspira hyodysenteriae	FALSE	FFLLSSSSYY**CC*WLLLLPPPPHHQQRRRRIIIMTTTTNNKKSSRRVVVVAAAADDEEGGGG	FFLLSSSSYY??CC?WLLLLPPPPHHQQRRR?IIIMTTTTNNKKSSRRVVVVAAAADDEEGGGG	0	3	3	60	0	1	61
159	B	GCA_001012945.1	Brachyspira hyodysenteriae	FALSE	FFLLSSSSYY**CC*WLLLLPPPPHHQQRRRRIIIMTTTTNNKKSSRRVVVVAAAADDEEGGGG	FFLLSSSSYY??CC?WLLLLPPPPHHQQRRR?IIIMTTTTNNKKSSRRVVVVAAAADDEEGGGG	0	3	3	60	0	1	61
159	B	GCA_001012995.1	Brachyspira hyodysenteriae	FALSE	FFLLSSSSYY**CC*WLLLLPPPPHHQQRRRRIIIMTTTTNNKKSSRRVVVVAAAADDEEGGGG	FFLLSSSSYY??CC?WLLLLPPPPHHQQRRRRIIIMTTTTNNKKSSRRVVVVAAAADDEEGGGG	0	3	3	61	0	0	61
159	B	GCA_001013005.1	Brachyspira hyodysenteriae	FALSE	FFLLSSSSYY**CC*WLLLLPPPPHHQQRRRRIIIMTTTTNNKKSSRRVVVVAAAADDEEGGGG	FFLLSSSSYY??CC?WLLLLPPPPHHQQRRR?IIIMTTTTNNKKSSRRVVVVAAAADDEEGGGG	0	3	3	60	0	1	61
159	B	GCA_001013035.1	Brachyspira hyodysenteriae	FALSE	FFLLSSSSYY**CC*WLLLLPPPPHHQQRRRRIIIMTTTTNNKKSSRRVVVVAAAADDEEGGGG	FFLLSSSSYY??CC?WLLLLPPPPHHQQRRRRIIIMTTTTNNKKSSRRVVVVAAAADDEEGGGG	0	3	3	61	0	0	61
159	B	GCA_001013045.1	Brachyspira hyodysenteriae	FALSE	FFLLSSSSYY**CC*WLLLLPPPPHHQQRRRRIIIMTTTTNNKKSSRRVVVVAAAADDEEGGGG	FFLLSSSSYY??CC?WLLLLPPPPHHQQRRRRIIIMTTTTNNKKSSRRVVVVAAAADDEEGGGG	0	3	3	61	0	0	61
159	B	GCA_001013075.1	Brachyspira hyodysenteriae	FALSE	FFLLSSSSYY**CC*WLLLLPPPPHHQQRRRRIIIMTTTTNNKKSSRRVVVVAAAADDEEGGGG	FFLLSSSSYY??CC?WLLLLPPPPHHQQRRR?IIIMTTTTNNKKSSRRVVVVAAAADDEEGGGG	0	3	3	60	0	1	61
159	B	GCA_001013085.1	Brachyspira hyodysenteriae	FALSE	FFLLSSSSYY**CC*WLLLLPPPPHHQQRRRRIIIMTTTTNNKKSSRRVVVVAAAADDEEGGGG	FFLLSSSSYY??CC?WLLLLPPPPHHQQRRR?IIIMTTTTNNKKSSRRVVVVAAAADDEEGGGG	0	3	3	60	0	1	61
159	B	GCA_001013115.1	Brachyspira hyodysenteriae	FALSE	FFLLSSSSYY**CC*WLLLLPPPPHHQQRRRRIIIMTTTTNNKKSSRRVVVVAAAADDEEGGGG	FFLLSSSSYY??CC?WLLLLPPPPHHQQRRR?IIIMTTTTNNKKSSRRVVVVAAAADDEEGGGG	0	3	3	60	0	1	61
159	B	GCA_001013125.1	Brachyspira hyodysenteriae	FALSE	FFLLSSSSYY**CC*WLLLLPPPPHHQQRRRRIIIMTTTTNNKKSSRRVVVVAAAADDEEGGGG	FFLLSSSSYY??CC?WLLLLPPPPHHQQRRRRIIIMTTTTNNKKSSRRVVVVAAAADDEEGGGG	0	3	3	61	0	0	61
159	B	GCA_001013155.1	Brachyspira hyodysenteriae	FALSE	FFLLSSSSYY**CC*WLLLLPPPPHHQQRRRRIIIMTTTTNNKKSSRRVVVVAAAADDEEGGGG	FFLLSSSSYY??CC?WLLLLPPPPHHQQRRR?IIIMTTTTNNKKSSRRVVVVAAAADDEEGGGG	0	3	3	60	0	1	61
159	B	GCA_001013165.1	Brachyspira hyodysenteriae	FALSE	FFLLSSSSYY**CC*WLLLLPPPPHHQQRRRRIIIMTTTTNNKKSSRRVVVVAAAADDEEGGGG	FFLLSSSSYY??CC?WLLLLPPPPHHQQRRRRIIIMTTTTNNKKSSRRVVVVAAAADDEEGGGG	0	3	3	61	0	0	61
159	B	GCA_001013195.1	Brachyspira hyodysenteriae	FALSE	FFLLSSSSYY**CC*WLLLLPPPPHHQQRRRRIIIMTTTTNNKKSSRRVVVVAAAADDEEGGGG	FFLLSSSSYY??CC?WLLLLPPPPHHQQRRRRIIIMTTTTNNKKSSRRVVVVAAAADDEEGGGG	0	3	3	61	0	0	61
159	B	GCA_001013205.1	Brachyspira hyodysenteriae	FALSE	FFLLSSSSYY**CC*WLLLLPPPPHHQQRRRRIIIMTTTTNNKKSSRRVVVVAAAADDEEGGGG	FFLLSSSSYY??CC?WLLLLPPPPHHQQRRRRIIIMTTTTNNKKSSRRVVVVAAAADDEEGGGG	0	3	3	61	0	0	61
159	B	GCA_001013235.1	Brachyspira hyodysenteriae	FALSE	FFLLSSSSYY**CC*WLLLLPPPPHHQQRRRRIIIMTTTTNNKKSSRRVVVVAAAADDEEGGGG	FFLLSSSSYY??CC?WLLLLPPPPHHQQRRR?IIIMTTTTNNKKSSRRVVVVAAAADDEEGGGG	0	3	3	60	0	1	61
159	B	GCA_001013245.1	Brachyspira hyodysenteriae	FALSE	FFLLSSSSYY**CC*WLLLLPPPPHHQQRRRRIIIMTTTTNNKKSSRRVVVVAAAADDEEGGGG	FFLLSSSSYY??CC?WLLLLPPPPHHQQRRRRIIIMTTTTNNKKSSRRVVVVAAAADDEEGGGG	0	3	3	61	0	0	61
159	B	GCA_001013275.1	Brachyspira hyodysenteriae	FALSE	FFLLSSSSYY**CC*WLLLLPPPPHHQQRRRRIIIMTTTTNNKKSSRRVVVVAAAADDEEGGGG	FFLLSSSSYY??CC?WLLLLPPPPHHQQRRRRIIIMTTTTNNKKSSRRVVVVAAAADDEEGGGG	0	3	3	61	0	0	61
159	B	GCA_002100745.1	Brachyspira hyodysenteriae	FALSE	FFLLSSSSYY**CC*WLLLLPPPPHHQQRRRRIIIMTTTTNNKKSSRRVVVVAAAADDEEGGGG	FFLLSSSSYY??CC?WLLLLPPPPHHQQRRRRIIIMTTTTNNKKSSRRVVVVAAAADDEEGGGG	0	3	3	61	0	0	61
159	B	GCA_002117505.1	Brachyspira hyodysenteriae	FALSE	FFLLSSSSYY**CC*WLLLLPPPPHHQQRRRRIIIMTTTTNNKKSSRRVVVVAAAADDEEGGGG	FFLLSSSSYY??CC?WLLLLPPPPHHQQRRRRIIIMTTTTNNKKSSRRVVVVAAAADDEEGGGG	0	3	3	61	0	0	61
159	B	GCA_002117515.1	Brachyspira hyodysenteriae	FALSE	FFLLSSSSYY**CC*WLLLLPPPPHHQQRRRRIIIMTTTTNNKKSSRRVVVVAAAADDEEGGGG	FFLLSSSSYY??CC?WLLLLPPPPHHQQRRRRIIIMTTTTNNKKSSRRVVVVAAAADDEEGGGG	0	3	3	61	0	0	61
159	B	GCA_002850235.1	Brachyspira hyodysenteriae	FALSE	FFLLSSSSYY**CC*WLLLLPPPPHHQQRRRRIIIMTTTTNNKKSSRRVVVVAAAADDEEGGGG	FFLLSSSSYY??CC?WLLLLPPPPHHQQRRR?IIIMTTTTNNKKSSRRVVVVAAAADDEEGGGG	0	3	3	60	0	1	61
159	B	GCA_007595415.1	Brachyspira hyodysenteriae	FALSE	FFLLSSSSYY**CC*WLLLLPPPPHHQQRRRRIIIMTTTTNNKKSSRRVVVVAAAADDEEGGGG	FFLLSSSSYY??CC?WLLLLPPPPHHQQRRRRIIIMTTTTNNKKSSRRVVVVAAAADDEEGGGG	0	3	3	61	0	0	61
159	B	GCA_007595445.1	Brachyspira hyodysenteriae	FALSE	FFLLSSSSYY**CC*WLLLLPPPPHHQQRRRRIIIMTTTTNNKKSSRRVVVVAAAADDEEGGGG	FFLLSSSSYY??CC?WLLLLPPPPHHQQRRRRIIIMTTTTNNKKSSRRVVVVAAAADDEEGGGG	0	3	3	61	0	0	61
159	B	GCA_007595465.1	Brachyspira hyodysenteriae	FALSE	FFLLSSSSYY**CC*WLLLLPPPPHHQQRRRRIIIMTTTTNNKKSSRRVVVVAAAADDEEGGGG	FFLLSSSSYY??CC?WLLLLPPPPHHQQRRR?IIIMTTTTNNKKSSRRVVVVAAAADDEEGGGG	0	3	3	60	0	1	61
159	B	GCA_007595475.1	Brachyspira hyodysenteriae	FALSE	FFLLSSSSYY**CC*WLLLLPPPPHHQQRRRRIIIMTTTTNNKKSSRRVVVVAAAADDEEGGGG	FFLLSSSSYY??CC?WLLLLPPPPHHQQRRRRIIIMTTTTNNKKSSRRVVVVAAAADDEEGGGG	0	3	3	61	0	0	61
159	B	GCA_007595485.1	Brachyspira hyodysenteriae	FALSE	FFLLSSSSYY**CC*WLLLLPPPPHHQQRRRRIIIMTTTTNNKKSSRRVVVVAAAADDEEGGGG	FFLLSSSSYY??CC?WLLLLPPPPHHQQRRRRIIIMTTTTNNKKSSRRVVVVAAAADDEEGGGG	0	3	3	61	0	0	61
159	B	GCA_007595505.1	Brachyspira hyodysenteriae	FALSE	FFLLSSSSYY**CC*WLLLLPPPPHHQQRRRRIIIMTTTTNNKKSSRRVVVVAAAADDEEGGGG	FFLLSSSSYY??CC?WLLLLPPPPHHQQRRR?IIIMTTTTNNKKSSRRVVVVAAAADDEEGGGG	0	3	3	60	0	1	61
159	B	GCA_007595545.1	Brachyspira hyodysenteriae	FALSE	FFLLSSSSYY**CC*WLLLLPPPPHHQQRRRRIIIMTTTTNNKKSSRRVVVVAAAADDEEGGGG	FFLLSSSSYY??CC?WLLLLPPPPHHQQRRR?IIIMTTTTNNKKSSRRVVVVAAAADDEEGGGG	0	3	3	60	0	1	61
159	B	GCA_007595565.1	Brachyspira hyodysenteriae	FALSE	FFLLSSSSYY**CC*WLLLLPPPPHHQQRRRRIIIMTTTTNNKKSSRRVVVVAAAADDEEGGGG	FFLLSSSSYY??CC?WLLLLPPPPHHQQRRRRIIIMTTTTNNKKSSRRVVVVAAAADDEEGGGG	0	3	3	61	0	0	61
159	B	GCA_007595575.1	Brachyspira hyodysenteriae	FALSE	FFLLSSSSYY**CC*WLLLLPPPPHHQQRRRRIIIMTTTTNNKKSSRRVVVVAAAADDEEGGGG	FFLLSSSSYY??CC?WLLLLPPPPHHQQRRR?IIIMTTTTNNKKSSRRVVVVAAAADDEEGGGG	0	3	3	60	0	1	61
159	B	GCA_007595605.1	Brachyspira hyodysenteriae	FALSE	FFLLSSSSYY**CC*WLLLLPPPPHHQQRRRRIIIMTTTTNNKKSSRRVVVVAAAADDEEGGGG	FFLLSSSSYY??CC?WLLLLPPPPHHQQRRR?IIIMTTTTNNKKSSRRVVVVAAAADDEEGGGG	0	3	3	60	0	1	61
159	B	GCA_007595615.1	Brachyspira hyodysenteriae	FALSE	FFLLSSSSYY**CC*WLLLLPPPPHHQQRRRRIIIMTTTTNNKKSSRRVVVVAAAADDEEGGGG	FFLLSSSSYY??CC?WLLLLPPPPHHQQRRRRIIIMTTTTNNKKSSRRVVVVAAAADDEEGGGG	0	3	3	61	0	0	61
159	B	GCA_007595625.1	Brachyspira hyodysenteriae	FALSE	FFLLSSSSYY**CC*WLLLLPPPPHHQQRRRRIIIMTTTTNNKKSSRRVVVVAAAADDEEGGGG	FFLLSSSSYY??CC?WLLLLPPPPHHQQRRR?IIIMTTTTNNKKSSRRVVVVAAAADDEEGGGG	0	3	3	60	0	1	61
159	B	GCA_007595645.1	Brachyspira hyodysenteriae	FALSE	FFLLSSSSYY**CC*WLLLLPPPPHHQQRRRRIIIMTTTTNNKKSSRRVVVVAAAADDEEGGGG	FFLLSSSSYY??CC?WLLLLPPPPHHQQRRR?IIIMTTTTNNKKSSRRVVVVAAAADDEEGGGG	0	3	3	60	0	1	61
159	B	GCA_007595685.1	Brachyspira hyodysenteriae	FALSE	FFLLSSSSYY**CC*WLLLLPPPPHHQQRRRRIIIMTTTTNNKKSSRRVVVVAAAADDEEGGGG	FFLLSSSSYY??CC?WLLLLPPPPHHQQRRRRIIIMTTTTNNKKSSRRVVVVAAAADDEEGGGG	0	3	3	61	0	0	61
160	B	GCA_000604125.1	Treponema pallidum subsp. pallidum str. Sea 81-4	TRUE	FFLLSSSSYY**CC*WLLLLPPPPHHQQRRRRIIIMTTTTNNKKSSRRVVVVAAAADDEEGGGG	FFLLSSSSYY??CC?WLLLLPPPPHHQQRRRRIIIMTTTTNNKKSSRRVVVVAAAADDEEGGGG	0	3	3	61	0	0	61
160	B	GCA_000008605.1	Treponema pallidum subsp. pallidum str. Nichols	FALSE	FFLLSSSSYY**CC*WLLLLPPPPHHQQRRRRIIIMTTTTNNKKSSRRVVVVAAAADDEEGGGG	FFLLSSSSYY??CC?WLLLLPPPPHHQQRRRRIIIMTTTTNNKKSSRRVVVVAAAADDEEGGGG	0	3	3	61	0	0	61
160	B	GCA_000017825.1	Treponema pallidum subsp. pallidum SS14	FALSE	FFLLSSSSYY**CC*WLLLLPPPPHHQQRRRRIIIMTTTTNNKKSSRRVVVVAAAADDEEGGGG	FFLLSSSSYY??CC?WLLLLPPPPHHQQRRRRIIIMTTTTNNKKSSRRVVVVAAAADDEEGGGG	0	3	3	61	0	0	61
160	B	GCA_000024485.1	Treponema pallidum subsp. pallidum str. Chicago	FALSE	FFLLSSSSYY**CC*WLLLLPPPPHHQQRRRRIIIMTTTTNNKKSSRRVVVVAAAADDEEGGGG	FFLLSSSSYY??CC?WLLLLPPPPHHQQRRRRIIIMTTTTNNKKSSRRVVVVAAAADDEEGGGG	0	3	3	61	0	0	61
160	B	GCA_000246755.1	Treponema pallidum subsp. pertenue str. SamoaD	FALSE	FFLLSSSSYY**CC*WLLLLPPPPHHQQRRRRIIIMTTTTNNKKSSRRVVVVAAAADDEEGGGG	FFLLSSSSYY??CC?WLLLLPPPPHHQQRRRRIIIMTTTTNNKKSSRRVVVVAAAADDEEGGGG	0	3	3	61	0	0	61
160	B	GCA_000246775.1	Treponema pallidum subsp. pertenue str. CDC2	FALSE	FFLLSSSSYY**CC*WLLLLPPPPHHQQRRRRIIIMTTTTNNKKSSRRVVVVAAAADDEEGGGG	FFLLSSSSYY??CC?WLLLLPPPPHHQQRRRRIIIMTTTTNNKKSSRRVVVVAAAADDEEGGGG	0	3	3	61	0	0	61
160	B	GCA_000246795.1	Treponema pallidum subsp. pertenue str. Gauthier	FALSE	FFLLSSSSYY**CC*WLLLLPPPPHHQQRRRRIIIMTTTTNNKKSSRRVVVVAAAADDEEGGGG	FFLLSSSSYY??CC?WLLLLPPPPHHQQRRRRIIIMTTTTNNKKSSRRVVVVAAAADDEEGGGG	0	3	3	61	0	0	61
160	B	GCA_000246815.1	Treponema pallidum subsp. pallidum DAL-1	FALSE	FFLLSSSSYY**CC*WLLLLPPPPHHQQRRRRIIIMTTTTNNKKSSRRVVVVAAAADDEEGGGG	FFLLSSSSYY??CC?WLLLLPPPPHHQQRRRRIIIMTTTTNNKKSSRRVVVVAAAADDEEGGGG	0	3	3	61	0	0	61
160	B	GCA_000304295.1	Treponema pallidum subsp. pallidum str. Mexico A	FALSE	FFLLSSSSYY**CC*WLLLLPPPPHHQQRRRRIIIMTTTTNNKKSSRRVVVVAAAADDEEGGGG	FFLLSSSSYY??CC?WLLLLPPPPHHQQRRRRIIIMTTTTNNKKSSRRVVVVAAAADDEEGGGG	0	3	3	61	0	0	61
160	B	GCA_000387485.1	Treponema pallidum str. Fribourg-Blanc	FALSE	FFLLSSSSYY**CC*WLLLLPPPPHHQQRRRRIIIMTTTTNNKKSSRRVVVVAAAADDEEGGGG	FFLLSSSSYY??CC?WLLLLPPPPHHQQRRRRIIIMTTTTNNKKSSRRVVVVAAAADDEEGGGG	0	3	3	61	0	0	61
160	B	GCA_000410535.2	Treponema pallidum subsp. pallidum str. Nichols	FALSE	FFLLSSSSYY**CC*WLLLLPPPPHHQQRRRRIIIMTTTTNNKKSSRRVVVVAAAADDEEGGGG	FFLLSSSSYY??CC?WLLLLPPPPHHQQRRRRIIIMTTTTNNKKSSRRVVVVAAAADDEEGGGG	0	3	3	61	0	0	61
160	B	GCA_000410555.1	Treponema pallidum subsp. pallidum SS14	FALSE	FFLLSSSSYY**CC*WLLLLPPPPHHQQRRRRIIIMTTTTNNKKSSRRVVVVAAAADDEEGGGG	FFLLSSSSYY??CC?WLLLLPPPPHHQQRRRRIIIMTTTTNNKKSSRRVVVVAAAADDEEGGGG	0	3	3	61	0	0	61
160	B	GCA_000813285.1	Treponema pallidum subsp. endemicum str. Bosnia A	FALSE	FFLLSSSSYY**CC*WLLLLPPPPHHQQRRRRIIIMTTTTNNKKSSRRVVVVAAAADDEEGGGG	FFLLSSSSYY??CC?WLLLLPPPPHHQQRRRRIIIMTTTTNNKKSSRRVVVVAAAADDEEGGGG	0	3	3	61	0	0	61
160	B	GCA_001628695.1	Treponema pallidum subsp. pallidum	FALSE	FFLLSSSSYY**CC*WLLLLPPPPHHQQRRRRIIIMTTTTNNKKSSRRVVVVAAAADDEEGGGG	FFLLSSSSYY??CC?WLLLLPPPPHHQQRRRRIIIMTTTTNNKKSSRRVVVVAAAADDEEGGGG	0	3	3	61	0	0	61
160	B	GCA_001655235.1	Treponema pallidum subsp. pallidum	FALSE	FFLLSSSSYY**CC*WLLLLPPPPHHQQRRRRIIIMTTTTNNKKSSRRVVVVAAAADDEEGGGG	FFLLSSSSYY??CC?WLLLLPPPPHHQQRRRRIIIMTTTTNNKKSSRRVVVVAAAADDEEGGGG	0	3	3	61	0	0	61
160	B	GCA_001655275.1	Treponema pallidum subsp. pallidum	FALSE	FFLLSSSSYY**CC*WLLLLPPPPHHQQRRRRIIIMTTTTNNKKSSRRVVVVAAAADDEEGGGG	FFLLSSSSYY??CC?WLLLLPPPPHHQQRRRRIIIMTTTTNNKKSSRRVVVVAAAADDEEGGGG	0	3	3	61	0	0	61
160	B	GCA_001655315.1	Treponema pallidum subsp. pallidum	FALSE	FFLLSSSSYY**CC*WLLLLPPPPHHQQRRRRIIIMTTTTNNKKSSRRVVVVAAAADDEEGGGG	FFLLSSSSYY??CC?WLLLLPPPPHHQQRRRRIIIMTTTTNNKKSSRRVVVVAAAADDEEGGGG	0	3	3	61	0	0	61
160	B	GCA_001655355.1	Treponema pallidum subsp. pallidum	FALSE	FFLLSSSSYY**CC*WLLLLPPPPHHQQRRRRIIIMTTTTNNKKSSRRVVVVAAAADDEEGGGG	FFLLSSSSYY??CC?WLLLLPPPPHHQQRRRRIIIMTTTTNNKKSSRRVVVVAAAADDEEGGGG	0	3	3	61	0	0	61
160	B	GCA_001655395.1	Treponema pallidum subsp. pallidum	FALSE	FFLLSSSSYY**CC*WLLLLPPPPHHQQRRRRIIIMTTTTNNKKSSRRVVVVAAAADDEEGGGG	FFLLSSSSYY??CC?WLLLLPPPPHHQQRRRRIIIMTTTTNNKKSSRRVVVVAAAADDEEGGGG	0	3	3	61	0	0	61
160	B	GCA_001655435.1	Treponema pallidum subsp. pallidum	FALSE	FFLLSSSSYY**CC*WLLLLPPPPHHQQRRRRIIIMTTTTNNKKSSRRVVVVAAAADDEEGGGG	FFLLSSSSYY??CC?WLLLLPPPPHHQQRRRRIIIMTTTTNNKKSSRRVVVVAAAADDEEGGGG	0	3	3	61	0	0	61
160	B	GCA_001655475.1	Treponema pallidum subsp. pallidum	FALSE	FFLLSSSSYY**CC*WLLLLPPPPHHQQRRRRIIIMTTTTNNKKSSRRVVVVAAAADDEEGGGG	FFLLSSSSYY??CC?WLLLLPPPPHHQQRRRRIIIMTTTTNNKKSSRRVVVVAAAADDEEGGGG	0	3	3	61	0	0	61
160	B	GCA_001655515.1	Treponema pallidum subsp. pallidum	FALSE	FFLLSSSSYY**CC*WLLLLPPPPHHQQRRRRIIIMTTTTNNKKSSRRVVVVAAAADDEEGGGG	FFLLSSSSYY??CC?WLLLLPPPPHHQQRRRRIIIMTTTTNNKKSSRRVVVVAAAADDEEGGGG	0	3	3	61	0	0	61
160	B	GCA_001655555.1	Treponema pallidum subsp. pallidum	FALSE	FFLLSSSSYY**CC*WLLLLPPPPHHQQRRRRIIIMTTTTNNKKSSRRVVVVAAAADDEEGGGG	FFLLSSSSYY??CC?WLLLLPPPPHHQQRRRRIIIMTTTTNNKKSSRRVVVVAAAADDEEGGGG	0	3	3	61	0	0	61
160	B	GCA_001712895.1	Treponema pallidum subsp. pallidum	FALSE	FFLLSSSSYY**CC*WLLLLPPPPHHQQRRRRIIIMTTTTNNKKSSRRVVVVAAAADDEEGGGG	FFLLSSSSYY??CC?WLLLLPPPPHHQQRRRRIIIMTTTTNNKKSSRRVVVVAAAADDEEGGGG	0	3	3	61	0	0	61
160	B	GCA_001712915.1	Treponema pallidum subsp. pallidum	FALSE	FFLLSSSSYY**CC*WLLLLPPPPHHQQRRRRIIIMTTTTNNKKSSRRVVVVAAAADDEEGGGG	FFLLSSSSYY??CC?WLLLLPPPPHHQQRRRRIIIMTTTTNNKKSSRRVVVVAAAADDEEGGGG	0	3	3	61	0	0	61
160	B	GCA_001712935.1	Treponema pallidum subsp. pallidum	FALSE	FFLLSSSSYY**CC*WLLLLPPPPHHQQRRRRIIIMTTTTNNKKSSRRVVVVAAAADDEEGGGG	FFLLSSSSYY??CC?WLLLLPPPPHHQQRRRRIIIMTTTTNNKKSSRRVVVVAAAADDEEGGGG	0	3	3	61	0	0	61
160	B	GCA_001712955.1	Treponema pallidum subsp. pallidum	FALSE	FFLLSSSSYY**CC*WLLLLPPPPHHQQRRRRIIIMTTTTNNKKSSRRVVVVAAAADDEEGGGG	FFLLSSSSYY??CC?WLLLLPPPPHHQQRRRRIIIMTTTTNNKKSSRRVVVVAAAADDEEGGGG	0	3	3	61	0	0	61
160	B	GCA_001712975.1	Treponema pallidum subsp. pallidum	FALSE	FFLLSSSSYY**CC*WLLLLPPPPHHQQRRRRIIIMTTTTNNKKSSRRVVVVAAAADDEEGGGG	FFLLSSSSYY??CC?WLLLLPPPPHHQQRRRRIIIMTTTTNNKKSSRRVVVVAAAADDEEGGGG	0	3	3	61	0	0	61
160	B	GCA_001712995.1	Treponema pallidum subsp. pallidum	FALSE	FFLLSSSSYY**CC*WLLLLPPPPHHQQRRRRIIIMTTTTNNKKSSRRVVVVAAAADDEEGGGG	FFLLSSSSYY??CC?WLLLLPPPPHHQQRRRRIIIMTTTTNNKKSSRRVVVVAAAADDEEGGGG	0	3	3	61	0	0	61
160	B	GCA_001713015.1	Treponema pallidum subsp. pallidum	FALSE	FFLLSSSSYY**CC*WLLLLPPPPHHQQRRRRIIIMTTTTNNKKSSRRVVVVAAAADDEEGGGG	FFLLSSSSYY??CC?WLLLLPPPPHHQQRRRRIIIMTTTTNNKKSSRRVVVVAAAADDEEGGGG	0	3	3	61	0	0	61
160	B	GCA_001713035.1	Treponema pallidum subsp. pallidum	FALSE	FFLLSSSSYY**CC*WLLLLPPPPHHQQRRRRIIIMTTTTNNKKSSRRVVVVAAAADDEEGGGG	FFLLSSSSYY??CC?WLLLLPPPPHHQQRRRRIIIMTTTTNNKKSSRRVVVVAAAADDEEGGGG	0	3	3	61	0	0	61
160	B	GCA_001713055.1	Treponema pallidum subsp. pallidum	FALSE	FFLLSSSSYY**CC*WLLLLPPPPHHQQRRRRIIIMTTTTNNKKSSRRVVVVAAAADDEEGGGG	FFLLSSSSYY??CC?WLLLLPPPPHHQQRRRRIIIMTTTTNNKKSSRRVVVVAAAADDEEGGGG	0	3	3	61	0	0	61
160	B	GCA_001713075.1	Treponema pallidum subsp. pallidum	FALSE	FFLLSSSSYY**CC*WLLLLPPPPHHQQRRRRIIIMTTTTNNKKSSRRVVVVAAAADDEEGGGG	FFLLSSSSYY??CC?WLLLLPPPPHHQQRRRRIIIMTTTTNNKKSSRRVVVVAAAADDEEGGGG	0	3	3	61	0	0	61
160	B	GCA_001713095.1	Treponema pallidum subsp. pallidum	FALSE	FFLLSSSSYY**CC*WLLLLPPPPHHQQRRRRIIIMTTTTNNKKSSRRVVVVAAAADDEEGGGG	FFLLSSSSYY??CC?WLLLLPPPPHHQQRRRRIIIMTTTTNNKKSSRRVVVVAAAADDEEGGGG	0	3	3	61	0	0	61
160	B	GCA_001713115.1	Treponema pallidum subsp. pallidum	FALSE	FFLLSSSSYY**CC*WLLLLPPPPHHQQRRRRIIIMTTTTNNKKSSRRVVVVAAAADDEEGGGG	FFLLSSSSYY??CC?WLLLLPPPPHHQQRRRRIIIMTTTTNNKKSSRRVVVVAAAADDEEGGGG	0	3	3	61	0	0	61
160	B	GCA_001713135.1	Treponema pallidum subsp. pallidum	FALSE	FFLLSSSSYY**CC*WLLLLPPPPHHQQRRRRIIIMTTTTNNKKSSRRVVVVAAAADDEEGGGG	FFLLSSSSYY??CC?WLLLLPPPPHHQQRRRRIIIMTTTTNNKKSSRRVVVVAAAADDEEGGGG	0	3	3	61	0	0	61
160	B	GCA_001713155.1	Treponema pallidum subsp. pallidum	FALSE	FFLLSSSSYY**CC*WLLLLPPPPHHQQRRRRIIIMTTTTNNKKSSRRVVVVAAAADDEEGGGG	FFLLSSSSYY??CC?WLLLLPPPPHHQQRRRRIIIMTTTTNNKKSSRRVVVVAAAADDEEGGGG	0	3	3	61	0	0	61
160	B	GCA_001713175.1	Treponema pallidum subsp. pallidum	FALSE	FFLLSSSSYY**CC*WLLLLPPPPHHQQRRRRIIIMTTTTNNKKSSRRVVVVAAAADDEEGGGG	FFLLSSSSYY??CC?WLLLLPPPPHHQQRRRRIIIMTTTTNNKKSSRRVVVVAAAADDEEGGGG	0	3	3	61	0	0	61
160	B	GCA_001713195.1	Treponema pallidum subsp. pallidum	FALSE	FFLLSSSSYY**CC*WLLLLPPPPHHQQRRRRIIIMTTTTNNKKSSRRVVVVAAAADDEEGGGG	FFLLSSSSYY??CC?WLLLLPPPPHHQQRRRRIIIMTTTTNNKKSSRRVVVVAAAADDEEGGGG	0	3	3	61	0	0	61
160	B	GCA_001713215.1	Treponema pallidum subsp. pallidum	FALSE	FFLLSSSSYY**CC*WLLLLPPPPHHQQRRRRIIIMTTTTNNKKSSRRVVVVAAAADDEEGGGG	FFLLSSSSYY??CC?WLLLLPPPPHHQQRRRRIIIMTTTTNNKKSSRRVVVVAAAADDEEGGGG	0	3	3	61	0	0	61
160	B	GCA_001713235.1	Treponema pallidum subsp. pallidum	FALSE	FFLLSSSSYY**CC*WLLLLPPPPHHQQRRRRIIIMTTTTNNKKSSRRVVVVAAAADDEEGGGG	FFLLSSSSYY??CC?WLLLLPPPPHHQQRRRRIIIMTTTTNNKKSSRRVVVVAAAADDEEGGGG	0	3	3	61	0	0	61
160	B	GCA_001713255.1	Treponema pallidum subsp. pallidum	FALSE	FFLLSSSSYY**CC*WLLLLPPPPHHQQRRRRIIIMTTTTNNKKSSRRVVVVAAAADDEEGGGG	FFLLSSSSYY??CC?WLLLLPPPPHHQQRRRRIIIMTTTTNNKKSSRRVVVVAAAADDEEGGGG	0	3	3	61	0	0	61
160	B	GCA_001713275.1	Treponema pallidum subsp. pallidum	FALSE	FFLLSSSSYY**CC*WLLLLPPPPHHQQRRRRIIIMTTTTNNKKSSRRVVVVAAAADDEEGGGG	FFLLSSSSYY??CC?WLLLLPPPPHHQQRRRRIIIMTTTTNNKKSSRRVVVVAAAADDEEGGGG	0	3	3	61	0	0	61
160	B	GCA_001713295.1	Treponema pallidum subsp. pallidum	FALSE	FFLLSSSSYY**CC*WLLLLPPPPHHQQRRRRIIIMTTTTNNKKSSRRVVVVAAAADDEEGGGG	FFLLSSSSYY??CC?WLLLLPPPPHHQQRRRRIIIMTTTTNNKKSSRRVVVVAAAADDEEGGGG	0	3	3	61	0	0	61
160	B	GCA_001713315.1	Treponema pallidum subsp. pallidum	FALSE	FFLLSSSSYY**CC*WLLLLPPPPHHQQRRRRIIIMTTTTNNKKSSRRVVVVAAAADDEEGGGG	FFLLSSSSYY??CC?WLLLLPPPPHHQQRRRRIIIMTTTTNNKKSSRRVVVVAAAADDEEGGGG	0	3	3	61	0	0	61
160	B	GCA_001713335.1	Treponema pallidum subsp. pallidum	FALSE	FFLLSSSSYY**CC*WLLLLPPPPHHQQRRRRIIIMTTTTNNKKSSRRVVVVAAAADDEEGGGG	FFLLSSSSYY??CC?WLLLLPPPPHHQQRRRRIIIMTTTTNNKKSSRRVVVVAAAADDEEGGGG	0	3	3	61	0	0	61
160	B	GCA_001761515.1	Treponema pallidum subsp. pallidum	FALSE	FFLLSSSSYY**CC*WLLLLPPPPHHQQRRRRIIIMTTTTNNKKSSRRVVVVAAAADDEEGGGG	FFLLSSSSYY??CC?WLLLLPPPPHHQQRRRRIIIMTTTTNNKKSSRRVVVVAAAADDEEGGGG	0	3	3	61	0	0	61
160	B	GCA_001761565.1	Treponema pallidum subsp. pallidum	FALSE	FFLLSSSSYY**CC*WLLLLPPPPHHQQRRRRIIIMTTTTNNKKSSRRVVVVAAAADDEEGGGG	FFLLSSSSYY??CC?WLLLLPPPPHHQQRRRRIIIMTTTTNNKKSSRRVVVVAAAADDEEGGGG	0	3	3	61	0	0	61
160	B	GCA_001941545.1	Treponema pallidum subsp. pallidum	FALSE	FFLLSSSSYY**CC*WLLLLPPPPHHQQRRRRIIIMTTTTNNKKSSRRVVVVAAAADDEEGGGG	FFLLSSSSYY??CC?WLLLLPPPPHHQQRRRRIIIMTTTTNNKKSSRRVVVVAAAADDEEGGGG	0	3	3	61	0	0	61
160	B	GCA_002271195.1	Treponema pallidum subsp. pertenue	FALSE	FFLLSSSSYY**CC*WLLLLPPPPHHQQRRRRIIIMTTTTNNKKSSRRVVVVAAAADDEEGGGG	FFLLSSSSYY??CC?WLLLLPPPPHHQQRRRRIIIMTTTTNNKKSSRRVVVVAAAADDEEGGGG	0	3	3	61	0	0	61
160	B	GCA_002271235.1	Treponema pallidum subsp. pertenue	FALSE	FFLLSSSSYY**CC*WLLLLPPPPHHQQRRRRIIIMTTTTNNKKSSRRVVVVAAAADDEEGGGG	FFLLSSSSYY??CC?WLLLLPPPPHHQQRRRRIIIMTTTTNNKKSSRRVVVVAAAADDEEGGGG	0	3	3	61	0	0	61
160	B	GCA_003055985.1	Treponema pallidum subsp. pallidum	FALSE	FFLLSSSSYY**CC*WLLLLPPPPHHQQRRRRIIIMTTTTNNKKSSRRVVVVAAAADDEEGGGG	FFLLSSSSYY??CC?WLLLLPPPPHHQQRRRRIIIMTTTTNNKKSSRRVVVVAAAADDEEGGGG	0	3	3	61	0	0	61
160	B	GCA_003076575.1	Treponema pallidum subsp. pertenue	FALSE	FFLLSSSSYY**CC*WLLLLPPPPHHQQRRRRIIIMTTTTNNKKSSRRVVVVAAAADDEEGGGG	FFLLSSSSYY??CC?WLLLLPPPPHHQQRRRRIIIMTTTTNNKKSSRRVVVVAAAADDEEGGGG	0	3	3	61	0	0	61
160	B	GCA_003611295.1	Treponema pallidum subsp. pertenue	FALSE	FFLLSSSSYY**CC*WLLLLPPPPHHQQRRRRIIIMTTTTNNKKSSRRVVVVAAAADDEEGGGG	FFLLSSSSYY??CC?WLLLLPPPPHHQQRRRRIIIMTTTTNNKKSSRRVVVVAAAADDEEGGGG	0	3	3	61	0	0	61
160	B	GCA_003611315.1	Treponema pallidum subsp. pertenue	FALSE	FFLLSSSSYY**CC*WLLLLPPPPHHQQRRRRIIIMTTTTNNKKSSRRVVVVAAAADDEEGGGG	FFLLSSSSYY??CC?WLLLLPPPPHHQQRRRRIIIMTTTTNNKKSSRRVVVVAAAADDEEGGGG	0	3	3	61	0	0	61
160	B	GCA_003627115.1	Treponema pallidum subsp. pallidum	FALSE	FFLLSSSSYY**CC*WLLLLPPPPHHQQRRRRIIIMTTTTNNKKSSRRVVVVAAAADDEEGGGG	FFLLSSSSYY??CC?WLLLLPPPPHHQQRRRRIIIMTTTTNNKKSSRRVVVVAAAADDEEGGGG	0	3	3	61	0	0	61
160	B	GCA_003952805.1	Treponema pallidum subsp. pertenue	FALSE	FFLLSSSSYY**CC*WLLLLPPPPHHQQRRRRIIIMTTTTNNKKSSRRVVVVAAAADDEEGGGG	FFLLSSSSYY??CC?WLLLLPPPPHHQQRRRRIIIMTTTTNNKKSSRRVVVVAAAADDEEGGGG	0	3	3	61	0	0	61
160	B	GCA_004194495.1	Treponema pallidum subsp. endemicum	FALSE	FFLLSSSSYY**CC*WLLLLPPPPHHQQRRRRIIIMTTTTNNKKSSRRVVVVAAAADDEEGGGG	FFLLSSSSYY??CC?WLLLLPPPPHHQQRRRRIIIMTTTTNNKKSSRRVVVVAAAADDEEGGGG	0	3	3	61	0	0	61
160	B	GCA_005311045.1	Treponema pallidum subsp. pallidum	FALSE	FFLLSSSSYY**CC*WLLLLPPPPHHQQRRRRIIIMTTTTNNKKSSRRVVVVAAAADDEEGGGG	FFLLSSSSYY??CC?WLLLLPPPPHHQQRRRRIIIMTTTTNNKKSSRRVVVVAAAADDEEGGGG	0	3	3	61	0	0	61
160	B	GCA_005311065.1	Treponema pallidum subsp. pallidum	FALSE	FFLLSSSSYY**CC*WLLLLPPPPHHQQRRRRIIIMTTTTNNKKSSRRVVVVAAAADDEEGGGG	FFLLSSSSYY??CC?WLLLLPPPPHHQQRRRRIIIMTTTTNNKKSSRRVVVVAAAADDEEGGGG	0	3	3	61	0	0	61
160	B	GCA_005311085.1	Treponema pallidum subsp. pallidum	FALSE	FFLLSSSSYY**CC*WLLLLPPPPHHQQRRRRIIIMTTTTNNKKSSRRVVVVAAAADDEEGGGG	FFLLSSSSYY??CC?WLLLLPPPPHHQQRRRRIIIMTTTTNNKKSSRRVVVVAAAADDEEGGGG	0	3	3	61	0	0	61
160	B	GCA_005311105.1	Treponema pallidum subsp. pallidum	FALSE	FFLLSSSSYY**CC*WLLLLPPPPHHQQRRRRIIIMTTTTNNKKSSRRVVVVAAAADDEEGGGG	FFLLSSSSYY??CC?WLLLLPPPPHHQQRRRRIIIMTTTTNNKKSSRRVVVVAAAADDEEGGGG	0	3	3	61	0	0	61
160	B	GCA_005311125.1	Treponema pallidum subsp. pallidum	FALSE	FFLLSSSSYY**CC*WLLLLPPPPHHQQRRRRIIIMTTTTNNKKSSRRVVVVAAAADDEEGGGG	FFLLSSSSYY??CC?WLLLLPPPPHHQQRRRRIIIMTTTTNNKKSSRRVVVVAAAADDEEGGGG	0	3	3	61	0	0	61
160	B	GCA_005311145.1	Treponema pallidum subsp. pallidum	FALSE	FFLLSSSSYY**CC*WLLLLPPPPHHQQRRRRIIIMTTTTNNKKSSRRVVVVAAAADDEEGGGG	FFLLSSSSYY??CC?WLLLLPPPPHHQQRRRRIIIMTTTTNNKKSSRRVVVVAAAADDEEGGGG	0	3	3	61	0	0	61
160	B	GCA_005311165.1	Treponema pallidum subsp. pallidum	FALSE	FFLLSSSSYY**CC*WLLLLPPPPHHQQRRRRIIIMTTTTNNKKSSRRVVVVAAAADDEEGGGG	FFLLSSSSYY??CC?WLLLLPPPPHHQQRRRRIIIMTTTTNNKKSSRRVVVVAAAADDEEGGGG	0	3	3	61	0	0	61
160	B	GCA_005311185.1	Treponema pallidum subsp. pallidum	FALSE	FFLLSSSSYY**CC*WLLLLPPPPHHQQRRRRIIIMTTTTNNKKSSRRVVVVAAAADDEEGGGG	FFLLSSSSYY??CC?WLLLLPPPPHHQQRRRRIIIMTTTTNNKKSSRRVVVVAAAADDEEGGGG	0	3	3	61	0	0	61
160	B	GCA_005311205.1	Treponema pallidum subsp. pallidum	FALSE	FFLLSSSSYY**CC*WLLLLPPPPHHQQRRRRIIIMTTTTNNKKSSRRVVVVAAAADDEEGGGG	FFLLSSSSYY??CC?WLLLLPPPPHHQQRRRRIIIMTTTTNNKKSSRRVVVVAAAADDEEGGGG	0	3	3	61	0	0	61
160	B	GCA_005311445.1	Treponema pallidum subsp. pallidum	FALSE	FFLLSSSSYY**CC*WLLLLPPPPHHQQRRRRIIIMTTTTNNKKSSRRVVVVAAAADDEEGGGG	FFLLSSSSYY??CC?WLLLLPPPPHHQQRRRRIIIMTTTTNNKKSSRRVVVVAAAADDEEGGGG	0	3	3	61	0	0	61
160	B	GCA_005341485.1	Treponema pallidum subsp. pallidum	FALSE	FFLLSSSSYY**CC*WLLLLPPPPHHQQRRRRIIIMTTTTNNKKSSRRVVVVAAAADDEEGGGG	FFLLSSSSYY??CC?WLLLLPPPPHHQQRRRRIIIMTTTTNNKKSSRRVVVVAAAADDEEGGGG	0	3	3	61	0	0	61
160	B	GCA_005408385.1	Treponema pallidum subsp. pallidum	FALSE	FFLLSSSSYY**CC*WLLLLPPPPHHQQRRRRIIIMTTTTNNKKSSRRVVVVAAAADDEEGGGG	FFLLSSSSYY??CC?WLLLLPPPPHHQQRRRRIIIMTTTTNNKKSSRRVVVVAAAADDEEGGGG	0	3	3	61	0	0	61
160	B	GCA_005408405.1	Treponema pallidum subsp. pallidum	FALSE	FFLLSSSSYY**CC*WLLLLPPPPHHQQRRRRIIIMTTTTNNKKSSRRVVVVAAAADDEEGGGG	FFLLSSSSYY??CC?WLLLLPPPPHHQQRRRRIIIMTTTTNNKKSSRRVVVVAAAADDEEGGGG	0	3	3	61	0	0	61
160	B	GCA_005885795.1	Treponema pallidum subsp. pallidum	FALSE	FFLLSSSSYY**CC*WLLLLPPPPHHQQRRRRIIIMTTTTNNKKSSRRVVVVAAAADDEEGGGG	FFLLSSSSYY??CC?WLLLLPPPPHHQQRRRRIIIMTTTTNNKKSSRRVVVVAAAADDEEGGGG	0	3	3	61	0	0	61
160	B	GCA_009017435.1	Treponema pallidum	FALSE	FFLLSSSSYY**CC*WLLLLPPPPHHQQRRRRIIIMTTTTNNKKSSRRVVVVAAAADDEEGGGG	FFLLSSSSYY??CC?WLLLLPPPPHHQQRRRRIIIMTTTTNNKKSSRRVVVVAAAADDEEGGGG	0	3	3	61	0	0	61
160	B	GCA_009017475.1	Treponema pallidum	FALSE	FFLLSSSSYY**CC*WLLLLPPPPHHQQRRRRIIIMTTTTNNKKSSRRVVVVAAAADDEEGGGG	FFLLSSSSYY??CC?WLLLLPPPPHHQQRRRRIIIMTTTTNNKKSSRRVVVVAAAADDEEGGGG	0	3	3	61	0	0	61
160	B	GCA_900291945.1	Treponema pallidum	FALSE	FFLLSSSSYY**CC*WLLLLPPPPHHQQRRRRIIIMTTTTNNKKSSRRVVVVAAAADDEEGGGG	FFLLSSSSYY??CC?WLLLLPPPPHHQQRRRRIIIMTTTTNNKKSSRRVVVVAAAADDEEGGGG	0	3	3	61	0	0	61
160	B	GCA_900298905.1	Treponema pallidum	FALSE	FFLLSSSSYY**CC*WLLLLPPPPHHQQRRRRIIIMTTTTNNKKSSRRVVVVAAAADDEEGGGG	FFLLSSSSYY??CC?WLLLLPPPPHHQQRRRRIIIMTTTTNNKKSSRRVVVVAAAADDEEGGGG	0	3	3	61	0	0	61
160	B	GCA_900298965.1	Treponema pallidum	FALSE	FFLLSSSSYY**CC*WLLLLPPPPHHQQRRRRIIIMTTTTNNKKSSRRVVVVAAAADDEEGGGG	FFLLSSSSYY??CC?WLLLLPPPPHHQQRRRRIIIMTTTTNNKKSSRRVVVVAAAADDEEGGGG	0	3	3	61	0	0	61
160	B	GCA_900298975.1	Treponema pallidum	FALSE	FFLLSSSSYY**CC*WLLLLPPPPHHQQRRRRIIIMTTTTNNKKSSRRVVVVAAAADDEEGGGG	FFLLSSSSYY??CC?WLLLLPPPPHHQQRRRRIIIMTTTTNNKKSSRRVVVVAAAADDEEGGGG	0	3	3	61	0	0	61
162	B	GCA_000513775.1	Treponema phagedenis 4A	TRUE	FFLLSSSSYY**CC*WLLLLPPPPHHQQRRRRIIIMTTTTNNKKSSRRVVVVAAAADDEEGGGG	FFLLSSSSYY??CC?WLLLLPPPPHHQQRRRRIIIMTTTTNNKKSSRRVVVVAAAADDEEGGGG	0	3	3	61	0	0	61
162	B	GCA_000187105.1	Treponema phagedenis F0421	FALSE	FFLLSSSSYY**CC*WLLLLPPPPHHQQRRRRIIIMTTTTNNKKSSRRVVVVAAAADDEEGGGG	FFLLSSSSYY??CC?WLLLLPPPPHHQQRRRRIIIMTTTTNNKKSSRRVVVVAAAADDEEGGGG	0	3	3	61	0	0	61
162	B	GCA_000944995.1	Treponema phagedenis	FALSE	FFLLSSSSYY**CC*WLLLLPPPPHHQQRRRRIIIMTTTTNNKKSSRRVVVVAAAADDEEGGGG	FFLLSSSSYY??CC?WLLLLPPPPHHQQRRRRIIIMTTTTNNKKSSRRVVVVAAAADDEEGGGG	0	3	3	61	0	0	61
162	B	GCA_008152505.1	Treponema phagedenis	FALSE	FFLLSSSSYY**CC*WLLLLPPPPHHQQRRRRIIIMTTTTNNKKSSRRVVVVAAAADDEEGGGG	FFLLSSSSYY??CC?WLLLLPPPPHHQQRRRRIIIMTTTTNNKKSSRRVVVVAAAADDEEGGGG	0	3	3	61	0	0	61
162	B	GCA_008152665.1	Treponema phagedenis	FALSE	FFLLSSSSYY**CC*WLLLLPPPPHHQQRRRRIIIMTTTTNNKKSSRRVVVVAAAADDEEGGGG	FFLLSSSSYY??CC?WLLLLPPPPHHQQRRRRIIIMTTTTNNKKSSRRVVVVAAAADDEEGGGG	0	3	3	61	0	0	61
162	B	GCA_008152825.1	Treponema phagedenis	FALSE	FFLLSSSSYY**CC*WLLLLPPPPHHQQRRRRIIIMTTTTNNKKSSRRVVVVAAAADDEEGGGG	FFLLSSSSYY??CC?WLLLLPPPPHHQQRRRRIIIMTTTTNNKKSSRRVVVVAAAADDEEGGGG	0	3	3	61	0	0	61
162	B	GCA_008153055.1	Treponema phagedenis	FALSE	FFLLSSSSYY**CC*WLLLLPPPPHHQQRRRRIIIMTTTTNNKKSSRRVVVVAAAADDEEGGGG	FFLLSSSSYY??CC?WLLLLPPPPHHQQRRRRIIIMTTTTNNKKSSRRVVVVAAAADDEEGGGG	0	3	3	61	0	0	61
162	B	GCA_008153205.1	Treponema phagedenis	FALSE	FFLLSSSSYY**CC*WLLLLPPPPHHQQRRRRIIIMTTTTNNKKSSRRVVVVAAAADDEEGGGG	FFLLSSSSYY??CC?WLLLLPPPPHHQQRRRRIIIMTTTTNNKKSSRRVVVVAAAADDEEGGGG	0	3	3	61	0	0	61
162	B	GCA_008153345.1	Treponema phagedenis	FALSE	FFLLSSSSYY**CC*WLLLLPPPPHHQQRRRRIIIMTTTTNNKKSSRRVVVVAAAADDEEGGGG	FFLLSSSSYY??CC?WLLLLPPPPHHQQRRRRIIIMTTTTNNKKSSRRVVVVAAAADDEEGGGG	0	3	3	61	0	0	61
162	B	GCA_008271205.1	Treponema phagedenis	FALSE	FFLLSSSSYY**CC*WLLLLPPPPHHQQRRRRIIIMTTTTNNKKSSRRVVVVAAAADDEEGGGG	FFLLSSSSYY??CC?WLLLLPPPPHHQQRRRRIIIMTTTTNNKKSSRRVVVVAAAADDEEGGGG	0	3	3	61	0	0	61
163	B	GCA_000421345.1	Treponema bryantii NK4A124	TRUE	FFLLSSSSYY**CC*WLLLLPPPPHHQQRRRRIIIMTTTTNNKKSSRRVVVVAAAADDEEGGGG	FFLLSSSSYY??CC?WLLLLPPPPHHQQRRRRIIIMTTTTNNKKSSRRVVVVAAAADDEEGGGG	0	3	3	61	0	0	61
163	B	GCA_900111035.1	Treponema bryantii	FALSE	FFLLSSSSYY**CC*WLLLLPPPPHHQQRRRRIIIMTTTTNNKKSSRRVVVVAAAADDEEGGGG	FFLLSSSSYY??CC?WLLLLPPPPHHQQRRRRIIIMTTTTNNKKSSRRVVVVAAAADDEEGGGG	0	3	3	61	0	0	61
163	B	GCA_900113965.1	Treponema bryantii	FALSE	FFLLSSSSYY**CC*WLLLLPPPPHHQQRRRRIIIMTTTTNNKKSSRRVVVVAAAADDEEGGGG	FFLLSSSSYY??CC?WLLLLPPPPHHQQRRRRIIIMTTTTNNKKSSRRVVVVAAAADDEEGGGG	0	3	3	61	0	0	61
164	B	GCA_900573895.1	Treponema pectinovorum	TRUE	FFLLSSSSYY**CC*WLLLLPPPPHHQQRRRRIIIMTTTTNNKKSSRRVVVVAAAADDEEGGGG	FFLLSSSSYY??CC?WLLLLPPPPHHQQRRRRIIIMTTTTNNKKSSRRVVVVAAAADDEEGGGG	0	3	3	61	0	0	61
164	B	GCA_900497565.1	Treponema pectinovorum	FALSE	FFLLSSSSYY**CC*WLLLLPPPPHHQQRRRRIIIMTTTTNNKKSSRRVVVVAAAADDEEGGGG	FFLLSSSSYY??CC?WLLLLPPPPHHQQRRRRIIIMTTTTNNKKSSRRVVVVAAAADDEEGGGG	0	3	3	61	0	0	61
164	B	GCA_900497585.1	Treponema pectinovorum	FALSE	FFLLSSSSYY**CC*WLLLLPPPPHHQQRRRRIIIMTTTTNNKKSSRRVVVVAAAADDEEGGGG	FFLLSSSSYY??CC?WLLLLPPPPHHQQRRRRIIIMTTTTNNKKSSRRVVVVAAAADDEEGGGG	0	3	3	61	0	0	61
164	B	GCA_900497595.1	Treponema pectinovorum	FALSE	FFLLSSSSYY**CC*WLLLLPPPPHHQQRRRRIIIMTTTTNNKKSSRRVVVVAAAADDEEGGGG	FFLLSSSSYY??CC?WLLLLPPPPHHQQRRRRIIIMTTTTNNKKSSRRVVVVAAAADDEEGGGG	0	3	3	61	0	0	61
164	B	GCA_900566195.1	Treponema pectinovorum	FALSE	FFLLSSSSYY**CC*WLLLLPPPPHHQQRRRRIIIMTTTTNNKKSSRRVVVVAAAADDEEGGGG	FFLLSSSSYY??CC?WLLLLPPPPHHQQRRRRIIIMTTTTNNKKSSRRVVVVAAAADDEEGGGG	0	3	3	61	0	0	61
165	B	GCA_000255555.2	Treponema saccharophilum DSM 2985	TRUE	FFLLSSSSYY**CC*WLLLLPPPPHHQQRRRRIIIMTTTTNNKKSSRRVVVVAAAADDEEGGGG	FFLLSSSSYY??CC?WLLLLPPPPHHQQRRRRIIIMTTTTNNKKSSRRVVVVAAAADDEEGGGG	0	3	3	61	0	0	61
166	B	GCA_003450035.1	Treponema sp.	TRUE	FFLLSSSSYY**CC*WLLLLPPPPHHQQRRRRIIIMTTTTNNKKSSRRVVVVAAAADDEEGGGG	FFLLSSSSYY??CC?WLLLLPPPPHHQQRRRRIIIMTTTTNNKKSSRRVVVVAAAADDEEGGGG	0	3	3	61	0	0	61
166	B	GCA_002749205.1	Treponema sp.	FALSE	FFLLSSSSYY**CC*WLLLLPPPPHHQQRRRRIIIMTTTTNNKKSSRRVVVVAAAADDEEGGGG	FFLLSSSSYY??CC?WLLLLPPPPHHQQRRRRIIIMTTTTNNKKSSRRVVVVAAAADDEEGGGG	0	3	3	61	0	0	61
166	B	GCA_003245635.1	Treponema sp.	FALSE	FFLLSSSSYY**CC*WLLLLPPPPHHQQRRRRIIIMTTTTNNKKSSRRVVVVAAAADDEEGGGG	FFLLSSSSYY??CC?WLLLLPPPPHHQQRRRRIIIMTTTTNNKKSSRRVVVVAAAADDEEGGGG	0	3	3	61	0	0	61
166	B	GCA_003249705.1	Treponema sp.	FALSE	FFLLSSSSYY**CC*WLLLLPPPPHHQQRRRRIIIMTTTTNNKKSSRRVVVVAAAADDEEGGGG	FFLLSSSSYY??CC?WLLLLPPPPHHQQRRRRIIIMTTTTNNKKSSRRVVVVAAAADDEEGGGG	0	3	3	61	0	0	61
166	B	GCA_003252435.1	Treponema sp.	FALSE	FFLLSSSSYY**CC*WLLLLPPPPHHQQRRRRIIIMTTTTNNKKSSRRVVVVAAAADDEEGGGG	FFLLSSSSYY??CC?WLLLLPPPPHHQQRRRRIIIMTTTTNNKKSSRRVVVVAAAADDEEGGGG	0	3	3	61	0	0	61
166	B	GCA_003447785.1	Treponema sp.	FALSE	FFLLSSSSYY**CC*WLLLLPPPPHHQQRRRRIIIMTTTTNNKKSSRRVVVVAAAADDEEGGGG	FFLLSSSSYY??CC?WLLLLPPPPHHQQRRRRIIIMTTTTNNKKSSRRVVVVAAAADDEEGGGG	0	3	3	61	0	0	61
166	B	GCA_003451845.1	Treponema sp.	FALSE	FFLLSSSSYY**CC*WLLLLPPPPHHQQRRRRIIIMTTTTNNKKSSRRVVVVAAAADDEEGGGG	FFLLSSSSYY??CC?WLLLLPPPPHHQQRRRRIIIMTTTTNNKKSSRRVVVVAAAADDEEGGGG	0	3	3	61	0	0	61
166	B	GCA_003453665.1	Treponema sp.	FALSE	FFLLSSSSYY**CC*WLLLLPPPPHHQQRRRRIIIMTTTTNNKKSSRRVVVVAAAADDEEGGGG	FFLLSSSSYY??CC?WLLLLPPPPHHQQRRRRIIIMTTTTNNKKSSRRVVVVAAAADDEEGGGG	0	3	3	61	0	0	61
166	B	GCA_003455655.1	Treponema sp.	FALSE	FFLLSSSSYY**CC*WLLLLPPPPHHQQRRRRIIIMTTTTNNKKSSRRVVVVAAAADDEEGGGG	FFLLSSSSYY??CC?WLLLLPPPPHHQQRRRRIIIMTTTTNNKKSSRRVVVVAAAADDEEGGGG	0	3	3	61	0	0	61
166	B	GCA_003489625.1	Treponema sp.	FALSE	FFLLSSSSYY**CC*WLLLLPPPPHHQQRRRRIIIMTTTTNNKKSSRRVVVVAAAADDEEGGGG	FFLLSSSSYY??CC?WLLLLPPPPHHQQRRRRIIIMTTTTNNKKSSRRVVVVAAAADDEEGGGG	0	3	3	61	0	0	61
166	B	GCA_003489645.1	Treponema sp.	FALSE	FFLLSSSSYY**CC*WLLLLPPPPHHQQRRRRIIIMTTTTNNKKSSRRVVVVAAAADDEEGGGG	FFLLSSSSYY??CC?WLLLLPPPPHHQQRRRRIIIMTTTTNNKKSSRRVVVVAAAADDEEGGGG	0	3	3	61	0	0	61
166	B	GCA_003497385.1	Treponema sp.	FALSE	FFLLSSSSYY**CC*WLLLLPPPPHHQQRRRRIIIMTTTTNNKKSSRRVVVVAAAADDEEGGGG	FFLLSSSSYY??CC?WLLLLPPPPHHQQRRRRIIIMTTTTNNKKSSRRVVVVAAAADDEEGGGG	0	3	3	61	0	0	61
166	B	GCA_003500395.1	Treponema sp.	FALSE	FFLLSSSSYY**CC*WLLLLPPPPHHQQRRRRIIIMTTTTNNKKSSRRVVVVAAAADDEEGGGG	FFLLSSSSYY??CC?WLLLLPPPPHHQQRRRRIIIMTTTTNNKKSSRRVVVVAAAADDEEGGGG	0	3	3	61	0	0	61
166	B	GCA_003500545.1	Treponema sp.	FALSE	FFLLSSSSYY**CC*WLLLLPPPPHHQQRRRRIIIMTTTTNNKKSSRRVVVVAAAADDEEGGGG	FFLLSSSSYY??CC?WLLLLPPPPHHQQRRRRIIIMTTTTNNKKSSRRVVVVAAAADDEEGGGG	0	3	3	61	0	0	61
166	B	GCA_003517865.1	Treponema sp.	FALSE	FFLLSSSSYY**CC*WLLLLPPPPHHQQRRRRIIIMTTTTNNKKSSRRVVVVAAAADDEEGGGG	FFLLSSSSYY??CC?WLLLLPPPPHHQQRRRRIIIMTTTTNNKKSSRRVVVVAAAADDEEGGGG	0	3	3	61	0	0	61
166	B	GCA_003520435.1	Treponema sp.	FALSE	FFLLSSSSYY**CC*WLLLLPPPPHHQQRRRRIIIMTTTTNNKKSSRRVVVVAAAADDEEGGGG	FFLLSSSSYY??CC?WLLLLPPPPHHQQRRRRIIIMTTTTNNKKSSRRVVVVAAAADDEEGGGG	0	3	3	61	0	0	61
166	B	GCA_003527485.1	Treponema sp.	FALSE	FFLLSSSSYY**CC*WLLLLPPPPHHQQRRRRIIIMTTTTNNKKSSRRVVVVAAAADDEEGGGG	FFLLSSSSYY??CC?WLLLLPPPPHHQQRRRRIIIMTTTTNNKKSSRRVVVVAAAADDEEGGGG	0	3	3	61	0	0	61
166	B	GCA_003532415.1	Treponema sp.	FALSE	FFLLSSSSYY**CC*WLLLLPPPPHHQQRRRRIIIMTTTTNNKKSSRRVVVVAAAADDEEGGGG	FFLLSSSSYY??CC?WLLLLPPPPHHQQRRRRIIIMTTTTNNKKSSRRVVVVAAAADDEEGGGG	0	3	3	61	0	0	61
166	B	GCA_003543735.1	Treponema sp.	FALSE	FFLLSSSSYY**CC*WLLLLPPPPHHQQRRRRIIIMTTTTNNKKSSRRVVVVAAAADDEEGGGG	FFLLSSSSYY??CC?WLLLLPPPPHHQQRRRRIIIMTTTTNNKKSSRRVVVVAAAADDEEGGGG	0	3	3	61	0	0	61
166	B	GCA_004294945.1	Treponema sp.	FALSE	FFLLSSSSYY**CC*WLLLLPPPPHHQQRRRRIIIMTTTTNNKKSSRRVVVVAAAADDEEGGGG	FFLLSSSSYY??CC?WLLLLPPPPHHQQRRRRIIIMTTTTNNKKSSRRVVVVAAAADDEEGGGG	0	3	3	61	0	0	61
166	B	GCA_004554075.1	Treponema sp.	FALSE	FFLLSSSSYY**CC*WLLLLPPPPHHQQRRRRIIIMTTTTNNKKSSRRVVVVAAAADDEEGGGG	FFLLSSSSYY??CC?WLLLLPPPPHHQQRRRRIIIMTTTTNNKKSSRRVVVVAAAADDEEGGGG	0	3	3	61	0	0	61
166	B	GCA_004556105.1	Treponema sp.	FALSE	FFLLSSSSYY**CC*WLLLLPPPPHHQQRRRRIIIMTTTTNNKKSSRRVVVVAAAADDEEGGGG	FFLLSSSSYY??CC?WLLLLPPPPHHQQRRRRIIIMTTTTNNKKSSRRVVVVAAAADDEEGGGG	0	3	3	61	0	0	61
166	B	GCA_004557095.1	Treponema sp.	FALSE	FFLLSSSSYY**CC*WLLLLPPPPHHQQRRRRIIIMTTTTNNKKSSRRVVVVAAAADDEEGGGG	FFLLSSSSYY??CC?WLLLLPPPPHHQQRRRRIIIMTTTTNNKKSSRRVVVVAAAADDEEGGGG	0	3	3	61	0	0	61
166	B	GCA_009776715.1	Treponema sp.	FALSE	FFLLSSSSYY**CC*WLLLLPPPPHHQQRRRRIIIMTTTTNNKKSSRRVVVVAAAADDEEGGGG	FFLLSSSSYY??CC?WLLLLPPPPHHQQRRRRIIIMTTTTNNKKSSRRVVVVAAAADDEEGGGG	0	3	3	61	0	0	61
166	B	GCA_009776845.1	Treponema sp.	FALSE	FFLLSSSSYY**CC*WLLLLPPPPHHQQRRRRIIIMTTTTNNKKSSRRVVVVAAAADDEEGGGG	FFLLSSSSYY??CC?WLLLLPPPPHHQQRRRRIIIMTTTTNNKKSSRRVVVVAAAADDEEGGGG	0	3	3	61	0	0	61
166	B	GCA_009776855.1	Treponema sp.	FALSE	FFLLSSSSYY**CC*WLLLLPPPPHHQQRRRRIIIMTTTTNNKKSSRRVVVVAAAADDEEGGGG	FFLLSSSSYY??CC?WLLLLPPPPHHQQRRRRIIIMTTTTNNKKSSRRVVVVAAAADDEEGGGG	0	3	3	61	0	0	61
166	B	GCA_009777215.1	Treponema sp.	FALSE	FFLLSSSSYY**CC*WLLLLPPPPHHQQRRRRIIIMTTTTNNKKSSRRVVVVAAAADDEEGGGG	FFLLSSSSYY??CC?WLLLLPPPPHHQQRRRRIIIMTTTTNNKKSSRRVVVVAAAADDEEGGGG	0	3	3	61	0	0	61
166	B	GCA_009777335.1	Treponema sp.	FALSE	FFLLSSSSYY**CC*WLLLLPPPPHHQQRRRRIIIMTTTTNNKKSSRRVVVVAAAADDEEGGGG	FFLLSSSSYY??CC?WLLLLPPPPHHQQRRRRIIIMTTTTNNKKSSRRVVVVAAAADDEEGGGG	0	3	3	61	0	0	61
166	B	GCA_009777535.1	Treponema sp.	FALSE	FFLLSSSSYY**CC*WLLLLPPPPHHQQRRRRIIIMTTTTNNKKSSRRVVVVAAAADDEEGGGG	FFLLSSSSYY??CC?WLLLLPPPPHHQQRRRRIIIMTTTTNNKKSSRRVVVVAAAADDEEGGGG	0	3	3	61	0	0	61
166	B	GCA_009777735.1	Treponema sp.	FALSE	FFLLSSSSYY**CC*WLLLLPPPPHHQQRRRRIIIMTTTTNNKKSSRRVVVVAAAADDEEGGGG	FFLLSSSSYY??CC?WLLLLPPPPHHQQRRRRIIIMTTTTNNKKSSRRVVVVAAAADDEEGGGG	0	3	3	61	0	0	61
166	B	GCA_009777995.1	Treponema sp.	FALSE	FFLLSSSSYY**CC*WLLLLPPPPHHQQRRRRIIIMTTTTNNKKSSRRVVVVAAAADDEEGGGG	FFLLSSSSYY??CC?WLLLLPPPPHHQQRRRRIIIMTTTTNNKKSSRRVVVVAAAADDEEGGGG	0	3	3	61	0	0	61
166	B	GCA_009778545.1	Treponema sp.	FALSE	FFLLSSSSYY**CC*WLLLLPPPPHHQQRRRRIIIMTTTTNNKKSSRRVVVVAAAADDEEGGGG	FFLLSSSSYY??CC?WLLLLPPPPHHQQRRRRIIIMTTTTNNKKSSRRVVVVAAAADDEEGGGG	0	3	3	61	0	0	61
166	B	GCA_009778635.1	Treponema sp.	FALSE	FFLLSSSSYY**CC*WLLLLPPPPHHQQRRRRIIIMTTTTNNKKSSRRVVVVAAAADDEEGGGG	FFLLSSSSYY??CC?WLLLLPPPPHHQQRRRRIIIMTTTTNNKKSSRRVVVVAAAADDEEGGGG	0	3	3	61	0	0	61
166	B	GCA_009779035.1	Treponema sp.	FALSE	FFLLSSSSYY**CC*WLLLLPPPPHHQQRRRRIIIMTTTTNNKKSSRRVVVVAAAADDEEGGGG	FFLLSSSSYY??CC?WLLLLPPPPHHQQRRRRIIIMTTTTNNKKSSRRVVVVAAAADDEEGGGG	0	3	3	61	0	0	61
166	B	GCA_009779065.1	Treponema sp.	FALSE	FFLLSSSSYY**CC*WLLLLPPPPHHQQRRRRIIIMTTTTNNKKSSRRVVVVAAAADDEEGGGG	FFLLSSSSYY??CC?WLLLLPPPPHHQQRRRRIIIMTTTTNNKKSSRRVVVVAAAADDEEGGGG	0	3	3	61	0	0	61
166	B	GCA_009779155.1	Treponema sp.	FALSE	FFLLSSSSYY**CC*WLLLLPPPPHHQQRRRRIIIMTTTTNNKKSSRRVVVVAAAADDEEGGGG	FFLLSSSSYY??CC?WLLLLPPPPHHQQRRRRIIIMTTTTNNKKSSRRVVVVAAAADDEEGGGG	0	3	3	61	0	0	61
166	B	GCA_009780285.1	Treponema sp.	FALSE	FFLLSSSSYY**CC*WLLLLPPPPHHQQRRRRIIIMTTTTNNKKSSRRVVVVAAAADDEEGGGG	FFLLSSSSYY??CC?WLLLLPPPPHHQQRRRRIIIMTTTTNNKKSSRRVVVVAAAADDEEGGGG	0	3	3	61	0	0	61
166	B	GCA_009780545.1	Treponema sp.	FALSE	FFLLSSSSYY**CC*WLLLLPPPPHHQQRRRRIIIMTTTTNNKKSSRRVVVVAAAADDEEGGGG	FFLLSSSSYY??CC?WLLLLPPPPHHQQRRRRIIIMTTTTNNKKSSRRVVVVAAAADDEEGGGG	0	3	3	61	0	0	61
166	B	GCA_009780595.1	Treponema sp.	FALSE	FFLLSSSSYY**CC*WLLLLPPPPHHQQRRRRIIIMTTTTNNKKSSRRVVVVAAAADDEEGGGG	FFLLSSSSYY??CC?WLLLLPPPPHHQQRRRRIIIMTTTTNNKKSSRRVVVVAAAADDEEGGGG	0	3	3	61	0	0	61
166	B	GCA_009780645.1	Treponema sp.	FALSE	FFLLSSSSYY**CC*WLLLLPPPPHHQQRRRRIIIMTTTTNNKKSSRRVVVVAAAADDEEGGGG	FFLLSSSSYY??CC?WLLLLPPPPHHQQRRRRIIIMTTTTNNKKSSRRVVVVAAAADDEEGGGG	0	3	3	61	0	0	61
166	B	GCA_009780855.1	Treponema sp.	FALSE	FFLLSSSSYY**CC*WLLLLPPPPHHQQRRRRIIIMTTTTNNKKSSRRVVVVAAAADDEEGGGG	FFLLSSSSYY??CC?WLLLLPPPPHHQQRRRRIIIMTTTTNNKKSSRRVVVVAAAADDEEGGGG	0	3	3	61	0	0	61
166	B	GCA_009781475.1	Treponema sp.	FALSE	FFLLSSSSYY**CC*WLLLLPPPPHHQQRRRRIIIMTTTTNNKKSSRRVVVVAAAADDEEGGGG	FFLLSSSSYY??CC?WLLLLPPPPHHQQRRRRIIIMTTTTNNKKSSRRVVVVAAAADDEEGGGG	0	3	3	61	0	0	61
166	B	GCA_009781635.1	Treponema sp.	FALSE	FFLLSSSSYY**CC*WLLLLPPPPHHQQRRRRIIIMTTTTNNKKSSRRVVVVAAAADDEEGGGG	FFLLSSSSYY??CC?WLLLLPPPPHHQQRRRRIIIMTTTTNNKKSSRRVVVVAAAADDEEGGGG	0	3	3	61	0	0	61
166	B	GCA_009781865.1	Treponema sp.	FALSE	FFLLSSSSYY**CC*WLLLLPPPPHHQQRRRRIIIMTTTTNNKKSSRRVVVVAAAADDEEGGGG	FFLLSSSSYY??CC?WLLLLPPPPHHQQRRRRIIIMTTTTNNKKSSRRVVVVAAAADDEEGGGG	0	3	3	61	0	0	61
166	B	GCA_009781915.1	Treponema sp.	FALSE	FFLLSSSSYY**CC*WLLLLPPPPHHQQRRRRIIIMTTTTNNKKSSRRVVVVAAAADDEEGGGG	FFLLSSSSYY??CC?WLLLLPPPPHHQQRRRRIIIMTTTTNNKKSSRRVVVVAAAADDEEGGGG	0	3	3	61	0	0	61
166	B	GCA_009782495.1	Treponema sp.	FALSE	FFLLSSSSYY**CC*WLLLLPPPPHHQQRRRRIIIMTTTTNNKKSSRRVVVVAAAADDEEGGGG	FFLLSSSSYY??CC?WLLLLPPPPHHQQRRRRIIIMTTTTNNKKSSRRVVVVAAAADDEEGGGG	0	3	3	61	0	0	61
166	B	GCA_009782555.1	Treponema sp.	FALSE	FFLLSSSSYY**CC*WLLLLPPPPHHQQRRRRIIIMTTTTNNKKSSRRVVVVAAAADDEEGGGG	FFLLSSSSYY??CC?WLLLLPPPPHHQQRRRRIIIMTTTTNNKKSSRRVVVVAAAADDEEGGGG	0	3	3	61	0	0	61
166	B	GCA_009782955.1	Treponema sp.	FALSE	FFLLSSSSYY**CC*WLLLLPPPPHHQQRRRRIIIMTTTTNNKKSSRRVVVVAAAADDEEGGGG	FFLLSSSSYY??CC?WLLLLPPPPHHQQRRRRIIIMTTTTNNKKSSRRVVVVAAAADDEEGGGG	0	3	3	61	0	0	61
166	B	GCA_009784775.1	Treponema sp.	FALSE	FFLLSSSSYY**CC*WLLLLPPPPHHQQRRRRIIIMTTTTNNKKSSRRVVVVAAAADDEEGGGG	FFLLSSSSYY??CC?WLLLLPPPPHHQQRRRRIIIMTTTTNNKKSSRRVVVVAAAADDEEGGGG	0	3	3	61	0	0	61
166	B	GCA_009784935.1	Treponema sp.	FALSE	FFLLSSSSYY**CC*WLLLLPPPPHHQQRRRRIIIMTTTTNNKKSSRRVVVVAAAADDEEGGGG	FFLLSSSSYY??CC?WLLLLPPPPHHQQRRRRIIIMTTTTNNKKSSRRVVVVAAAADDEEGGGG	0	3	3	61	0	0	61
166	B	GCA_009784975.1	Treponema sp.	FALSE	FFLLSSSSYY**CC*WLLLLPPPPHHQQRRRRIIIMTTTTNNKKSSRRVVVVAAAADDEEGGGG	FFLLSSSSYY??CC?WLLLLPPPPHHQQRRRRIIIMTTTTNNKKSSRRVVVVAAAADDEEGGGG	0	3	3	61	0	0	61
166	B	GCA_009784995.1	Treponema sp.	FALSE	FFLLSSSSYY**CC*WLLLLPPPPHHQQRRRRIIIMTTTTNNKKSSRRVVVVAAAADDEEGGGG	FFLLSSSSYY??CC?WLLLLPPPPHHQQRRRRIIIMTTTTNNKKSSRRVVVVAAAADDEEGGGG	0	3	3	61	0	0	61
166	B	GCA_009785045.1	Treponema sp.	FALSE	FFLLSSSSYY**CC*WLLLLPPPPHHQQRRRRIIIMTTTTNNKKSSRRVVVVAAAADDEEGGGG	FFLLSSSSYY??CC?WLLLLPPPPHHQQRRRRIIIMTTTTNNKKSSRRVVVVAAAADDEEGGGG	0	3	3	61	0	0	61
166	B	GCA_009785215.1	Treponema sp.	FALSE	FFLLSSSSYY**CC*WLLLLPPPPHHQQRRRRIIIMTTTTNNKKSSRRVVVVAAAADDEEGGGG	FFLLSSSSYY??CC?WLLLLPPPPHHQQRRRRIIIMTTTTNNKKSSRRVVVVAAAADDEEGGGG	0	3	3	61	0	0	61
166	B	GCA_009785235.1	Treponema sp.	FALSE	FFLLSSSSYY**CC*WLLLLPPPPHHQQRRRRIIIMTTTTNNKKSSRRVVVVAAAADDEEGGGG	FFLLSSSSYY??CC?WLLLLPPPPHHQQRRRRIIIMTTTTNNKKSSRRVVVVAAAADDEEGGGG	0	3	3	61	0	0	61
166	B	GCA_009785545.1	Treponema sp.	FALSE	FFLLSSSSYY**CC*WLLLLPPPPHHQQRRRRIIIMTTTTNNKKSSRRVVVVAAAADDEEGGGG	FFLLSSSSYY??CC?WLLLLPPPPHHQQRRRRIIIMTTTTNNKKSSRRVVVVAAAADDEEGGGG	0	3	3	61	0	0	61
166	B	GCA_009785955.1	Treponema sp.	FALSE	FFLLSSSSYY**CC*WLLLLPPPPHHQQRRRRIIIMTTTTNNKKSSRRVVVVAAAADDEEGGGG	FFLLSSSSYY??CC?WLLLLPPPPHHQQRRRRIIIMTTTTNNKKSSRRVVVVAAAADDEEGGGG	0	3	3	61	0	0	61
166	B	GCA_009786375.1	Treponema sp.	FALSE	FFLLSSSSYY**CC*WLLLLPPPPHHQQRRRRIIIMTTTTNNKKSSRRVVVVAAAADDEEGGGG	FFLLSSSSYY??CC?WLLLLPPPPHHQQRRRRIIIMTTTTNNKKSSRRVVVVAAAADDEEGGGG	0	3	3	61	0	0	61
166	B	GCA_009786385.1	Treponema sp.	FALSE	FFLLSSSSYY**CC*WLLLLPPPPHHQQRRRRIIIMTTTTNNKKSSRRVVVVAAAADDEEGGGG	FFLLSSSSYY??CC?WLLLLPPPPHHQQRRRRIIIMTTTTNNKKSSRRVVVVAAAADDEEGGGG	0	3	3	61	0	0	61
166	B	GCA_009786435.1	Treponema sp.	FALSE	FFLLSSSSYY**CC*WLLLLPPPPHHQQRRRRIIIMTTTTNNKKSSRRVVVVAAAADDEEGGGG	FFLLSSSSYY??CC?WLLLLPPPPHHQQRRRRIIIMTTTTNNKKSSRRVVVVAAAADDEEGGGG	0	3	3	61	0	0	61
166	B	GCA_009786455.1	Treponema sp.	FALSE	FFLLSSSSYY**CC*WLLLLPPPPHHQQRRRRIIIMTTTTNNKKSSRRVVVVAAAADDEEGGGG	FFLLSSSSYY??CC?WLLLLPPPPHHQQRRRRIIIMTTTTNNKKSSRRVVVVAAAADDEEGGGG	0	3	3	61	0	0	61
166	B	GCA_009786495.1	Treponema sp.	FALSE	FFLLSSSSYY**CC*WLLLLPPPPHHQQRRRRIIIMTTTTNNKKSSRRVVVVAAAADDEEGGGG	FFLLSSSSYY??CC?WLLLLPPPPHHQQRRRRIIIMTTTTNNKKSSRRVVVVAAAADDEEGGGG	0	3	3	61	0	0	61
166	B	GCA_009786515.1	Treponema sp.	FALSE	FFLLSSSSYY**CC*WLLLLPPPPHHQQRRRRIIIMTTTTNNKKSSRRVVVVAAAADDEEGGGG	FFLLSSSSYY??CC?WLLLLPPPPHHQQRRRRIIIMTTTTNNKKSSRRVVVVAAAADDEEGGGG	0	3	3	61	0	0	61
166	B	GCA_009786615.1	Treponema sp.	FALSE	FFLLSSSSYY**CC*WLLLLPPPPHHQQRRRRIIIMTTTTNNKKSSRRVVVVAAAADDEEGGGG	FFLLSSSSYY??CC?WLLLLPPPPHHQQRRRRIIIMTTTTNNKKSSRRVVVVAAAADDEEGGGG	0	3	3	61	0	0	61
166	B	GCA_009786625.1	Treponema sp.	FALSE	FFLLSSSSYY**CC*WLLLLPPPPHHQQRRRRIIIMTTTTNNKKSSRRVVVVAAAADDEEGGGG	FFLLSSSSYY??CC?WLLLLPPPPHHQQRRRRIIIMTTTTNNKKSSRRVVVVAAAADDEEGGGG	0	3	3	61	0	0	61
166	B	GCA_009786675.1	Treponema sp.	FALSE	FFLLSSSSYY**CC*WLLLLPPPPHHQQRRRRIIIMTTTTNNKKSSRRVVVVAAAADDEEGGGG	FFLLSSSSYY??CC?WLLLLPPPPHHQQRRRRIIIMTTTTNNKKSSRRVVVVAAAADDEEGGGG	0	3	3	61	0	0	61
166	B	GCA_009786715.1	Treponema sp.	FALSE	FFLLSSSSYY**CC*WLLLLPPPPHHQQRRRRIIIMTTTTNNKKSSRRVVVVAAAADDEEGGGG	FFLLSSSSYY??CC?WLLLLPPPPHHQQRRRRIIIMTTTTNNKKSSRRVVVVAAAADDEEGGGG	0	3	3	61	0	0	61
166	B	GCA_009786725.1	Treponema sp.	FALSE	FFLLSSSSYY**CC*WLLLLPPPPHHQQRRRRIIIMTTTTNNKKSSRRVVVVAAAADDEEGGGG	FFLLSSSSYY??CC?WLLLLPPPPHHQQRRRRIIIMTTTTNNKKSSRRVVVVAAAADDEEGGGG	0	3	3	61	0	0	61
166	B	GCA_009786815.1	Treponema sp.	FALSE	FFLLSSSSYY**CC*WLLLLPPPPHHQQRRRRIIIMTTTTNNKKSSRRVVVVAAAADDEEGGGG	FFLLSSSSYY??CC?WLLLLPPPPHHQQRRRRIIIMTTTTNNKKSSRRVVVVAAAADDEEGGGG	0	3	3	61	0	0	61
166	B	GCA_009787695.1	Treponema sp.	FALSE	FFLLSSSSYY**CC*WLLLLPPPPHHQQRRRRIIIMTTTTNNKKSSRRVVVVAAAADDEEGGGG	FFLLSSSSYY??CC?WLLLLPPPPHHQQRRRRIIIMTTTTNNKKSSRRVVVVAAAADDEEGGGG	0	3	3	61	0	0	61
166	B	GCA_009787775.1	Treponema sp.	FALSE	FFLLSSSSYY**CC*WLLLLPPPPHHQQRRRRIIIMTTTTNNKKSSRRVVVVAAAADDEEGGGG	FFLLSSSSYY??CC?WLLLLPPPPHHQQRRRRIIIMTTTTNNKKSSRRVVVVAAAADDEEGGGG	0	3	3	61	0	0	61
166	B	GCA_009787795.1	Treponema sp.	FALSE	FFLLSSSSYY**CC*WLLLLPPPPHHQQRRRRIIIMTTTTNNKKSSRRVVVVAAAADDEEGGGG	FFLLSSSSYY??CC?WLLLLPPPPHHQQRRRRIIIMTTTTNNKKSSRRVVVVAAAADDEEGGGG	0	3	3	61	0	0	61
166	B	GCA_009787835.1	Treponema sp.	FALSE	FFLLSSSSYY**CC*WLLLLPPPPHHQQRRRRIIIMTTTTNNKKSSRRVVVVAAAADDEEGGGG	FFLLSSSSYY??CC?WLLLLPPPPHHQQRRRRIIIMTTTTNNKKSSRRVVVVAAAADDEEGGGG	0	3	3	61	0	0	61
166	B	GCA_009787885.1	Treponema sp.	FALSE	FFLLSSSSYY**CC*WLLLLPPPPHHQQRRRRIIIMTTTTNNKKSSRRVVVVAAAADDEEGGGG	FFLLSSSSYY??CC?WLLLLPPPPHHQQRRRRIIIMTTTTNNKKSSRRVVVVAAAADDEEGGGG	0	3	3	61	0	0	61
166	B	GCA_009787935.1	Treponema sp.	FALSE	FFLLSSSSYY**CC*WLLLLPPPPHHQQRRRRIIIMTTTTNNKKSSRRVVVVAAAADDEEGGGG	FFLLSSSSYY??CC?WLLLLPPPPHHQQRRRRIIIMTTTTNNKKSSRRVVVVAAAADDEEGGGG	0	3	3	61	0	0	61
166	B	GCA_009788035.1	Treponema sp.	FALSE	FFLLSSSSYY**CC*WLLLLPPPPHHQQRRRRIIIMTTTTNNKKSSRRVVVVAAAADDEEGGGG	FFLLSSSSYY??CC?WLLLLPPPPHHQQRRRRIIIMTTTTNNKKSSRRVVVVAAAADDEEGGGG	0	3	3	61	0	0	61
166	B	GCA_009788065.1	Treponema sp.	FALSE	FFLLSSSSYY**CC*WLLLLPPPPHHQQRRRRIIIMTTTTNNKKSSRRVVVVAAAADDEEGGGG	FFLLSSSSYY??CC?WLLLLPPPPHHQQRRRRIIIMTTTTNNKKSSRRVVVVAAAADDEEGGGG	0	3	3	61	0	0	61
166	B	GCA_011371575.1	Treponema sp.	FALSE	FFLLSSSSYY**CC*WLLLLPPPPHHQQRRRRIIIMTTTTNNKKSSRRVVVVAAAADDEEGGGG	FFLLSSSSYY??CC?WLLLLPPPPHHQQRRRRIIIMTTTTNNKKSSRRVVVVAAAADDEEGGGG	0	3	3	61	0	0	61
166	B	GCA_012513125.1	Treponema sp.	FALSE	FFLLSSSSYY**CC*WLLLLPPPPHHQQRRRRIIIMTTTTNNKKSSRRVVVVAAAADDEEGGGG	FFLLSSSSYY??CC?WLLLLPPPPHHQQRRRRIIIMTTTTNNKKSSRRVVVVAAAADDEEGGGG	0	3	3	61	0	0	61
166	B	GCA_012516755.1	Treponema sp.	FALSE	FFLLSSSSYY**CC*WLLLLPPPPHHQQRRRRIIIMTTTTNNKKSSRRVVVVAAAADDEEGGGG	FFLLSSSSYY??CC?WLLLLPPPPHHQQRRRRIIIMTTTTNNKKSSRRVVVVAAAADDEEGGGG	0	3	3	61	0	0	61
166	B	GCA_012517385.1	Treponema sp.	FALSE	FFLLSSSSYY**CC*WLLLLPPPPHHQQRRRRIIIMTTTTNNKKSSRRVVVVAAAADDEEGGGG	FFLLSSSSYY??CC?WLLLLPPPPHHQQRRRRIIIMTTTTNNKKSSRRVVVVAAAADDEEGGGG	0	3	3	61	0	0	61
166	B	GCA_012517645.1	Treponema sp.	FALSE	FFLLSSSSYY**CC*WLLLLPPPPHHQQRRRRIIIMTTTTNNKKSSRRVVVVAAAADDEEGGGG	FFLLSSSSYY??CC?WLLLLPPPPHHQQRRRRIIIMTTTTNNKKSSRRVVVVAAAADDEEGGGG	0	3	3	61	0	0	61
166	B	GCA_012519415.1	Treponema sp.	FALSE	FFLLSSSSYY**CC*WLLLLPPPPHHQQRRRRIIIMTTTTNNKKSSRRVVVVAAAADDEEGGGG	FFLLSSSSYY??CC?WLLLLPPPPHHQQRRRRIIIMTTTTNNKKSSRRVVVVAAAADDEEGGGG	0	3	3	61	0	0	61
166	B	GCA_012519575.1	Treponema sp.	FALSE	FFLLSSSSYY**CC*WLLLLPPPPHHQQRRRRIIIMTTTTNNKKSSRRVVVVAAAADDEEGGGG	FFLLSSSSYY??CC?WLLLLPPPPHHQQRRRRIIIMTTTTNNKKSSRRVVVVAAAADDEEGGGG	0	3	3	61	0	0	61
166	B	GCA_012520945.1	Treponema sp.	FALSE	FFLLSSSSYY**CC*WLLLLPPPPHHQQRRRRIIIMTTTTNNKKSSRRVVVVAAAADDEEGGGG	FFLLSSSSYY??CC?WLLLLPPPPHHQQRRRRIIIMTTTTNNKKSSRRVVVVAAAADDEEGGGG	0	3	3	61	0	0	61
166	B	GCA_012729065.1	Treponema sp.	FALSE	FFLLSSSSYY**CC*WLLLLPPPPHHQQRRRRIIIMTTTTNNKKSSRRVVVVAAAADDEEGGGG	FFLLSSSSYY??CC?WLLLLPPPPHHQQRRRRIIIMTTTTNNKKSSRRVVVVAAAADDEEGGGG	0	3	3	61	0	0	61
166	B	GCA_012799545.1	Treponema sp.	FALSE	FFLLSSSSYY**CC*WLLLLPPPPHHQQRRRRIIIMTTTTNNKKSSRRVVVVAAAADDEEGGGG	FFLLSSSSYY??CC?WLLLLPPPPHHQQRRRRIIIMTTTTNNKKSSRRVVVVAAAADDEEGGGG	0	3	3	61	0	0	61
166	B	GCA_012838745.1	Treponema sp.	FALSE	FFLLSSSSYY**CC*WLLLLPPPPHHQQRRRRIIIMTTTTNNKKSSRRVVVVAAAADDEEGGGG	FFLLSSSSYY??CC?WLLLLPPPPHHQQRRRRIIIMTTTTNNKKSSRRVVVVAAAADDEEGGGG	0	3	3	61	0	0	61
167	B	GCA_000195275.1	Treponema succinifaciens DSM 2489	TRUE	FFLLSSSSYY**CC*WLLLLPPPPHHQQRRRRIIIMTTTTNNKKSSRRVVVVAAAADDEEGGGG	FFLLSSSSYY??CC?WLLLLPPPPHHQQRRRRIIIMTTTTNNKKSSRRVVVVAAAADDEEGGGG	0	3	3	61	0	0	61
172	B	GCA_000017685.1	Leptospira biflexa serovar Patoc strain 'Patoc 1 (Paris)'	TRUE	FFLLSSSSYY**CC*WLLLLPPPPHHQQRRRRIIIMTTTTNNKKSSRRVVVVAAAADDEEGGGG	FFLLSSSSYY??CC?WLLLLPPPPHHQQRRRRIIIMTTTTNNKKSSRRVVVVAAAADDEEGGGG	0	3	3	61	0	0	61
172	B	GCA_000017605.1	Leptospira biflexa serovar Patoc strain 'Patoc 1 (Ames)'	FALSE	FFLLSSSSYY**CC*WLLLLPPPPHHQQRRRRIIIMTTTTNNKKSSRRVVVVAAAADDEEGGGG	FFLLSSSSYY??CC?WLLLLPPPPHHQQRRRRIIIMTTTTNNKKSSRRVVVVAAAADDEEGGGG	0	3	3	61	0	0	61
172	B	GCA_004769835.1	Leptospira biflexa	FALSE	FFLLSSSSYY**CC*WLLLLPPPPHHQQRRRRIIIMTTTTNNKKSSRRVVVVAAAADDEEGGGG	FFLLSSSSYY??CC?WLLLLPPPPHHQQRRRRIIIMTTTTNNKKSSRRVVVVAAAADDEEGGGG	0	3	3	61	0	0	61
172	B	GCA_004770315.1	Leptospira biflexa	FALSE	FFLLSSSSYY**CC*WLLLLPPPPHHQQRRRRIIIMTTTTNNKKSSRRVVVVAAAADDEEGGGG	FFLLSSSSYY??CC?WLLLLPPPPHHQQRRRRIIIMTTTTNNKKSSRRVVVVAAAADDEEGGGG	0	3	3	61	0	0	61
172	B	GCA_004770325.1	Leptospira biflexa	FALSE	FFLLSSSSYY**CC*WLLLLPPPPHHQQRRRRIIIMTTTTNNKKSSRRVVVVAAAADDEEGGGG	FFLLSSSSYY??CC?WLLLLPPPPHHQQRRRRIIIMTTTTNNKKSSRRVVVVAAAADDEEGGGG	0	3	3	61	0	0	61
172	B	GCA_004770345.1	Leptospira biflexa	FALSE	FFLLSSSSYY**CC*WLLLLPPPPHHQQRRRRIIIMTTTTNNKKSSRRVVVVAAAADDEEGGGG	FFLLSSSSYY??CC?WLLLLPPPPHHQQRRRRIIIMTTTTNNKKSSRRVVVVAAAADDEEGGGG	0	3	3	61	0	0	61
172	B	GCA_004770805.1	Leptospira biflexa	FALSE	FFLLSSSSYY**CC*WLLLLPPPPHHQQRRRRIIIMTTTTNNKKSSRRVVVVAAAADDEEGGGG	FFLLSSSSYY??CC?WLLLLPPPPHHQQRRRRIIIMTTTTNNKKSSRRVVVVAAAADDEEGGGG	0	3	3	61	0	0	61
173	B	GCA_005222625.1	Leptospira interrogans	TRUE	FFLLSSSSYY**CC*WLLLLPPPPHHQQRRRRIIIMTTTTNNKKSSRRVVVVAAAADDEEGGGG	FFLLSSSSYY??CC?WLLLLPPPPHHQQRRRRIIIMTTTTNNKKSSRRVVVVAAAADDEEGGGG	0	3	3	61	0	0	61
173	B	GCA_000007685.1	Leptospira interrogans serovar Copenhageni str. Fiocruz L1-130	FALSE	FFLLSSSSYY**CC*WLLLLPPPPHHQQRRRRIIIMTTTTNNKKSSRRVVVVAAAADDEEGGGG	FFLLSSSSYY??CC?WLLLLPPPPHHQQRRRRIIIMTTTTNNKKSSRRVVVVAAAADDEEGGGG	0	3	3	61	0	0	61
173	B	GCA_000092565.1	Leptospira interrogans serovar Lai str. 56601	FALSE	FFLLSSSSYY**CC*WLLLLPPPPHHQQRRRRIIIMTTTTNNKKSSRRVVVVAAAADDEEGGGG	FFLLSSSSYY??CC?WLLLLPPPPHHQQRRRRIIIMTTTTNNKKSSRRVVVVAAAADDEEGGGG	0	3	3	61	0	0	61
173	B	GCA_000216035.2	Leptospira interrogans serovar Copenhageni str. Fiocruz R154	FALSE	FFLLSSSSYY**CC*WLLLLPPPPHHQQRRRRIIIMTTTTNNKKSSRRVVVVAAAADDEEGGGG	FFLLSSSSYY??CC?WLLLLPPPPHHQQRRRRIIIMTTTTNNKKSSRRVVVVAAAADDEEGGGG	0	3	3	61	0	0	61
173	B	GCA_000216055.2	Leptospira interrogans serovar Copenhageni str. Fiocruz LV2756C6	FALSE	FFLLSSSSYY**CC*WLLLLPPPPHHQQRRRRIIIMTTTTNNKKSSRRVVVVAAAADDEEGGGG	FFLLSSSSYY??CC?WLLLLPPPPHHQQRRRRIIIMTTTTNNKKSSRRVVVVAAAADDEEGGGG	0	3	3	61	0	0	61
173	B	GCA_000216075.2	Leptospira interrogans serovar Copenhageni str. 2001025091	FALSE	FFLLSSSSYY**CC*WLLLLPPPPHHQQRRRRIIIMTTTTNNKKSSRRVVVVAAAADDEEGGGG	FFLLSSSSYY??CC?WLLLLPPPPHHQQRRRRIIIMTTTTNNKKSSRRVVVVAAAADDEEGGGG	0	3	3	61	0	0	61
173	B	GCA_000216095.2	Leptospira interrogans serovar Copenhageni str. 2006007831	FALSE	FFLLSSSSYY**CC*WLLLLPPPPHHQQRRRRIIIMTTTTNNKKSSRRVVVVAAAADDEEGGGG	FFLLSSSSYY??CC?WLLLLPPPPHHQQRRRRIIIMTTTTNNKKSSRRVVVVAAAADDEEGGGG	0	3	3	61	0	0	61
173	B	GCA_000216115.3	Leptospira interrogans serovar Zanoni str. LT2156	FALSE	FFLLSSSSYY**CC*WLLLLPPPPHHQQRRRRIIIMTTTTNNKKSSRRVVVVAAAADDEEGGGG	FFLLSSSSYY??CC?WLLLLPPPPHHQQRRRRIIIMTTTTNNKKSSRRVVVVAAAADDEEGGGG	0	3	3	61	0	0	61
173	B	GCA_000216135.3	Leptospira interrogans serovar Grippotyphosa str. LT2186	FALSE	FFLLSSSSYY**CC*WLLLLPPPPHHQQRRRRIIIMTTTTNNKKSSRRVVVVAAAADDEEGGGG	FFLLSSSSYY??CC?WLLLLPPPPHHQQRRRRIIIMTTTTNNKKSSRRVVVVAAAADDEEGGGG	0	3	3	61	0	0	61
173	B	GCA_000216155.3	Leptospira interrogans serovar Copenhageni str. LT2050	FALSE	FFLLSSSSYY**CC*WLLLLPPPPHHQQRRRRIIIMTTTTNNKKSSRRVVVVAAAADDEEGGGG	FFLLSSSSYY??CC?WLLLLPPPPHHQQRRRRIIIMTTTTNNKKSSRRVVVVAAAADDEEGGGG	0	3	3	61	0	0	61
173	B	GCA_000216175.3	Leptospira interrogans serovar Canicola str. LT1962	FALSE	FFLLSSSSYY**CC*WLLLLPPPPHHQQRRRRIIIMTTTTNNKKSSRRVVVVAAAADDEEGGGG	FFLLSSSSYY??CC?WLLLLPPPPHHQQRRRRIIIMTTTTNNKKSSRRVVVVAAAADDEEGGGG	0	3	3	61	0	0	61
173	B	GCA_000216195.3	Leptospira interrogans serovar Djasiman str. LT1649	FALSE	FFLLSSSSYY**CC*WLLLLPPPPHHQQRRRRIIIMTTTTNNKKSSRRVVVVAAAADDEEGGGG	FFLLSSSSYY??CC?WLLLLPPPPHHQQRRRRIIIMTTTTNNKKSSRRVVVVAAAADDEEGGGG	0	3	3	61	0	0	61
173	B	GCA_000216215.2	Leptospira interrogans serovar Australis str. LT2148	FALSE	FFLLSSSSYY**CC*WLLLLPPPPHHQQRRRRIIIMTTTTNNKKSSRRVVVVAAAADDEEGGGG	FFLLSSSSYY??CC?WLLLLPPPPHHQQRRRRIIIMTTTTNNKKSSRRVVVVAAAADDEEGGGG	0	3	3	61	0	0	61
173	B	GCA_000216235.3	Leptospira interrogans str. C10069	FALSE	FFLLSSSSYY**CC*WLLLLPPPPHHQQRRRRIIIMTTTTNNKKSSRRVVVVAAAADDEEGGGG	FFLLSSSSYY??CC?WLLLLPPPPHHQQRRRRIIIMTTTTNNKKSSRRVVVVAAAADDEEGGGG	0	3	3	61	0	0	61
173	B	GCA_000216295.3	Leptospira interrogans str. 2006001854	FALSE	FFLLSSSSYY**CC*WLLLLPPPPHHQQRRRRIIIMTTTTNNKKSSRRVVVVAAAADDEEGGGG	FFLLSSSSYY??CC?WLLLLPPPPHHQQRRRRIIIMTTTTNNKKSSRRVVVVAAAADDEEGGGG	0	3	3	61	0	0	61
173	B	GCA_000216335.3	Leptospira interrogans str. 2002000621	FALSE	FFLLSSSSYY**CC*WLLLLPPPPHHQQRRRRIIIMTTTTNNKKSSRRVVVVAAAADDEEGGGG	FFLLSSSSYY??CC?WLLLLPPPPHHQQRRRRIIIMTTTTNNKKSSRRVVVVAAAADDEEGGGG	0	3	3	61	0	0	61
173	B	GCA_000216355.3	Leptospira interrogans serovar Pomona str. Pomona	FALSE	FFLLSSSSYY**CC*WLLLLPPPPHHQQRRRRIIIMTTTTNNKKSSRRVVVVAAAADDEEGGGG	FFLLSSSSYY??CC?WLLLLPPPPHHQQRRRRIIIMTTTTNNKKSSRRVVVVAAAADDEEGGGG	0	3	3	61	0	0	61
173	B	GCA_000216375.3	Leptospira interrogans serovar Bulgarica str. Mallika	FALSE	FFLLSSSSYY**CC*WLLLLPPPPHHQQRRRRIIIMTTTTNNKKSSRRVVVVAAAADDEEGGGG	FFLLSSSSYY??CC?WLLLLPPPPHHQQRRRRIIIMTTTTNNKKSSRRVVVVAAAADDEEGGGG	0	3	3	61	0	0	61
173	B	GCA_000216395.2	Leptospira interrogans serovar Copenhageni str. MMD1562	FALSE	FFLLSSSSYY**CC*WLLLLPPPPHHQQRRRRIIIMTTTTNNKKSSRRVVVVAAAADDEEGGGG	FFLLSSSSYY??CC?WLLLLPPPPHHQQRRRRIIIMTTTTNNKKSSRRVVVVAAAADDEEGGGG	0	3	3	61	0	0	61
173	B	GCA_000216415.2	Leptospira interrogans serovar Canicola str. HAI0024	FALSE	FFLLSSSSYY**CC*WLLLLPPPPHHQQRRRRIIIMTTTTNNKKSSRRVVVVAAAADDEEGGGG	FFLLSSSSYY??CC?WLLLLPPPPHHQQRRRRIIIMTTTTNNKKSSRRVVVVAAAADDEEGGGG	0	3	3	61	0	0	61
173	B	GCA_000216435.2	Leptospira interrogans serovar Copenhageni str. HAI0156	FALSE	FFLLSSSSYY**CC*WLLLLPPPPHHQQRRRRIIIMTTTTNNKKSSRRVVVVAAAADDEEGGGG	FFLLSSSSYY??CC?WLLLLPPPPHHQQRRRRIIIMTTTTNNKKSSRRVVVVAAAADDEEGGGG	0	3	3	61	0	0	61
173	B	GCA_000216475.2	Leptospira interrogans serovar Copenhageni str. R066	FALSE	FFLLSSSSYY**CC*WLLLLPPPPHHQQRRRRIIIMTTTTNNKKSSRRVVVVAAAADDEEGGGG	FFLLSSSSYY??CC?WLLLLPPPPHHQQRRRRIIIMTTTTNNKKSSRRVVVVAAAADDEEGGGG	0	3	3	61	0	0	61
173	B	GCA_000216495.2	Leptospira interrogans serovar Copenhageni str. Fiocruz R83	FALSE	FFLLSSSSYY**CC*WLLLLPPPPHHQQRRRRIIIMTTTTNNKKSSRRVVVVAAAADDEEGGGG	FFLLSSSSYY??CC?WLLLLPPPPHHQQRRRRIIIMTTTTNNKKSSRRVVVVAAAADDEEGGGG	0	3	3	61	0	0	61
173	B	GCA_000216515.2	Leptospira interrogans serovar Copenhageni str. Fiocruz LV3879	FALSE	FFLLSSSSYY**CC*WLLLLPPPPHHQQRRRRIIIMTTTTNNKKSSRRVVVVAAAADDEEGGGG	FFLLSSSSYY??CC?WLLLLPPPPHHQQRRRRIIIMTTTTNNKKSSRRVVVVAAAADDEEGGGG	0	3	3	61	0	0	61
173	B	GCA_000216535.2	Leptospira interrogans serovar Copenhageni str. Fiocruz LV3834	FALSE	FFLLSSSSYY**CC*WLLLLPPPPHHQQRRRRIIIMTTTTNNKKSSRRVVVVAAAADDEEGGGG	FFLLSSSSYY??CC?WLLLLPPPPHHQQRRRRIIIMTTTTNNKKSSRRVVVVAAAADDEEGGGG	0	3	3	61	0	0	61
173	B	GCA_000216555.3	Leptospira interrogans serovar Copenhageni str. Fiocruz LV3738	FALSE	FFLLSSSSYY**CC*WLLLLPPPPHHQQRRRRIIIMTTTTNNKKSSRRVVVVAAAADDEEGGGG	FFLLSSSSYY??CC?WLLLLPPPPHHQQRRRRIIIMTTTTNNKKSSRRVVVVAAAADDEEGGGG	0	3	3	61	0	0	61
173	B	GCA_000216575.2	Leptospira interrogans serovar Copenhageni str. Fiocruz LV3737	FALSE	FFLLSSSSYY**CC*WLLLLPPPPHHQQRRRRIIIMTTTTNNKKSSRRVVVVAAAADDEEGGGG	FFLLSSSSYY??CC?WLLLLPPPPHHQQRRRRIIIMTTTTNNKKSSRRVVVVAAAADDEEGGGG	0	3	3	61	0	0	61
173	B	GCA_000216595.3	Leptospira interrogans serovar Copenhageni str. Fiocruz LV3726	FALSE	FFLLSSSSYY**CC*WLLLLPPPPHHQQRRRRIIIMTTTTNNKKSSRRVVVVAAAADDEEGGGG	FFLLSSSSYY??CC?WLLLLPPPPHHQQRRRRIIIMTTTTNNKKSSRRVVVVAAAADDEEGGGG	0	3	3	61	0	0	61
173	B	GCA_000216615.2	Leptospira interrogans serovar Copenhageni str. Fiocruz LV3373	FALSE	FFLLSSSSYY**CC*WLLLLPPPPHHQQRRRRIIIMTTTTNNKKSSRRVVVVAAAADDEEGGGG	FFLLSSSSYY??CC?WLLLLPPPPHHQQRRRRIIIMTTTTNNKKSSRRVVVVAAAADDEEGGGG	0	3	3	61	0	0	61
173	B	GCA_000216635.2	Leptospira interrogans serovar Copenhageni str. Fiocruz LV3323	FALSE	FFLLSSSSYY**CC*WLLLLPPPPHHQQRRRRIIIMTTTTNNKKSSRRVVVVAAAADDEEGGGG	FFLLSSSSYY??CC?WLLLLPPPPHHQQRRRRIIIMTTTTNNKKSSRRVVVVAAAADDEEGGGG	0	3	3	61	0	0	61
173	B	GCA_000216655.2	Leptospira interrogans serovar Copenhageni str. Fiocruz LV3244	FALSE	FFLLSSSSYY**CC*WLLLLPPPPHHQQRRRRIIIMTTTTNNKKSSRRVVVVAAAADDEEGGGG	FFLLSSSSYY??CC?WLLLLPPPPHHQQRRRRIIIMTTTTNNKKSSRRVVVVAAAADDEEGGGG	0	3	3	61	0	0	61
173	B	GCA_000216675.2	Leptospira interrogans serovar Copenhageni str. Fiocruz LV3096	FALSE	FFLLSSSSYY**CC*WLLLLPPPPHHQQRRRRIIIMTTTTNNKKSSRRVVVVAAAADDEEGGGG	FFLLSSSSYY??CC?WLLLLPPPPHHQQRRRRIIIMTTTTNNKKSSRRVVVVAAAADDEEGGGG	0	3	3	61	0	0	61
173	B	GCA_000216695.2	Leptospira interrogans serovar Copenhageni str. Fiocruz LV3094	FALSE	FFLLSSSSYY**CC*WLLLLPPPPHHQQRRRRIIIMTTTTNNKKSSRRVVVVAAAADDEEGGGG	FFLLSSSSYY??CC?WLLLLPPPPHHQQRRRRIIIMTTTTNNKKSSRRVVVVAAAADDEEGGGG	0	3	3	61	0	0	61
173	B	GCA_000216715.2	Leptospira interrogans serovar Copenhageni str. Fiocruz LV3086	FALSE	FFLLSSSSYY**CC*WLLLLPPPPHHQQRRRRIIIMTTTTNNKKSSRRVVVVAAAADDEEGGGG	FFLLSSSSYY??CC?WLLLLPPPPHHQQRRRRIIIMTTTTNNKKSSRRVVVVAAAADDEEGGGG	0	3	3	61	0	0	61
173	B	GCA_000216735.2	Leptospira interrogans serovar Copenhageni str. Fiocruz LV2973	FALSE	FFLLSSSSYY**CC*WLLLLPPPPHHQQRRRRIIIMTTTTNNKKSSRRVVVVAAAADDEEGGGG	FFLLSSSSYY??CC?WLLLLPPPPHHQQRRRRIIIMTTTTNNKKSSRRVVVVAAAADDEEGGGG	0	3	3	61	0	0	61
173	B	GCA_000216755.2	Leptospira interrogans serovar Copenhageni str. Fiocruz LV2959	FALSE	FFLLSSSSYY**CC*WLLLLPPPPHHQQRRRRIIIMTTTTNNKKSSRRVVVVAAAADDEEGGGG	FFLLSSSSYY??CC?WLLLLPPPPHHQQRRRRIIIMTTTTNNKKSSRRVVVVAAAADDEEGGGG	0	3	3	61	0	0	61
173	B	GCA_000216775.2	Leptospira interrogans serovar Copenhageni str. Fiocruz LV2958	FALSE	FFLLSSSSYY**CC*WLLLLPPPPHHQQRRRRIIIMTTTTNNKKSSRRVVVVAAAADDEEGGGG	FFLLSSSSYY??CC?WLLLLPPPPHHQQRRRRIIIMTTTTNNKKSSRRVVVVAAAADDEEGGGG	0	3	3	61	0	0	61
173	B	GCA_000216795.2	Leptospira interrogans serovar Copenhageni str. Fiocruz LV2953	FALSE	FFLLSSSSYY**CC*WLLLLPPPPHHQQRRRRIIIMTTTTNNKKSSRRVVVVAAAADDEEGGGG	FFLLSSSSYY??CC?WLLLLPPPPHHQQRRRRIIIMTTTTNNKKSSRRVVVVAAAADDEEGGGG	0	3	3	61	0	0	61
173	B	GCA_000216815.2	Leptospira interrogans serovar Copenhageni str. Fiocruz LV2948	FALSE	FFLLSSSSYY**CC*WLLLLPPPPHHQQRRRRIIIMTTTTNNKKSSRRVVVVAAAADDEEGGGG	FFLLSSSSYY??CC?WLLLLPPPPHHQQRRRRIIIMTTTTNNKKSSRRVVVVAAAADDEEGGGG	0	3	3	61	0	0	61
173	B	GCA_000216835.2	Leptospira interrogans serovar Copenhageni str. Fiocruz LV2933	FALSE	FFLLSSSSYY**CC*WLLLLPPPPHHQQRRRRIIIMTTTTNNKKSSRRVVVVAAAADDEEGGGG	FFLLSSSSYY??CC?WLLLLPPPPHHQQRRRRIIIMTTTTNNKKSSRRVVVVAAAADDEEGGGG	0	3	3	61	0	0	61
173	B	GCA_000216855.2	Leptospira interrogans serovar Copenhageni str. Fiocruz LV2908	FALSE	FFLLSSSSYY**CC*WLLLLPPPPHHQQRRRRIIIMTTTTNNKKSSRRVVVVAAAADDEEGGGG	FFLLSSSSYY??CC?WLLLLPPPPHHQQRRRRIIIMTTTTNNKKSSRRVVVVAAAADDEEGGGG	0	3	3	61	0	0	61
173	B	GCA_000216875.2	Leptospira interrogans serovar Copenhageni str. Fiocruz LV2897	FALSE	FFLLSSSSYY**CC*WLLLLPPPPHHQQRRRRIIIMTTTTNNKKSSRRVVVVAAAADDEEGGGG	FFLLSSSSYY??CC?WLLLLPPPPHHQQRRRRIIIMTTTTNNKKSSRRVVVVAAAADDEEGGGG	0	3	3	61	0	0	61
173	B	GCA_000216895.2	Leptospira interrogans serovar Copenhageni str. Fiocruz LV2840	FALSE	FFLLSSSSYY**CC*WLLLLPPPPHHQQRRRRIIIMTTTTNNKKSSRRVVVVAAAADDEEGGGG	FFLLSSSSYY??CC?WLLLLPPPPHHQQRRRRIIIMTTTTNNKKSSRRVVVVAAAADDEEGGGG	0	3	3	61	0	0	61
173	B	GCA_000216915.2	Leptospira interrogans serovar Copenhageni str. Fiocruz LV2832	FALSE	FFLLSSSSYY**CC*WLLLLPPPPHHQQRRRRIIIMTTTTNNKKSSRRVVVVAAAADDEEGGGG	FFLLSSSSYY??CC?WLLLLPPPPHHQQRRRRIIIMTTTTNNKKSSRRVVVVAAAADDEEGGGG	0	3	3	61	0	0	61
173	B	GCA_000216935.2	Leptospira interrogans serovar Copenhageni str. Fiocruz LV2825	FALSE	FFLLSSSSYY**CC*WLLLLPPPPHHQQRRRRIIIMTTTTNNKKSSRRVVVVAAAADDEEGGGG	FFLLSSSSYY??CC?WLLLLPPPPHHQQRRRRIIIMTTTTNNKKSSRRVVVVAAAADDEEGGGG	0	3	3	61	0	0	61
173	B	GCA_000216955.2	Leptospira interrogans serovar Copenhageni str. Fiocruz LV2812	FALSE	FFLLSSSSYY**CC*WLLLLPPPPHHQQRRRRIIIMTTTTNNKKSSRRVVVVAAAADDEEGGGG	FFLLSSSSYY??CC?WLLLLPPPPHHQQRRRRIIIMTTTTNNKKSSRRVVVVAAAADDEEGGGG	0	3	3	61	0	0	61
173	B	GCA_000216975.2	Leptospira interrogans serovar Copenhageni str. Fiocruz LV2811	FALSE	FFLLSSSSYY**CC*WLLLLPPPPHHQQRRRRIIIMTTTTNNKKSSRRVVVVAAAADDEEGGGG	FFLLSSSSYY??CC?WLLLLPPPPHHQQRRRRIIIMTTTTNNKKSSRRVVVVAAAADDEEGGGG	0	3	3	61	0	0	61
173	B	GCA_000216995.2	Leptospira interrogans serovar Copenhageni str. Fiocruz LV2806	FALSE	FFLLSSSSYY**CC*WLLLLPPPPHHQQRRRRIIIMTTTTNNKKSSRRVVVVAAAADDEEGGGG	FFLLSSSSYY??CC?WLLLLPPPPHHQQRRRRIIIMTTTTNNKKSSRRVVVVAAAADDEEGGGG	0	3	3	61	0	0	61
173	B	GCA_000217015.3	Leptospira interrogans serovar Copenhageni str. Fiocruz LV2805	FALSE	FFLLSSSSYY**CC*WLLLLPPPPHHQQRRRRIIIMTTTTNNKKSSRRVVVVAAAADDEEGGGG	FFLLSSSSYY??CC?WLLLLPPPPHHQQRRRRIIIMTTTTNNKKSSRRVVVVAAAADDEEGGGG	0	3	3	61	0	0	61
173	B	GCA_000217035.2	Leptospira interrogans serovar Copenhageni str. Fiocruz LV2804	FALSE	FFLLSSSSYY**CC*WLLLLPPPPHHQQRRRRIIIMTTTTNNKKSSRRVVVVAAAADDEEGGGG	FFLLSSSSYY??CC?WLLLLPPPPHHQQRRRRIIIMTTTTNNKKSSRRVVVVAAAADDEEGGGG	0	3	3	61	0	0	61
173	B	GCA_000217055.2	Leptospira interrogans serovar Copenhageni str. Fiocruz LV2799	FALSE	FFLLSSSSYY**CC*WLLLLPPPPHHQQRRRRIIIMTTTTNNKKSSRRVVVVAAAADDEEGGGG	FFLLSSSSYY??CC?WLLLLPPPPHHQQRRRRIIIMTTTTNNKKSSRRVVVVAAAADDEEGGGG	0	3	3	61	0	0	61
173	B	GCA_000217075.2	Leptospira interrogans serovar Copenhageni str. Fiocruz LV2791	FALSE	FFLLSSSSYY**CC*WLLLLPPPPHHQQRRRRIIIMTTTTNNKKSSRRVVVVAAAADDEEGGGG	FFLLSSSSYY??CC?WLLLLPPPPHHQQRRRRIIIMTTTTNNKKSSRRVVVVAAAADDEEGGGG	0	3	3	61	0	0	61
173	B	GCA_000217095.2	Leptospira interrogans serovar Copenhageni str. Fiocruz LV2790	FALSE	FFLLSSSSYY**CC*WLLLLPPPPHHQQRRRRIIIMTTTTNNKKSSRRVVVVAAAADDEEGGGG	FFLLSSSSYY??CC?WLLLLPPPPHHQQRRRRIIIMTTTTNNKKSSRRVVVVAAAADDEEGGGG	0	3	3	61	0	0	61
173	B	GCA_000217115.2	Leptospira interrogans serovar Copenhageni str. Fiocruz LV2787	FALSE	FFLLSSSSYY**CC*WLLLLPPPPHHQQRRRRIIIMTTTTNNKKSSRRVVVVAAAADDEEGGGG	FFLLSSSSYY??CC?WLLLLPPPPHHQQRRRRIIIMTTTTNNKKSSRRVVVVAAAADDEEGGGG	0	3	3	61	0	0	61
173	B	GCA_000217135.2	Leptospira interrogans serovar Copenhageni str. Fiocruz LV2776	FALSE	FFLLSSSSYY**CC*WLLLLPPPPHHQQRRRRIIIMTTTTNNKKSSRRVVVVAAAADDEEGGGG	FFLLSSSSYY??CC?WLLLLPPPPHHQQRRRRIIIMTTTTNNKKSSRRVVVVAAAADDEEGGGG	0	3	3	61	0	0	61
173	B	GCA_000217155.2	Leptospira interrogans serovar Copenhageni str. Fiocruz LV2772	FALSE	FFLLSSSSYY**CC*WLLLLPPPPHHQQRRRRIIIMTTTTNNKKSSRRVVVVAAAADDEEGGGG	FFLLSSSSYY??CC?WLLLLPPPPHHQQRRRRIIIMTTTTNNKKSSRRVVVVAAAADDEEGGGG	0	3	3	61	0	0	61
173	B	GCA_000217175.2	Leptospira interrogans serovar Copenhageni str. Fiocruz LV2769	FALSE	FFLLSSSSYY**CC*WLLLLPPPPHHQQRRRRIIIMTTTTNNKKSSRRVVVVAAAADDEEGGGG	FFLLSSSSYY??CC?WLLLLPPPPHHQQRRRRIIIMTTTTNNKKSSRRVVVVAAAADDEEGGGG	0	3	3	61	0	0	61
173	B	GCA_000217195.2	Leptospira interrogans serovar Copenhageni str. Fiocruz LV2767	FALSE	FFLLSSSSYY**CC*WLLLLPPPPHHQQRRRRIIIMTTTTNNKKSSRRVVVVAAAADDEEGGGG	FFLLSSSSYY??CC?WLLLLPPPPHHQQRRRRIIIMTTTTNNKKSSRRVVVVAAAADDEEGGGG	0	3	3	61	0	0	61
173	B	GCA_000217215.2	Leptospira interrogans serovar Copenhageni str. Fiocruz LV2763	FALSE	FFLLSSSSYY**CC*WLLLLPPPPHHQQRRRRIIIMTTTTNNKKSSRRVVVVAAAADDEEGGGG	FFLLSSSSYY??CC?WLLLLPPPPHHQQRRRRIIIMTTTTNNKKSSRRVVVVAAAADDEEGGGG	0	3	3	61	0	0	61
173	B	GCA_000217235.2	Leptospira interrogans serovar Copenhageni str. Fiocruz LV2759	FALSE	FFLLSSSSYY**CC*WLLLLPPPPHHQQRRRRIIIMTTTTNNKKSSRRVVVVAAAADDEEGGGG	FFLLSSSSYY??CC?WLLLLPPPPHHQQRRRRIIIMTTTTNNKKSSRRVVVVAAAADDEEGGGG	0	3	3	61	0	0	61
173	B	GCA_000217255.2	Leptospira interrogans serovar Copenhageni str. Fiocruz LV2752	FALSE	FFLLSSSSYY**CC*WLLLLPPPPHHQQRRRRIIIMTTTTNNKKSSRRVVVVAAAADDEEGGGG	FFLLSSSSYY??CC?WLLLLPPPPHHQQRRRRIIIMTTTTNNKKSSRRVVVVAAAADDEEGGGG	0	3	3	61	0	0	61
173	B	GCA_000217275.2	Leptospira interrogans serovar Copenhageni str. Fiocruz LV999	FALSE	FFLLSSSSYY**CC*WLLLLPPPPHHQQRRRRIIIMTTTTNNKKSSRRVVVVAAAADDEEGGGG	FFLLSSSSYY??CC?WLLLLPPPPHHQQRRRRIIIMTTTTNNKKSSRRVVVVAAAADDEEGGGG	0	3	3	61	0	0	61
173	B	GCA_000217295.3	Leptospira interrogans serovar Copenhageni str. Fiocruz LV251	FALSE	FFLLSSSSYY**CC*WLLLLPPPPHHQQRRRRIIIMTTTTNNKKSSRRVVVVAAAADDEEGGGG	FFLLSSSSYY??CC?WLLLLPPPPHHQQRRRRIIIMTTTTNNKKSSRRVVVVAAAADDEEGGGG	0	3	3	61	0	0	61
173	B	GCA_000217315.2	Leptospira interrogans serovar Copenhageni str. Fiocruz LV239	FALSE	FFLLSSSSYY**CC*WLLLLPPPPHHQQRRRRIIIMTTTTNNKKSSRRVVVVAAAADDEEGGGG	FFLLSSSSYY??CC?WLLLLPPPPHHQQRRRRIIIMTTTTNNKKSSRRVVVVAAAADDEEGGGG	0	3	3	61	0	0	61
173	B	GCA_000217335.3	Leptospira interrogans serovar Copenhageni str. Fiocruz LV224	FALSE	FFLLSSSSYY**CC*WLLLLPPPPHHQQRRRRIIIMTTTTNNKKSSRRVVVVAAAADDEEGGGG	FFLLSSSSYY??CC?WLLLLPPPPHHQQRRRRIIIMTTTTNNKKSSRRVVVVAAAADDEEGGGG	0	3	3	61	0	0	61
173	B	GCA_000217355.2	Leptospira interrogans serovar Copenhageni str. Fiocruz LV212	FALSE	FFLLSSSSYY**CC*WLLLLPPPPHHQQRRRRIIIMTTTTNNKKSSRRVVVVAAAADDEEGGGG	FFLLSSSSYY??CC?WLLLLPPPPHHQQRRRRIIIMTTTTNNKKSSRRVVVVAAAADDEEGGGG	0	3	3	61	0	0	61
173	B	GCA_000217375.2	Leptospira interrogans serovar Copenhageni str. Fiocruz LV204	FALSE	FFLLSSSSYY**CC*WLLLLPPPPHHQQRRRRIIIMTTTTNNKKSSRRVVVVAAAADDEEGGGG	FFLLSSSSYY??CC?WLLLLPPPPHHQQRRRRIIIMTTTTNNKKSSRRVVVVAAAADDEEGGGG	0	3	3	61	0	0	61
173	B	GCA_000217395.2	Leptospira interrogans serovar Copenhageni str. Fiocruz LV199	FALSE	FFLLSSSSYY**CC*WLLLLPPPPHHQQRRRRIIIMTTTTNNKKSSRRVVVVAAAADDEEGGGG	FFLLSSSSYY??CC?WLLLLPPPPHHQQRRRRIIIMTTTTNNKKSSRRVVVVAAAADDEEGGGG	0	3	3	61	0	0	61
173	B	GCA_000217415.2	Leptospira interrogans serovar Copenhageni str. Fiocruz LV192	FALSE	FFLLSSSSYY**CC*WLLLLPPPPHHQQRRRRIIIMTTTTNNKKSSRRVVVVAAAADDEEGGGG	FFLLSSSSYY??CC?WLLLLPPPPHHQQRRRRIIIMTTTTNNKKSSRRVVVVAAAADDEEGGGG	0	3	3	61	0	0	61
173	B	GCA_000217435.2	Leptospira interrogans serovar Grippotyphosa str. 2006006971	FALSE	FFLLSSSSYY**CC*WLLLLPPPPHHQQRRRRIIIMTTTTNNKKSSRRVVVVAAAADDEEGGGG	FFLLSSSSYY??CC?WLLLLPPPPHHQQRRRRIIIMTTTTNNKKSSRRVVVVAAAADDEEGGGG	0	3	3	61	0	0	61
173	B	GCA_000217495.3	Leptospira interrogans str. 2002000626	FALSE	FFLLSSSSYY**CC*WLLLLPPPPHHQQRRRRIIIMTTTTNNKKSSRRVVVVAAAADDEEGGGG	FFLLSSSSYY??CC?WLLLLPPPPHHQQRRRRIIIMTTTTNNKKSSRRVVVVAAAADDEEGGGG	0	3	3	61	0	0	61
173	B	GCA_000217515.3	Leptospira interrogans str. 2002000624	FALSE	FFLLSSSSYY**CC*WLLLLPPPPHHQQRRRRIIIMTTTTNNKKSSRRVVVVAAAADDEEGGGG	FFLLSSSSYY??CC?WLLLLPPPPHHQQRRRRIIIMTTTTNNKKSSRRVVVVAAAADDEEGGGG	0	3	3	61	0	0	61
173	B	GCA_000217535.2	Leptospira interrogans serovar Copenhageni str. Fiocruz LV130	FALSE	FFLLSSSSYY**CC*WLLLLPPPPHHQQRRRRIIIMTTTTNNKKSSRRVVVVAAAADDEEGGGG	FFLLSSSSYY??CC?WLLLLPPPPHHQQRRRRIIIMTTTTNNKKSSRRVVVVAAAADDEEGGGG	0	3	3	61	0	0	61
173	B	GCA_000217555.2	Leptospira interrogans serovar Copenhageni str. Fiocruz LV2755	FALSE	FFLLSSSSYY**CC*WLLLLPPPPHHQQRRRRIIIMTTTTNNKKSSRRVVVVAAAADDEEGGGG	FFLLSSSSYY??CC?WLLLLPPPPHHQQRRRRIIIMTTTTNNKKSSRRVVVVAAAADDEEGGGG	0	3	3	61	0	0	61
173	B	GCA_000217575.3	Leptospira interrogans serovar Copenhageni str. Fiocruz LV2756 C1	FALSE	FFLLSSSSYY**CC*WLLLLPPPPHHQQRRRRIIIMTTTTNNKKSSRRVVVVAAAADDEEGGGG	FFLLSSSSYY??CC?WLLLLPPPPHHQQRRRRIIIMTTTTNNKKSSRRVVVVAAAADDEEGGGG	0	3	3	61	0	0	61
173	B	GCA_000231175.1	Leptospira interrogans serovar Lai str. IPAV	FALSE	FFLLSSSSYY**CC*WLLLLPPPPHHQQRRRRIIIMTTTTNNKKSSRRVVVVAAAADDEEGGGG	FFLLSSSSYY??CC?WLLLLPPPPHHQQRRRRIIIMTTTTNNKKSSRRVVVVAAAADDEEGGGG	0	3	3	61	0	0	61
173	B	GCA_000243515.3	Leptospira interrogans serovar Pyrogenes str. 2006006960	FALSE	FFLLSSSSYY**CC*WLLLLPPPPHHQQRRRRIIIMTTTTNNKKSSRRVVVVAAAADDEEGGGG	FFLLSSSSYY??CC?WLLLLPPPPHHQQRRRRIIIMTTTTNNKKSSRRVVVVAAAADDEEGGGG	0	3	3	61	0	0	61
173	B	GCA_000243555.3	Leptospira interrogans str. 2002000623	FALSE	FFLLSSSSYY**CC*WLLLLPPPPHHQQRRRRIIIMTTTTNNKKSSRRVVVVAAAADDEEGGGG	FFLLSSSSYY??CC?WLLLLPPPPHHQQRRRRIIIMTTTTNNKKSSRRVVVVAAAADDEEGGGG	0	3	3	61	0	0	61
173	B	GCA_000243635.3	Leptospira interrogans serovar Pomona str. Kennewicki LC82-25	FALSE	FFLLSSSSYY**CC*WLLLLPPPPHHQQRRRRIIIMTTTTNNKKSSRRVVVVAAAADDEEGGGG	FFLLSSSSYY??CC?WLLLLPPPPHHQQRRRRIIIMTTTTNNKKSSRRVVVVAAAADDEEGGGG	0	3	3	61	0	0	61
173	B	GCA_000243755.3	Leptospira interrogans serovar Muenchen str. Brem 129	FALSE	FFLLSSSSYY**CC*WLLLLPPPPHHQQRRRRIIIMTTTTNNKKSSRRVVVVAAAADDEEGGGG	FFLLSSSSYY??CC?WLLLLPPPPHHQQRRRRIIIMTTTTNNKKSSRRVVVVAAAADDEEGGGG	0	3	3	61	0	0	61
173	B	GCA_000243895.3	Leptospira interrogans str. FPW2026	FALSE	FFLLSSSSYY**CC*WLLLLPPPPHHQQRRRRIIIMTTTTNNKKSSRRVVVVAAAADDEEGGGG	FFLLSSSSYY??CC?WLLLLPPPPHHQQRRRRIIIMTTTTNNKKSSRRVVVVAAAADDEEGGGG	0	3	3	61	0	0	61
173	B	GCA_000243935.3	Leptospira interrogans serovar Pyrogenes str. L0374	FALSE	FFLLSSSSYY**CC*WLLLLPPPPHHQQRRRRIIIMTTTTNNKKSSRRVVVVAAAADDEEGGGG	FFLLSSSSYY??CC?WLLLLPPPPHHQQRRRRIIIMTTTTNNKKSSRRVVVVAAAADDEEGGGG	0	3	3	61	0	0	61
173	B	GCA_000243955.3	Leptospira interrogans serovar Medanensis str. L0448	FALSE	FFLLSSSSYY**CC*WLLLLPPPPHHQQRRRRIIIMTTTTNNKKSSRRVVVVAAAADDEEGGGG	FFLLSSSSYY??CC?WLLLLPPPPHHQQRRRRIIIMTTTTNNKKSSRRVVVVAAAADDEEGGGG	0	3	3	61	0	0	61
173	B	GCA_000243975.3	Leptospira interrogans str. L0996	FALSE	FFLLSSSSYY**CC*WLLLLPPPPHHQQRRRRIIIMTTTTNNKKSSRRVVVVAAAADDEEGGGG	FFLLSSSSYY??CC?WLLLLPPPPHHQQRRRRIIIMTTTTNNKKSSRRVVVVAAAADDEEGGGG	0	3	3	61	0	0	61
173	B	GCA_000244015.3	Leptospira interrogans serovar Bataviae str. L1111	FALSE	FFLLSSSSYY**CC*WLLLLPPPPHHQQRRRRIIIMTTTTNNKKSSRRVVVVAAAADDEEGGGG	FFLLSSSSYY??CC?WLLLLPPPPHHQQRRRRIIIMTTTTNNKKSSRRVVVVAAAADDEEGGGG	0	3	3	61	0	0	61
173	B	GCA_000244035.3	Leptospira interrogans str. L1207	FALSE	FFLLSSSSYY**CC*WLLLLPPPPHHQQRRRRIIIMTTTTNNKKSSRRVVVVAAAADDEEGGGG	FFLLSSSSYY??CC?WLLLLPPPPHHQQRRRRIIIMTTTTNNKKSSRRVVVVAAAADDEEGGGG	0	3	3	61	0	0	61
173	B	GCA_000244055.3	Leptospira interrogans serovar Autumnalis str. LP101	FALSE	FFLLSSSSYY**CC*WLLLLPPPPHHQQRRRRIIIMTTTTNNKKSSRRVVVVAAAADDEEGGGG	FFLLSSSSYY??CC?WLLLLPPPPHHQQRRRRIIIMTTTTNNKKSSRRVVVVAAAADDEEGGGG	0	3	3	61	0	0	61
173	B	GCA_000244095.3	Leptospira interrogans serovar Pyrogenes str. R168	FALSE	FFLLSSSSYY**CC*WLLLLPPPPHHQQRRRRIIIMTTTTNNKKSSRRVVVVAAAADDEEGGGG	FFLLSSSSYY??CC?WLLLLPPPPHHQQRRRRIIIMTTTTNNKKSSRRVVVVAAAADDEEGGGG	0	3	3	61	0	0	61
173	B	GCA_000244115.3	Leptospira interrogans serovar Hebdomadis str. R499	FALSE	FFLLSSSSYY**CC*WLLLLPPPPHHQQRRRRIIIMTTTTNNKKSSRRVVVVAAAADDEEGGGG	FFLLSSSSYY??CC?WLLLLPPPPHHQQRRRRIIIMTTTTNNKKSSRRVVVVAAAADDEEGGGG	0	3	3	61	0	0	61
173	B	GCA_000244135.3	Leptospira interrogans serovar Grippotyphosa str. UI 08368	FALSE	FFLLSSSSYY**CC*WLLLLPPPPHHQQRRRRIIIMTTTTNNKKSSRRVVVVAAAADDEEGGGG	FFLLSSSSYY??CC?WLLLLPPPPHHQQRRRRIIIMTTTTNNKKSSRRVVVVAAAADDEEGGGG	0	3	3	61	0	0	61
173	B	GCA_000244155.3	Leptospira interrogans serovar Grippotyphosa str. UI 08434	FALSE	FFLLSSSSYY**CC*WLLLLPPPPHHQQRRRRIIIMTTTTNNKKSSRRVVVVAAAADDEEGGGG	FFLLSSSSYY??CC?WLLLLPPPPHHQQRRRRIIIMTTTTNNKKSSRRVVVVAAAADDEEGGGG	0	3	3	61	0	0	61
173	B	GCA_000244175.3	Leptospira interrogans str. UI 08452	FALSE	FFLLSSSSYY**CC*WLLLLPPPPHHQQRRRRIIIMTTTTNNKKSSRRVVVVAAAADDEEGGGG	FFLLSSSSYY??CC?WLLLLPPPPHHQQRRRRIIIMTTTTNNKKSSRRVVVVAAAADDEEGGGG	0	3	3	61	0	0	61
173	B	GCA_000244195.3	Leptospira interrogans serovar Bataviae str. UI 08561	FALSE	FFLLSSSSYY**CC*WLLLLPPPPHHQQRRRRIIIMTTTTNNKKSSRRVVVVAAAADDEEGGGG	FFLLSSSSYY??CC?WLLLLPPPPHHQQRRRRIIIMTTTTNNKKSSRRVVVVAAAADDEEGGGG	0	3	3	61	0	0	61
173	B	GCA_000244235.3	Leptospira interrogans str. UI 09600	FALSE	FFLLSSSSYY**CC*WLLLLPPPPHHQQRRRRIIIMTTTTNNKKSSRRVVVVAAAADDEEGGGG	FFLLSSSSYY??CC?WLLLLPPPPHHQQRRRRIIIMTTTTNNKKSSRRVVVVAAAADDEEGGGG	0	3	3	61	0	0	61
173	B	GCA_000244275.3	Leptospira interrogans str. UI 12621	FALSE	FFLLSSSSYY**CC*WLLLLPPPPHHQQRRRRIIIMTTTTNNKKSSRRVVVVAAAADDEEGGGG	FFLLSSSSYY??CC?WLLLLPPPPHHQQRRRRIIIMTTTTNNKKSSRRVVVVAAAADDEEGGGG	0	3	3	61	0	0	61
173	B	GCA_000244295.3	Leptospira interrogans str. UI 12758	FALSE	FFLLSSSSYY**CC*WLLLLPPPPHHQQRRRRIIIMTTTTNNKKSSRRVVVVAAAADDEEGGGG	FFLLSSSSYY??CC?WLLLLPPPPHHQQRRRRIIIMTTTTNNKKSSRRVVVVAAAADDEEGGGG	0	3	3	61	0	0	61
173	B	GCA_000244315.3	Leptospira interrogans serovar Grippotyphosa str. UI 12764	FALSE	FFLLSSSSYY**CC*WLLLLPPPPHHQQRRRRIIIMTTTTNNKKSSRRVVVVAAAADDEEGGGG	FFLLSSSSYY??CC?WLLLLPPPPHHQQRRRRIIIMTTTTNNKKSSRRVVVVAAAADDEEGGGG	0	3	3	61	0	0	61
173	B	GCA_000244335.3	Leptospira interrogans serovar Grippotyphosa str. UI 12769	FALSE	FFLLSSSSYY**CC*WLLLLPPPPHHQQRRRRIIIMTTTTNNKKSSRRVVVVAAAADDEEGGGG	FFLLSSSSYY??CC?WLLLLPPPPHHQQRRRRIIIMTTTTNNKKSSRRVVVVAAAADDEEGGGG	0	3	3	61	0	0	61
173	B	GCA_000244375.3	Leptospira interrogans str. UI 13372	FALSE	FFLLSSSSYY**CC*WLLLLPPPPHHQQRRRRIIIMTTTTNNKKSSRRVVVVAAAADDEEGGGG	FFLLSSSSYY??CC?WLLLLPPPPHHQQRRRRIIIMTTTTNNKKSSRRVVVVAAAADDEEGGGG	0	3	3	61	0	0	61
173	B	GCA_000244395.3	Leptospira interrogans serovar Medanensis str. UT053	FALSE	FFLLSSSSYY**CC*WLLLLPPPPHHQQRRRRIIIMTTTTNNKKSSRRVVVVAAAADDEEGGGG	FFLLSSSSYY??CC?WLLLLPPPPHHQQRRRRIIIMTTTTNNKKSSRRVVVVAAAADDEEGGGG	0	3	3	61	0	0	61
173	B	GCA_000244415.3	Leptospira interrogans serovar Pomona str. UT364	FALSE	FFLLSSSSYY**CC*WLLLLPPPPHHQQRRRRIIIMTTTTNNKKSSRRVVVVAAAADDEEGGGG	FFLLSSSSYY??CC?WLLLLPPPPHHQQRRRRIIIMTTTTNNKKSSRRVVVVAAAADDEEGGGG	0	3	3	61	0	0	61
173	B	GCA_000244435.3	Leptospira interrogans serovar Australis str. 200703203	FALSE	FFLLSSSSYY**CC*WLLLLPPPPHHQQRRRRIIIMTTTTNNKKSSRRVVVVAAAADDEEGGGG	FFLLSSSSYY??CC?WLLLLPPPPHHQQRRRRIIIMTTTTNNKKSSRRVVVVAAAADDEEGGGG	0	3	3	61	0	0	61
173	B	GCA_000244455.3	Leptospira interrogans serovar Icterohaemorrhagiae str. Verdun HP	FALSE	FFLLSSSSYY**CC*WLLLLPPPPHHQQRRRRIIIMTTTTNNKKSSRRVVVVAAAADDEEGGGG	FFLLSSSSYY??CC?WLLLLPPPPHHQQRRRRIIIMTTTTNNKKSSRRVVVVAAAADDEEGGGG	0	3	3	61	0	0	61
173	B	GCA_000244595.3	Leptospira interrogans serovar Copenhageni str. HAI0188	FALSE	FFLLSSSSYY**CC*WLLLLPPPPHHQQRRRRIIIMTTTTNNKKSSRRVVVVAAAADDEEGGGG	FFLLSSSSYY??CC?WLLLLPPPPHHQQRRRRIIIMTTTTNNKKSSRRVVVVAAAADDEEGGGG	0	3	3	61	0	0	61
173	B	GCA_000244635.3	Leptospira interrogans serovar Bataviae str. HAI135	FALSE	FFLLSSSSYY**CC*WLLLLPPPPHHQQRRRRIIIMTTTTNNKKSSRRVVVVAAAADDEEGGGG	FFLLSSSSYY??CC?WLLLLPPPPHHQQRRRRIIIMTTTTNNKKSSRRVVVVAAAADDEEGGGG	0	3	3	61	0	0	61
173	B	GCA_000244695.3	Leptospira interrogans str. MMD3731	FALSE	FFLLSSSSYY**CC*WLLLLPPPPHHQQRRRRIIIMTTTTNNKKSSRRVVVVAAAADDEEGGGG	FFLLSSSSYY??CC?WLLLLPPPPHHQQRRRRIIIMTTTTNNKKSSRRVVVVAAAADDEEGGGG	0	3	3	61	0	0	61
173	B	GCA_000245995.2	Leptospira interrogans serovar Manilae str. M001_Tn_Mutant_Parent	FALSE	FFLLSSSSYY**CC*WLLLLPPPPHHQQRRRRIIIMTTTTNNKKSSRRVVVVAAAADDEEGGGG	FFLLSSSSYY??CC?WLLLLPPPPHHQQRRRRIIIMTTTTNNKKSSRRVVVVAAAADDEEGGGG	0	3	3	61	0	0	61
173	B	GCA_000246015.2	Leptospira interrogans serovar Manilae str. M933_lip32_mutant	FALSE	FFLLSSSSYY**CC*WLLLLPPPPHHQQRRRRIIIMTTTTNNKKSSRRVVVVAAAADDEEGGGG	FFLLSSSSYY??CC?WLLLLPPPPHHQQRRRRIIIMTTTTNNKKSSRRVVVVAAAADDEEGGGG	0	3	3	61	0	0	61
173	B	GCA_000246035.2	Leptospira interrogans serovar Manilae str. M776_fur_mutant	FALSE	FFLLSSSSYY**CC*WLLLLPPPPHHQQRRRRIIIMTTTTNNKKSSRRVVVVAAAADDEEGGGG	FFLLSSSSYY??CC?WLLLLPPPPHHQQRRRRIIIMTTTTNNKKSSRRVVVVAAAADDEEGGGG	0	3	3	61	0	0	61
173	B	GCA_000246055.2	Leptospira interrogans serovar Manilae str. M874_LA0615_mutant	FALSE	FFLLSSSSYY**CC*WLLLLPPPPHHQQRRRRIIIMTTTTNNKKSSRRVVVVAAAADDEEGGGG	FFLLSSSSYY??CC?WLLLLPPPPHHQQRRRRIIIMTTTTNNKKSSRRVVVVAAAADDEEGGGG	0	3	3	61	0	0	61
173	B	GCA_000246075.2	Leptospira interrogans serovar Manilae str. M1352_LPS_mutant	FALSE	FFLLSSSSYY**CC*WLLLLPPPPHHQQRRRRIIIMTTTTNNKKSSRRVVVVAAAADDEEGGGG	FFLLSSSSYY??CC?WLLLLPPPPHHQQRRRRIIIMTTTTNNKKSSRRVVVVAAAADDEEGGGG	0	3	3	61	0	0	61
173	B	GCA_000246095.2	Leptospira interrogans serovar Pyrogenes str. 2006006956	FALSE	FFLLSSSSYY**CC*WLLLLPPPPHHQQRRRRIIIMTTTTNNKKSSRRVVVVAAAADDEEGGGG	FFLLSSSSYY??CC?WLLLLPPPPHHQQRRRRIIIMTTTTNNKKSSRRVVVVAAAADDEEGGGG	0	3	3	61	0	0	61
173	B	GCA_000246115.2	Leptospira interrogans serovar Bataviae str. 2006006976	FALSE	FFLLSSSSYY**CC*WLLLLPPPPHHQQRRRRIIIMTTTTNNKKSSRRVVVVAAAADDEEGGGG	FFLLSSSSYY??CC?WLLLLPPPPHHQQRRRRIIIMTTTTNNKKSSRRVVVVAAAADDEEGGGG	0	3	3	61	0	0	61
173	B	GCA_000246135.2	Leptospira interrogans serovar Bataviae str. 2006006959	FALSE	FFLLSSSSYY**CC*WLLLLPPPPHHQQRRRRIIIMTTTTNNKKSSRRVVVVAAAADDEEGGGG	FFLLSSSSYY??CC?WLLLLPPPPHHQQRRRRIIIMTTTTNNKKSSRRVVVVAAAADDEEGGGG	0	3	3	61	0	0	61
173	B	GCA_000246195.2	Leptospira interrogans serovar Lai str. Lai	FALSE	FFLLSSSSYY**CC*WLLLLPPPPHHQQRRRRIIIMTTTTNNKKSSRRVVVVAAAADDEEGGGG	FFLLSSSSYY??CC?WLLLLPPPPHHQQRRRRIIIMTTTTNNKKSSRRVVVVAAAADDEEGGGG	0	3	3	61	0	0	61
173	B	GCA_000246215.2	Leptospira interrogans serovar Lai str. Lai LPS mutant	FALSE	FFLLSSSSYY**CC*WLLLLPPPPHHQQRRRRIIIMTTTTNNKKSSRRVVVVAAAADDEEGGGG	FFLLSSSSYY??CC?WLLLLPPPPHHQQRRRRIIIMTTTTNNKKSSRRVVVVAAAADDEEGGGG	0	3	3	61	0	0	61
173	B	GCA_000246235.2	Leptospira interrogans serovar Lai str. Langkawi	FALSE	FFLLSSSSYY**CC*WLLLLPPPPHHQQRRRRIIIMTTTTNNKKSSRRVVVVAAAADDEEGGGG	FFLLSSSSYY??CC?WLLLLPPPPHHQQRRRRIIIMTTTTNNKKSSRRVVVVAAAADDEEGGGG	0	3	3	61	0	0	61
173	B	GCA_000246255.2	Leptospira interrogans serovar Bataviae str. Swart	FALSE	FFLLSSSSYY**CC*WLLLLPPPPHHQQRRRRIIIMTTTTNNKKSSRRVVVVAAAADDEEGGGG	FFLLSSSSYY??CC?WLLLLPPPPHHQQRRRRIIIMTTTTNNKKSSRRVVVVAAAADDEEGGGG	0	3	3	61	0	0	61
173	B	GCA_000246275.2	Leptospira interrogans serovar Bataviae str. Kariadi-Satu	FALSE	FFLLSSSSYY**CC*WLLLLPPPPHHQQRRRRIIIMTTTTNNKKSSRRVVVVAAAADDEEGGGG	FFLLSSSSYY??CC?WLLLLPPPPHHQQRRRRIIIMTTTTNNKKSSRRVVVVAAAADDEEGGGG	0	3	3	61	0	0	61
173	B	GCA_000246315.2	Leptospira interrogans serovar Bratislava str. Brem 137	FALSE	FFLLSSSSYY**CC*WLLLLPPPPHHQQRRRRIIIMTTTTNNKKSSRRVVVVAAAADDEEGGGG	FFLLSSSSYY??CC?WLLLLPPPPHHQQRRRRIIIMTTTTNNKKSSRRVVVVAAAADDEEGGGG	0	3	3	61	0	0	61
173	B	GCA_000246415.2	Leptospira interrogans serovar Pyrogenes str. SriLanka1	FALSE	FFLLSSSSYY**CC*WLLLLPPPPHHQQRRRRIIIMTTTTNNKKSSRRVVVVAAAADDEEGGGG	FFLLSSSSYY??CC?WLLLLPPPPHHQQRRRRIIIMTTTTNNKKSSRRVVVVAAAADDEEGGGG	0	3	3	61	0	0	61
173	B	GCA_000246435.2	Leptospira interrogans serovar Pyrogenes str. SriLanka2	FALSE	FFLLSSSSYY**CC*WLLLLPPPPHHQQRRRRIIIMTTTTNNKKSSRRVVVVAAAADDEEGGGG	FFLLSSSSYY??CC?WLLLLPPPPHHQQRRRRIIIMTTTTNNKKSSRRVVVVAAAADDEEGGGG	0	3	3	61	0	0	61
173	B	GCA_000246455.2	Leptospira interrogans serovar Copenhageni str. P2518	FALSE	FFLLSSSSYY**CC*WLLLLPPPPHHQQRRRRIIIMTTTTNNKKSSRRVVVVAAAADDEEGGGG	FFLLSSSSYY??CC?WLLLLPPPPHHQQRRRRIIIMTTTTNNKKSSRRVVVVAAAADDEEGGGG	0	3	3	61	0	0	61
173	B	GCA_000246475.2	Leptospira interrogans serovar Icterohaemorrhagiae str. P2422	FALSE	FFLLSSSSYY**CC*WLLLLPPPPHHQQRRRRIIIMTTTTNNKKSSRRVVVVAAAADDEEGGGG	FFLLSSSSYY??CC?WLLLLPPPPHHQQRRRRIIIMTTTTNNKKSSRRVVVVAAAADDEEGGGG	0	3	3	61	0	0	61
173	B	GCA_000246495.2	Leptospira interrogans serovar Icterohaemorrhagiae str. P2554	FALSE	FFLLSSSSYY**CC*WLLLLPPPPHHQQRRRRIIIMTTTTNNKKSSRRVVVVAAAADDEEGGGG	FFLLSSSSYY??CC?WLLLLPPPPHHQQRRRRIIIMTTTTNNKKSSRRVVVVAAAADDEEGGGG	0	3	3	61	0	0	61
173	B	GCA_000246515.2	Leptospira interrogans serovar Icterohaemorrhagiae str. P2547	FALSE	FFLLSSSSYY**CC*WLLLLPPPPHHQQRRRRIIIMTTTTNNKKSSRRVVVVAAAADDEEGGGG	FFLLSSSSYY??CC?WLLLLPPPPHHQQRRRRIIIMTTTTNNKKSSRRVVVVAAAADDEEGGGG	0	3	3	61	0	0	61
173	B	GCA_000246535.2	Leptospira interrogans serovar Bim str. P2529	FALSE	FFLLSSSSYY**CC*WLLLLPPPPHHQQRRRRIIIMTTTTNNKKSSRRVVVVAAAADDEEGGGG	FFLLSSSSYY??CC?WLLLLPPPPHHQQRRRRIIIMTTTTNNKKSSRRVVVVAAAADDEEGGGG	0	3	3	61	0	0	61
173	B	GCA_000246575.2	Leptospira interrogans serovar Copenhageni str. R103	FALSE	FFLLSSSSYY**CC*WLLLLPPPPHHQQRRRRIIIMTTTTNNKKSSRRVVVVAAAADDEEGGGG	FFLLSSSSYY??CC?WLLLLPPPPHHQQRRRRIIIMTTTTNNKKSSRRVVVVAAAADDEEGGGG	0	3	3	61	0	0	61
173	B	GCA_000246595.2	Leptospira interrogans serovar Bataviae str. UT234	FALSE	FFLLSSSSYY**CC*WLLLLPPPPHHQQRRRRIIIMTTTTNNKKSSRRVVVVAAAADDEEGGGG	FFLLSSSSYY??CC?WLLLLPPPPHHQQRRRRIIIMTTTTNNKKSSRRVVVVAAAADDEEGGGG	0	3	3	61	0	0	61
173	B	GCA_000246615.2	Leptospira interrogans serovar Medanensis str. L0887	FALSE	FFLLSSSSYY**CC*WLLLLPPPPHHQQRRRRIIIMTTTTNNKKSSRRVVVVAAAADDEEGGGG	FFLLSSSSYY??CC?WLLLLPPPPHHQQRRRRIIIMTTTTNNKKSSRRVVVVAAAADDEEGGGG	0	3	3	61	0	0	61
173	B	GCA_000306075.2	Leptospira interrogans serovar Grippotyphosa str. Andaman	FALSE	FFLLSSSSYY**CC*WLLLLPPPPHHQQRRRRIIIMTTTTNNKKSSRRVVVVAAAADDEEGGGG	FFLLSSSSYY??CC?WLLLLPPPPHHQQRRRRIIIMTTTTNNKKSSRRVVVVAAAADDEEGGGG	0	3	3	61	0	0	61
173	B	GCA_000306135.2	Leptospira interrogans serovar Canicola str. Fiocruz LV133	FALSE	FFLLSSSSYY**CC*WLLLLPPPPHHQQRRRRIIIMTTTTNNKKSSRRVVVVAAAADDEEGGGG	FFLLSSSSYY??CC?WLLLLPPPPHHQQRRRRIIIMTTTTNNKKSSRRVVVVAAAADDEEGGGG	0	3	3	61	0	0	61
173	B	GCA_000306155.2	Leptospira interrogans serovar Valbuzzi str. Valbuzzi	FALSE	FFLLSSSSYY**CC*WLLLLPPPPHHQQRRRRIIIMTTTTNNKKSSRRVVVVAAAADDEEGGGG	FFLLSSSSYY??CC?WLLLLPPPPHHQQRRRRIIIMTTTTNNKKSSRRVVVVAAAADDEEGGGG	0	3	3	61	0	0	61
173	B	GCA_000306215.2	Leptospira interrogans str. Brem 329	FALSE	FFLLSSSSYY**CC*WLLLLPPPPHHQQRRRRIIIMTTTTNNKKSSRRVVVVAAAADDEEGGGG	FFLLSSSSYY??CC?WLLLLPPPPHHQQRRRRIIIMTTTTNNKKSSRRVVVVAAAADDEEGGGG	0	3	3	61	0	0	61
173	B	GCA_000306275.2	Leptospira interrogans serovar Lora str. TE 1992	FALSE	FFLLSSSSYY**CC*WLLLLPPPPHHQQRRRRIIIMTTTTNNKKSSRRVVVVAAAADDEEGGGG	FFLLSSSSYY??CC?WLLLLPPPPHHQQRRRRIIIMTTTTNNKKSSRRVVVVAAAADDEEGGGG	0	3	3	61	0	0	61
173	B	GCA_000306295.2	Leptospira interrogans serovar Icterohaemorrhagiae str. Verdun LP	FALSE	FFLLSSSSYY**CC*WLLLLPPPPHHQQRRRRIIIMTTTTNNKKSSRRVVVVAAAADDEEGGGG	FFLLSSSSYY??CC?WLLLLPPPPHHQQRRRRIIIMTTTTNNKKSSRRVVVVAAAADDEEGGGG	0	3	3	61	0	0	61
173	B	GCA_000306495.2	Leptospira interrogans str. FPW1039	FALSE	FFLLSSSSYY**CC*WLLLLPPPPHHQQRRRRIIIMTTTTNNKKSSRRVVVVAAAADDEEGGGG	FFLLSSSSYY??CC?WLLLLPPPPHHQQRRRRIIIMTTTTNNKKSSRRVVVVAAAADDEEGGGG	0	3	3	61	0	0	61
173	B	GCA_000306535.2	Leptospira interrogans serovar Pyrogenes str. 200701872	FALSE	FFLLSSSSYY**CC*WLLLLPPPPHHQQRRRRIIIMTTTTNNKKSSRRVVVVAAAADDEEGGGG	FFLLSSSSYY??CC?WLLLLPPPPHHQQRRRRIIIMTTTTNNKKSSRRVVVVAAAADDEEGGGG	0	3	3	61	0	0	61
173	B	GCA_000306655.2	Leptospira interrogans str. HAI1594	FALSE	FFLLSSSSYY**CC*WLLLLPPPPHHQQRRRRIIIMTTTTNNKKSSRRVVVVAAAADDEEGGGG	FFLLSSSSYY??CC?WLLLLPPPPHHQQRRRRIIIMTTTTNNKKSSRRVVVVAAAADDEEGGGG	0	3	3	61	0	0	61
173	B	GCA_000306925.2	Leptospira interrogans serovar Grippotyphosa str. 2006006986	FALSE	FFLLSSSSYY**CC*WLLLLPPPPHHQQRRRRIIIMTTTTNNKKSSRRVVVVAAAADDEEGGGG	FFLLSSSSYY??CC?WLLLLPPPPHHQQRRRRIIIMTTTTNNKKSSRRVVVVAAAADDEEGGGG	0	3	3	61	0	0	61
173	B	GCA_000332535.2	Leptospira interrogans serovar Copenhageni str. M20	FALSE	FFLLSSSSYY**CC*WLLLLPPPPHHQQRRRRIIIMTTTTNNKKSSRRVVVVAAAADDEEGGGG	FFLLSSSSYY??CC?WLLLLPPPPHHQQRRRRIIIMTTTTNNKKSSRRVVVVAAAADDEEGGGG	0	3	3	61	0	0	61
173	B	GCA_000342365.1	Leptospira interrogans serovar Pomona str. Fox 32256	FALSE	FFLLSSSSYY**CC*WLLLLPPPPHHQQRRRRIIIMTTTTNNKKSSRRVVVVAAAADDEEGGGG	FFLLSSSSYY??CC?WLLLLPPPPHHQQRRRRIIIMTTTTNNKKSSRRVVVVAAAADDEEGGGG	0	3	3	61	0	0	61
173	B	GCA_000342645.1	Leptospira interrogans serovar Canicola str. P2655	FALSE	FFLLSSSSYY**CC*WLLLLPPPPHHQQRRRRIIIMTTTTNNKKSSRRVVVVAAAADDEEGGGG	FFLLSSSSYY??CC?WLLLLPPPPHHQQRRRRIIIMTTTTNNKKSSRRVVVVAAAADDEEGGGG	0	3	3	61	0	0	61
173	B	GCA_000342665.1	Leptospira interrogans serovar Copenhageni str. Fiocruz LV4113	FALSE	FFLLSSSSYY**CC*WLLLLPPPPHHQQRRRRIIIMTTTTNNKKSSRRVVVVAAAADDEEGGGG	FFLLSSSSYY??CC?WLLLLPPPPHHQQRRRRIIIMTTTTNNKKSSRRVVVVAAAADDEEGGGG	0	3	3	61	0	0	61
173	B	GCA_000342685.1	Leptospira interrogans serovar Pyrogenes str. Sri Lanka 30	FALSE	FFLLSSSSYY**CC*WLLLLPPPPHHQQRRRRIIIMTTTTNNKKSSRRVVVVAAAADDEEGGGG	FFLLSSSSYY??CC?WLLLLPPPPHHQQRRRRIIIMTTTTNNKKSSRRVVVVAAAADDEEGGGG	0	3	3	61	0	0	61
173	B	GCA_000342705.1	Leptospira interrogans serovar Copenhageni str. Fiocruz LV3409	FALSE	FFLLSSSSYY**CC*WLLLLPPPPHHQQRRRRIIIMTTTTNNKKSSRRVVVVAAAADDEEGGGG	FFLLSSSSYY??CC?WLLLLPPPPHHQQRRRRIIIMTTTTNNKKSSRRVVVVAAAADDEEGGGG	0	3	3	61	0	0	61
173	B	GCA_000342745.1	Leptospira interrogans serovar Naam str. Naam	FALSE	FFLLSSSSYY**CC*WLLLLPPPPHHQQRRRRIIIMTTTTNNKKSSRRVVVVAAAADDEEGGGG	FFLLSSSSYY??CC?WLLLLPPPPHHQQRRRRIIIMTTTTNNKKSSRRVVVVAAAADDEEGGGG	0	3	3	61	0	0	61
173	B	GCA_000342765.1	Leptospira interrogans serovar Copenhageni str. 2007005490	FALSE	FFLLSSSSYY**CC*WLLLLPPPPHHQQRRRRIIIMTTTTNNKKSSRRVVVVAAAADDEEGGGG	FFLLSSSSYY??CC?WLLLLPPPPHHQQRRRRIIIMTTTTNNKKSSRRVVVVAAAADDEEGGGG	0	3	3	61	0	0	61
173	B	GCA_000342805.1	Leptospira interrogans serovar Pyrogenes str. Sri Lanka 14	FALSE	FFLLSSSSYY**CC*WLLLLPPPPHHQQRRRRIIIMTTTTNNKKSSRRVVVVAAAADDEEGGGG	FFLLSSSSYY??CC?WLLLLPPPPHHQQRRRRIIIMTTTTNNKKSSRRVVVVAAAADDEEGGGG	0	3	3	61	0	0	61
173	B	GCA_000342825.1	Leptospira interrogans serovar Copenhageni str. Fiocruz LV4108	FALSE	FFLLSSSSYY**CC*WLLLLPPPPHHQQRRRRIIIMTTTTNNKKSSRRVVVVAAAADDEEGGGG	FFLLSSSSYY??CC?WLLLLPPPPHHQQRRRRIIIMTTTTNNKKSSRRVVVVAAAADDEEGGGG	0	3	3	61	0	0	61
173	B	GCA_000342845.1	Leptospira interrogans serovar Copenhageni str. Fiocruz LV4118	FALSE	FFLLSSSSYY**CC*WLLLLPPPPHHQQRRRRIIIMTTTTNNKKSSRRVVVVAAAADDEEGGGG	FFLLSSSSYY??CC?WLLLLPPPPHHQQRRRRIIIMTTTTNNKKSSRRVVVVAAAADDEEGGGG	0	3	3	61	0	0	61
173	B	GCA_000342865.1	Leptospira interrogans serovar Pyrogenes str. Sri Lanka 39	FALSE	FFLLSSSSYY**CC*WLLLLPPPPHHQQRRRRIIIMTTTTNNKKSSRRVVVVAAAADDEEGGGG	FFLLSSSSYY??CC?WLLLLPPPPHHQQRRRRIIIMTTTTNNKKSSRRVVVVAAAADDEEGGGG	0	3	3	61	0	0	61
173	B	GCA_000342905.1	Leptospira interrogans serovar Pyrogenes str. Sri Lanka 46	FALSE	FFLLSSSSYY**CC*WLLLLPPPPHHQQRRRRIIIMTTTTNNKKSSRRVVVVAAAADDEEGGGG	FFLLSSSSYY??CC?WLLLLPPPPHHQQRRRRIIIMTTTTNNKKSSRRVVVVAAAADDEEGGGG	0	3	3	61	0	0	61
173	B	GCA_000342925.1	Leptospira interrogans serovar Szwajizak str. Szwajizak	FALSE	FFLLSSSSYY**CC*WLLLLPPPPHHQQRRRRIIIMTTTTNNKKSSRRVVVVAAAADDEEGGGG	FFLLSSSSYY??CC?WLLLLPPPPHHQQRRRRIIIMTTTTNNKKSSRRVVVVAAAADDEEGGGG	0	3	3	61	0	0	61
173	B	GCA_000342945.1	Leptospira interrogans serovar Manilae str. K56	FALSE	FFLLSSSSYY**CC*WLLLLPPPPHHQQRRRRIIIMTTTTNNKKSSRRVVVVAAAADDEEGGGG	FFLLSSSSYY??CC?WLLLLPPPPHHQQRRRRIIIMTTTTNNKKSSRRVVVVAAAADDEEGGGG	0	3	3	61	0	0	61
173	B	GCA_000342965.1	Leptospira interrogans serovar Copenhageni str. Fiocruz LV2841	FALSE	FFLLSSSSYY**CC*WLLLLPPPPHHQQRRRRIIIMTTTTNNKKSSRRVVVVAAAADDEEGGGG	FFLLSSSSYY??CC?WLLLLPPPPHHQQRRRRIIIMTTTTNNKKSSRRVVVVAAAADDEEGGGG	0	3	3	61	0	0	61
173	B	GCA_000342985.1	Leptospira interrogans serovar Copenhageni str. 2006006982	FALSE	FFLLSSSSYY**CC*WLLLLPPPPHHQQRRRRIIIMTTTTNNKKSSRRVVVVAAAADDEEGGGG	FFLLSSSSYY??CC?WLLLLPPPPHHQQRRRRIIIMTTTTNNKKSSRRVVVVAAAADDEEGGGG	0	3	3	61	0	0	61
173	B	GCA_000343005.1	Leptospira interrogans serovar Copenhageni str. 2002000634	FALSE	FFLLSSSSYY**CC*WLLLLPPPPHHQQRRRRIIIMTTTTNNKKSSRRVVVVAAAADDEEGGGG	FFLLSSSSYY??CC?WLLLLPPPPHHQQRRRRIIIMTTTTNNKKSSRRVVVVAAAADDEEGGGG	0	3	3	61	0	0	61
173	B	GCA_000343025.1	Leptospira interrogans serovar Pomona str. 2006006962	FALSE	FFLLSSSSYY**CC*WLLLLPPPPHHQQRRRRIIIMTTTTNNKKSSRRVVVVAAAADDEEGGGG	FFLLSSSSYY??CC?WLLLLPPPPHHQQRRRRIIIMTTTTNNKKSSRRVVVVAAAADDEEGGGG	0	3	3	61	0	0	61
173	B	GCA_000343085.1	Leptospira interrogans serovar Copenhageni str. Fiocruz LV237	FALSE	FFLLSSSSYY**CC*WLLLLPPPPHHQQRRRRIIIMTTTTNNKKSSRRVVVVAAAADDEEGGGG	FFLLSSSSYY??CC?WLLLLPPPPHHQQRRRRIIIMTTTTNNKKSSRRVVVVAAAADDEEGGGG	0	3	3	61	0	0	61
173	B	GCA_000343105.1	Leptospira interrogans serovar Copenhageni str. 2002009669	FALSE	FFLLSSSSYY**CC*WLLLLPPPPHHQQRRRRIIIMTTTTNNKKSSRRVVVVAAAADDEEGGGG	FFLLSSSSYY??CC?WLLLLPPPPHHQQRRRRIIIMTTTTNNKKSSRRVVVVAAAADDEEGGGG	0	3	3	61	0	0	61
173	B	GCA_000343125.1	Leptospira interrogans str. Fiocruz LV4114	FALSE	FFLLSSSSYY**CC*WLLLLPPPPHHQQRRRRIIIMTTTTNNKKSSRRVVVVAAAADDEEGGGG	FFLLSSSSYY??CC?WLLLLPPPPHHQQRRRRIIIMTTTTNNKKSSRRVVVVAAAADDEEGGGG	0	3	3	61	0	0	61
173	B	GCA_000343145.1	Leptospira interrogans str. Fiocruz LV4117	FALSE	FFLLSSSSYY**CC*WLLLLPPPPHHQQRRRRIIIMTTTTNNKKSSRRVVVVAAAADDEEGGGG	FFLLSSSSYY??CC?WLLLLPPPPHHQQRRRRIIIMTTTTNNKKSSRRVVVVAAAADDEEGGGG	0	3	3	61	0	0	61
173	B	GCA_000343165.1	Leptospira interrogans serovar Icterohaemorrhagiae str. RGA	FALSE	FFLLSSSSYY**CC*WLLLLPPPPHHQQRRRRIIIMTTTTNNKKSSRRVVVVAAAADDEEGGGG	FFLLSSSSYY??CC?WLLLLPPPPHHQQRRRRIIIMTTTTNNKKSSRRVVVVAAAADDEEGGGG	0	3	3	61	0	0	61
173	B	GCA_000343185.1	Leptospira interrogans serovar Copenhageni str. Fiocruz LV4152	FALSE	FFLLSSSSYY**CC*WLLLLPPPPHHQQRRRRIIIMTTTTNNKKSSRRVVVVAAAADDEEGGGG	FFLLSSSSYY??CC?WLLLLPPPPHHQQRRRRIIIMTTTTNNKKSSRRVVVVAAAADDEEGGGG	0	3	3	61	0	0	61
173	B	GCA_000343205.1	Leptospira interrogans serovar Copenhageni str. Fiocruz LV2807	FALSE	FFLLSSSSYY**CC*WLLLLPPPPHHQQRRRRIIIMTTTTNNKKSSRRVVVVAAAADDEEGGGG	FFLLSSSSYY??CC?WLLLLPPPPHHQQRRRRIIIMTTTTNNKKSSRRVVVVAAAADDEEGGGG	0	3	3	61	0	0	61
173	B	GCA_000343225.1	Leptospira interrogans serovar Copenhageni str. Fiocruz LV4173	FALSE	FFLLSSSSYY**CC*WLLLLPPPPHHQQRRRRIIIMTTTTNNKKSSRRVVVVAAAADDEEGGGG	FFLLSSSSYY??CC?WLLLLPPPPHHQQRRRRIIIMTTTTNNKKSSRRVVVVAAAADDEEGGGG	0	3	3	61	0	0	61
173	B	GCA_000343245.1	Leptospira interrogans serovar Copenhageni str. Fiocruz LV2919	FALSE	FFLLSSSSYY**CC*WLLLLPPPPHHQQRRRRIIIMTTTTNNKKSSRRVVVVAAAADDEEGGGG	FFLLSSSSYY??CC?WLLLLPPPPHHQQRRRRIIIMTTTTNNKKSSRRVVVVAAAADDEEGGGG	0	3	3	61	0	0	61
173	B	GCA_000343265.1	Leptospira interrogans serovar Copenhageni str. Fiocruz LV4034	FALSE	FFLLSSSSYY**CC*WLLLLPPPPHHQQRRRRIIIMTTTTNNKKSSRRVVVVAAAADDEEGGGG	FFLLSSSSYY??CC?WLLLLPPPPHHQQRRRRIIIMTTTTNNKKSSRRVVVVAAAADDEEGGGG	0	3	3	61	0	0	61
173	B	GCA_000343285.1	Leptospira interrogans serovar Copenhageni str. Fiocruz LV4211	FALSE	FFLLSSSSYY**CC*WLLLLPPPPHHQQRRRRIIIMTTTTNNKKSSRRVVVVAAAADDEEGGGG	FFLLSSSSYY??CC?WLLLLPPPPHHQQRRRRIIIMTTTTNNKKSSRRVVVVAAAADDEEGGGG	0	3	3	61	0	0	61
173	B	GCA_000343305.1	Leptospira interrogans serovar Icterohaemorrhagiae str. Kantorowic	FALSE	FFLLSSSSYY**CC*WLLLLPPPPHHQQRRRRIIIMTTTTNNKKSSRRVVVVAAAADDEEGGGG	FFLLSSSSYY??CC?WLLLLPPPPHHQQRRRRIIIMTTTTNNKKSSRRVVVVAAAADDEEGGGG	0	3	3	61	0	0	61
173	B	GCA_000343345.1	Leptospira interrogans serovar Pomona str. 2006006968	FALSE	FFLLSSSSYY**CC*WLLLLPPPPHHQQRRRRIIIMTTTTNNKKSSRRVVVVAAAADDEEGGGG	FFLLSSSSYY??CC?WLLLLPPPPHHQQRRRRIIIMTTTTNNKKSSRRVVVVAAAADDEEGGGG	0	3	3	61	0	0	61
173	B	GCA_000343375.1	Leptospira interrogans serovar Manilae str. UP-OM	FALSE	FFLLSSSSYY**CC*WLLLLPPPPHHQQRRRRIIIMTTTTNNKKSSRRVVVVAAAADDEEGGGG	FFLLSSSSYY??CC?WLLLLPPPPHHQQRRRRIIIMTTTTNNKKSSRRVVVVAAAADDEEGGGG	0	3	3	61	0	0	61
173	B	GCA_000343415.1	Leptospira interrogans serovar Jalna str. 2008720116	FALSE	FFLLSSSSYY**CC*WLLLLPPPPHHQQRRRRIIIMTTTTNNKKSSRRVVVVAAAADDEEGGGG	FFLLSSSSYY??CC?WLLLLPPPPHHQQRRRRIIIMTTTTNNKKSSRRVVVVAAAADDEEGGGG	0	3	3	61	0	0	61
173	B	GCA_000343435.1	Leptospira interrogans serovar Jalna str. 2008720117	FALSE	FFLLSSSSYY**CC*WLLLLPPPPHHQQRRRRIIIMTTTTNNKKSSRRVVVVAAAADDEEGGGG	FFLLSSSSYY??CC?WLLLLPPPPHHQQRRRRIIIMTTTTNNKKSSRRVVVVAAAADDEEGGGG	0	3	3	61	0	0	61
173	B	GCA_000343455.1	Leptospira interrogans serovar Pyrogenes str. 2006006973	FALSE	FFLLSSSSYY**CC*WLLLLPPPPHHQQRRRRIIIMTTTTNNKKSSRRVVVVAAAADDEEGGGG	FFLLSSSSYY??CC?WLLLLPPPPHHQQRRRRIIIMTTTTNNKKSSRRVVVVAAAADDEEGGGG	0	3	3	61	0	0	61
173	B	GCA_000343475.1	Leptospira interrogans serovar Copenhageni str. 2006006972	FALSE	FFLLSSSSYY**CC*WLLLLPPPPHHQQRRRRIIIMTTTTNNKKSSRRVVVVAAAADDEEGGGG	FFLLSSSSYY??CC?WLLLLPPPPHHQQRRRRIIIMTTTTNNKKSSRRVVVVAAAADDEEGGGG	0	3	3	61	0	0	61
173	B	GCA_000343495.1	Leptospira interrogans serovar Copenhageni str. P2431	FALSE	FFLLSSSSYY**CC*WLLLLPPPPHHQQRRRRIIIMTTTTNNKKSSRRVVVVAAAADDEEGGGG	FFLLSSSSYY??CC?WLLLLPPPPHHQQRRRRIIIMTTTTNNKKSSRRVVVVAAAADDEEGGGG	0	3	3	61	0	0	61
173	B	GCA_000343515.1	Leptospira interrogans serovar Icterohaemorrhagiae str. 201100516	FALSE	FFLLSSSSYY**CC*WLLLLPPPPHHQQRRRRIIIMTTTTNNKKSSRRVVVVAAAADDEEGGGG	FFLLSSSSYY??CC?WLLLLPPPPHHQQRRRRIIIMTTTTNNKKSSRRVVVVAAAADDEEGGGG	0	3	3	61	0	0	61
173	B	GCA_000343535.1	Leptospira interrogans serovar Copenhageni str. Fiocruz LV256	FALSE	FFLLSSSSYY**CC*WLLLLPPPPHHQQRRRRIIIMTTTTNNKKSSRRVVVVAAAADDEEGGGG	FFLLSSSSYY??CC?WLLLLPPPPHHQQRRRRIIIMTTTTNNKKSSRRVVVVAAAADDEEGGGG	0	3	3	61	0	0	61
173	B	GCA_000343575.1	Leptospira interrogans serovar Copenhageni str. Fiocruz LV4160	FALSE	FFLLSSSSYY**CC*WLLLLPPPPHHQQRRRRIIIMTTTTNNKKSSRRVVVVAAAADDEEGGGG	FFLLSSSSYY??CC?WLLLLPPPPHHQQRRRRIIIMTTTTNNKKSSRRVVVVAAAADDEEGGGG	0	3	3	61	0	0	61
173	B	GCA_000343595.1	Leptospira interrogans serovar Copenhageni str. 200701182	FALSE	FFLLSSSSYY**CC*WLLLLPPPPHHQQRRRRIIIMTTTTNNKKSSRRVVVVAAAADDEEGGGG	FFLLSSSSYY??CC?WLLLLPPPPHHQQRRRRIIIMTTTTNNKKSSRRVVVVAAAADDEEGGGG	0	3	3	61	0	0	61
173	B	GCA_000343615.1	Leptospira interrogans serovar Copenhageni str. Fiocruz LV2750	FALSE	FFLLSSSSYY**CC*WLLLLPPPPHHQQRRRRIIIMTTTTNNKKSSRRVVVVAAAADDEEGGGG	FFLLSSSSYY??CC?WLLLLPPPPHHQQRRRRIIIMTTTTNNKKSSRRVVVVAAAADDEEGGGG	0	3	3	61	0	0	61
173	B	GCA_000343635.1	Leptospira interrogans serovar Copenhageni str. Fiocruz LV2766	FALSE	FFLLSSSSYY**CC*WLLLLPPPPHHQQRRRRIIIMTTTTNNKKSSRRVVVVAAAADDEEGGGG	FFLLSSSSYY??CC?WLLLLPPPPHHQQRRRRIIIMTTTTNNKKSSRRVVVVAAAADDEEGGGG	0	3	3	61	0	0	61
173	B	GCA_000343655.1	Leptospira interrogans serovar Copenhageni str. Fiocruz LV2816	FALSE	FFLLSSSSYY**CC*WLLLLPPPPHHQQRRRRIIIMTTTTNNKKSSRRVVVVAAAADDEEGGGG	FFLLSSSSYY??CC?WLLLLPPPPHHQQRRRRIIIMTTTTNNKKSSRRVVVVAAAADDEEGGGG	0	3	3	61	0	0	61
173	B	GCA_000343675.1	Leptospira interrogans serovar Copenhageni str. Fiocruz LV3076	FALSE	FFLLSSSSYY**CC*WLLLLPPPPHHQQRRRRIIIMTTTTNNKKSSRRVVVVAAAADDEEGGGG	FFLLSSSSYY??CC?WLLLLPPPPHHQQRRRRIIIMTTTTNNKKSSRRVVVVAAAADDEEGGGG	0	3	3	61	0	0	61
173	B	GCA_000343695.1	Leptospira interrogans serovar Copenhageni str. Fiocruz LV3213	FALSE	FFLLSSSSYY**CC*WLLLLPPPPHHQQRRRRIIIMTTTTNNKKSSRRVVVVAAAADDEEGGGG	FFLLSSSSYY??CC?WLLLLPPPPHHQQRRRRIIIMTTTTNNKKSSRRVVVVAAAADDEEGGGG	0	3	3	61	0	0	61
173	B	GCA_000343715.1	Leptospira interrogans serovar Copenhageni str. Fiocruz LV4212	FALSE	FFLLSSSSYY**CC*WLLLLPPPPHHQQRRRRIIIMTTTTNNKKSSRRVVVVAAAADDEEGGGG	FFLLSSSSYY??CC?WLLLLPPPPHHQQRRRRIIIMTTTTNNKKSSRRVVVVAAAADDEEGGGG	0	3	3	61	0	0	61
173	B	GCA_000343735.1	Leptospira interrogans serovar Copenhageni str. Wijnberg	FALSE	FFLLSSSSYY**CC*WLLLLPPPPHHQQRRRRIIIMTTTTNNKKSSRRVVVVAAAADDEEGGGG	FFLLSSSSYY??CC?WLLLLPPPPHHQQRRRRIIIMTTTTNNKKSSRRVVVVAAAADDEEGGGG	0	3	3	61	0	0	61
173	B	GCA_000343755.1	Leptospira interrogans serovar Copenhageni str. Fiocruz LV4217	FALSE	FFLLSSSSYY**CC*WLLLLPPPPHHQQRRRRIIIMTTTTNNKKSSRRVVVVAAAADDEEGGGG	FFLLSSSSYY??CC?WLLLLPPPPHHQQRRRRIIIMTTTTNNKKSSRRVVVVAAAADDEEGGGG	0	3	3	61	0	0	61
173	B	GCA_000343775.1	Leptospira interrogans serovar Copenhageni str. Fiocruz LV4174	FALSE	FFLLSSSSYY**CC*WLLLLPPPPHHQQRRRRIIIMTTTTNNKKSSRRVVVVAAAADDEEGGGG	FFLLSSSSYY??CC?WLLLLPPPPHHQQRRRRIIIMTTTTNNKKSSRRVVVVAAAADDEEGGGG	0	3	3	61	0	0	61
173	B	GCA_000343795.1	Leptospira interrogans serovar Copenhageni str. Fiocruz LV4188	FALSE	FFLLSSSSYY**CC*WLLLLPPPPHHQQRRRRIIIMTTTTNNKKSSRRVVVVAAAADDEEGGGG	FFLLSSSSYY??CC?WLLLLPPPPHHQQRRRRIIIMTTTTNNKKSSRRVVVVAAAADDEEGGGG	0	3	3	61	0	0	61
173	B	GCA_000343815.1	Leptospira interrogans str. Fiocruz LV4225	FALSE	FFLLSSSSYY**CC*WLLLLPPPPHHQQRRRRIIIMTTTTNNKKSSRRVVVVAAAADDEEGGGG	FFLLSSSSYY??CC?WLLLLPPPPHHQQRRRRIIIMTTTTNNKKSSRRVVVVAAAADDEEGGGG	0	3	3	61	0	0	61
173	B	GCA_000343835.1	Leptospira interrogans serovar Copenhageni str. Fiocruz LV4234	FALSE	FFLLSSSSYY**CC*WLLLLPPPPHHQQRRRRIIIMTTTTNNKKSSRRVVVVAAAADDEEGGGG	FFLLSSSSYY??CC?WLLLLPPPPHHQQRRRRIIIMTTTTNNKKSSRRVVVVAAAADDEEGGGG	0	3	3	61	0	0	61
173	B	GCA_000346695.1	Leptospira interrogans serovar Pomona str. CSL10083	FALSE	FFLLSSSSYY**CC*WLLLLPPPPHHQQRRRRIIIMTTTTNNKKSSRRVVVVAAAADDEEGGGG	FFLLSSSSYY??CC?WLLLLPPPPHHQQRRRRIIIMTTTTNNKKSSRRVVVVAAAADDEEGGGG	0	3	3	61	0	0	61
173	B	GCA_000346935.1	Leptospira interrogans serovar Valbuzzi str. Duyster	FALSE	FFLLSSSSYY**CC*WLLLLPPPPHHQQRRRRIIIMTTTTNNKKSSRRVVVVAAAADDEEGGGG	FFLLSSSSYY??CC?WLLLLPPPPHHQQRRRRIIIMTTTTNNKKSSRRVVVVAAAADDEEGGGG	0	3	3	61	0	0	61
173	B	GCA_000347055.1	Leptospira interrogans str. 2003000735	FALSE	FFLLSSSSYY**CC*WLLLLPPPPHHQQRRRRIIIMTTTTNNKKSSRRVVVVAAAADDEEGGGG	FFLLSSSSYY??CC?WLLLLPPPPHHQQRRRRIIIMTTTTNNKKSSRRVVVVAAAADDEEGGGG	0	3	3	61	0	0	61
173	B	GCA_000347095.1	Leptospira interrogans str. UT126	FALSE	FFLLSSSSYY**CC*WLLLLPPPPHHQQRRRRIIIMTTTTNNKKSSRRVVVVAAAADDEEGGGG	FFLLSSSSYY??CC?WLLLLPPPPHHQQRRRRIIIMTTTTNNKKSSRRVVVVAAAADDEEGGGG	0	3	3	61	0	0	61
173	B	GCA_000347115.1	Leptospira interrogans str. 2002000632	FALSE	FFLLSSSSYY**CC*WLLLLPPPPHHQQRRRRIIIMTTTTNNKKSSRRVVVVAAAADDEEGGGG	FFLLSSSSYY??CC?WLLLLPPPPHHQQRRRRIIIMTTTTNNKKSSRRVVVVAAAADDEEGGGG	0	3	3	61	0	0	61
173	B	GCA_000347135.1	Leptospira interrogans str. 2002000631	FALSE	FFLLSSSSYY**CC*WLLLLPPPPHHQQRRRRIIIMTTTTNNKKSSRRVVVVAAAADDEEGGGG	FFLLSSSSYY??CC?WLLLLPPPPHHQQRRRRIIIMTTTTNNKKSSRRVVVVAAAADDEEGGGG	0	3	3	61	0	0	61
173	B	GCA_000347155.1	Leptospira interrogans serovar Pomona str. CSL4002	FALSE	FFLLSSSSYY**CC*WLLLLPPPPHHQQRRRRIIIMTTTTNNKKSSRRVVVVAAAADDEEGGGG	FFLLSSSSYY??CC?WLLLLPPPPHHQQRRRRIIIMTTTTNNKKSSRRVVVVAAAADDEEGGGG	0	3	3	61	0	0	61
173	B	GCA_000347255.1	Leptospira interrogans str. Kito	FALSE	FFLLSSSSYY**CC*WLLLLPPPPHHQQRRRRIIIMTTTTNNKKSSRRVVVVAAAADDEEGGGG	FFLLSSSSYY??CC?WLLLLPPPPHHQQRRRRIIIMTTTTNNKKSSRRVVVVAAAADDEEGGGG	0	3	3	61	0	0	61
173	B	GCA_000612525.2	Leptospira interrogans serovar Manilae	FALSE	FFLLSSSSYY**CC*WLLLLPPPPHHQQRRRRIIIMTTTTNNKKSSRRVVVVAAAADDEEGGGG	FFLLSSSSYY??CC?WLLLLPPPPHHQQRRRRIIIMTTTTNNKKSSRRVVVVAAAADDEEGGGG	0	3	3	61	0	0	61
173	B	GCA_000758025.1	Leptospira interrogans serovar Lai	FALSE	FFLLSSSSYY**CC*WLLLLPPPPHHQQRRRRIIIMTTTTNNKKSSRRVVVVAAAADDEEGGGG	FFLLSSSSYY??CC?WLLLLPPPPHHQQRRRRIIIMTTTTNNKKSSRRVVVVAAAADDEEGGGG	0	3	3	61	0	0	61
173	B	GCA_000941035.1	Leptospira interrogans serovar Linhai str. 56609	FALSE	FFLLSSSSYY**CC*WLLLLPPPPHHQQRRRRIIIMTTTTNNKKSSRRVVVVAAAADDEEGGGG	FFLLSSSSYY??CC?WLLLLPPPPHHQQRRRRIIIMTTTTNNKKSSRRVVVVAAAADDEEGGGG	0	3	3	61	0	0	61
173	B	GCA_001010765.1	Leptospira interrogans serovar Bratislava	FALSE	FFLLSSSSYY**CC*WLLLLPPPPHHQQRRRRIIIMTTTTNNKKSSRRVVVVAAAADDEEGGGG	FFLLSSSSYY??CC?WLLLLPPPPHHQQRRRRIIIMTTTTNNKKSSRRVVVVAAAADDEEGGGG	0	3	3	61	0	0	61
173	B	GCA_001022315.1	Leptospira interrogans serovar Muenchen	FALSE	FFLLSSSSYY**CC*WLLLLPPPPHHQQRRRRIIIMTTTTNNKKSSRRVVVVAAAADDEEGGGG	FFLLSSSSYY??CC?WLLLLPPPPHHQQRRRRIIIMTTTTNNKKSSRRVVVVAAAADDEEGGGG	0	3	3	61	0	0	61
173	B	GCA_001047635.1	Leptospira interrogans serovar Manilae	FALSE	FFLLSSSSYY**CC*WLLLLPPPPHHQQRRRRIIIMTTTTNNKKSSRRVVVVAAAADDEEGGGG	FFLLSSSSYY??CC?WLLLLPPPPHHQQRRRRIIIMTTTTNNKKSSRRVVVVAAAADDEEGGGG	0	3	3	61	0	0	61
173	B	GCA_001047655.1	Leptospira interrogans serovar Manilae	FALSE	FFLLSSSSYY**CC*WLLLLPPPPHHQQRRRRIIIMTTTTNNKKSSRRVVVVAAAADDEEGGGG	FFLLSSSSYY??CC?WLLLLPPPPHHQQRRRRIIIMTTTTNNKKSSRRVVVVAAAADDEEGGGG	0	3	3	61	0	0	61
173	B	GCA_001292605.1	Leptospira interrogans	FALSE	FFLLSSSSYY**CC*WLLLLPPPPHHQQRRRRIIIMTTTTNNKKSSRRVVVVAAAADDEEGGGG	FFLLSSSSYY??CC?WLLLLPPPPHHQQRRRRIIIMTTTTNNKKSSRRVVVVAAAADDEEGGGG	0	3	3	61	0	0	61
173	B	GCA_001292615.2	Leptospira interrogans	FALSE	FFLLSSSSYY**CC*WLLLLPPPPHHQQRRRRIIIMTTTTNNKKSSRRVVVVAAAADDEEGGGG	FFLLSSSSYY?LCC?WLLLLPPPPHHQQRRRRIIIMTTTTNNKKSSRRVVVVAAAADDEEGGGG	1	2	3	61	0	0	61
173	B	GCA_001292685.1	Leptospira interrogans	FALSE	FFLLSSSSYY**CC*WLLLLPPPPHHQQRRRRIIIMTTTTNNKKSSRRVVVVAAAADDEEGGGG	FFLLSSSSYY??CC?WLLLLPPPPHHQQRRRRIIIMTTTTNNKKSSRRVVVVAAAADDEEGGGG	0	3	3	61	0	0	61
173	B	GCA_001293065.1	Leptospira interrogans serovar Hardjo str. Norma	FALSE	FFLLSSSSYY**CC*WLLLLPPPPHHQQRRRRIIIMTTTTNNKKSSRRVVVVAAAADDEEGGGG	FFLLSSSSYY??CC?WLLLLPPPPHHQQRRRRIIIMTTTTNNKKSSRRVVVVAAAADDEEGGGG	0	3	3	61	0	0	61
173	B	GCA_001412475.2	Leptospira interrogans serovar Canicola	FALSE	FFLLSSSSYY**CC*WLLLLPPPPHHQQRRRRIIIMTTTTNNKKSSRRVVVVAAAADDEEGGGG	FFLLSSSSYY??CC?WLLLLPPPPHHQQRRRRIIIMTTTTNNKKSSRRVVVVAAAADDEEGGGG	0	3	3	61	0	0	61
173	B	GCA_001417585.1	Leptospira interrogans serovar Canicola	FALSE	FFLLSSSSYY**CC*WLLLLPPPPHHQQRRRRIIIMTTTTNNKKSSRRVVVVAAAADDEEGGGG	FFLLSSSSYY??CC?WLLLLPPPPHHQQRRRRIIIMTTTTNNKKSSRRVVVVAAAADDEEGGGG	0	3	3	61	0	0	61
173	B	GCA_001443305.1	Leptospira interrogans serovar Hardjo-prajitno	FALSE	FFLLSSSSYY**CC*WLLLLPPPPHHQQRRRRIIIMTTTTNNKKSSRRVVVVAAAADDEEGGGG	FFLLSSSSYY??CC?WLLLLPPPPHHQQRRRRIIIMTTTTNNKKSSRRVVVVAAAADDEEGGGG	0	3	3	61	0	0	61
173	B	GCA_001542585.1	Leptospira interrogans	FALSE	FFLLSSSSYY**CC*WLLLLPPPPHHQQRRRRIIIMTTTTNNKKSSRRVVVVAAAADDEEGGGG	FFLLSSSSYY??CC?WLLLLPPPPHHQQRRRRIIIMTTTTNNKKSSRRVVVVAAAADDEEGGGG	0	3	3	61	0	0	61
173	B	GCA_001542605.1	Leptospira interrogans	FALSE	FFLLSSSSYY**CC*WLLLLPPPPHHQQRRRRIIIMTTTTNNKKSSRRVVVVAAAADDEEGGGG	FFLLSSSSYY??CC?WLLLLPPPPHHQQRRRRIIIMTTTTNNKKSSRRVVVVAAAADDEEGGGG	0	3	3	61	0	0	61
173	B	GCA_001567645.1	Leptospira interrogans	FALSE	FFLLSSSSYY**CC*WLLLLPPPPHHQQRRRRIIIMTTTTNNKKSSRRVVVVAAAADDEEGGGG	FFLLSSSSYY??CC?WLLLLPPPPHHQQRRRRIIIMTTTTNNKKSSRRVVVVAAAADDEEGGGG	0	3	3	61	0	0	61
173	B	GCA_001567655.1	Leptospira interrogans	FALSE	FFLLSSSSYY**CC*WLLLLPPPPHHQQRRRRIIIMTTTTNNKKSSRRVVVVAAAADDEEGGGG	FFLLSSSSYY??CC?WLLLLPPPPHHQQRRRRIIIMTTTTNNKKSSRRVVVVAAAADDEEGGGG	0	3	3	61	0	0	61
173	B	GCA_001567675.1	Leptospira interrogans	FALSE	FFLLSSSSYY**CC*WLLLLPPPPHHQQRRRRIIIMTTTTNNKKSSRRVVVVAAAADDEEGGGG	FFLLSSSSYY??CC?WLLLLPPPPHHQQRRRRIIIMTTTTNNKKSSRRVVVVAAAADDEEGGGG	0	3	3	61	0	0	61
173	B	GCA_001567705.1	Leptospira interrogans	FALSE	FFLLSSSSYY**CC*WLLLLPPPPHHQQRRRRIIIMTTTTNNKKSSRRVVVVAAAADDEEGGGG	FFLLSSSSYY??CC?WLLLLPPPPHHQQRRRRIIIMTTTTNNKKSSRRVVVVAAAADDEEGGGG	0	3	3	61	0	0	61
173	B	GCA_001567725.1	Leptospira interrogans	FALSE	FFLLSSSSYY**CC*WLLLLPPPPHHQQRRRRIIIMTTTTNNKKSSRRVVVVAAAADDEEGGGG	FFLLSSSSYY??CC?WLLLLPPPPHHQQRRRRIIIMTTTTNNKKSSRRVVVVAAAADDEEGGGG	0	3	3	61	0	0	61
173	B	GCA_001567735.1	Leptospira interrogans	FALSE	FFLLSSSSYY**CC*WLLLLPPPPHHQQRRRRIIIMTTTTNNKKSSRRVVVVAAAADDEEGGGG	FFLLSSSSYY??CC?WLLLLPPPPHHQQRRRRIIIMTTTTNNKKSSRRVVVVAAAADDEEGGGG	0	3	3	61	0	0	61
173	B	GCA_001567745.1	Leptospira interrogans	FALSE	FFLLSSSSYY**CC*WLLLLPPPPHHQQRRRRIIIMTTTTNNKKSSRRVVVVAAAADDEEGGGG	FFLLSSSSYY??CC?WLLLLPPPPHHQQRRRRIIIMTTTTNNKKSSRRVVVVAAAADDEEGGGG	0	3	3	61	0	0	61
173	B	GCA_001567785.1	Leptospira interrogans	FALSE	FFLLSSSSYY**CC*WLLLLPPPPHHQQRRRRIIIMTTTTNNKKSSRRVVVVAAAADDEEGGGG	FFLLSSSSYY??CC?WLLLLPPPPHHQQRRRRIIIMTTTTNNKKSSRRVVVVAAAADDEEGGGG	0	3	3	61	0	0	61
173	B	GCA_001567805.1	Leptospira interrogans	FALSE	FFLLSSSSYY**CC*WLLLLPPPPHHQQRRRRIIIMTTTTNNKKSSRRVVVVAAAADDEEGGGG	FFLLSSSSYY??CC?WLLLLPPPPHHQQRRRRIIIMTTTTNNKKSSRRVVVVAAAADDEEGGGG	0	3	3	61	0	0	61
173	B	GCA_001567815.1	Leptospira interrogans	FALSE	FFLLSSSSYY**CC*WLLLLPPPPHHQQRRRRIIIMTTTTNNKKSSRRVVVVAAAADDEEGGGG	FFLLSSSSYY??CC?WLLLLPPPPHHQQRRRRIIIMTTTTNNKKSSRRVVVVAAAADDEEGGGG	0	3	3	61	0	0	61
173	B	GCA_001567825.1	Leptospira interrogans	FALSE	FFLLSSSSYY**CC*WLLLLPPPPHHQQRRRRIIIMTTTTNNKKSSRRVVVVAAAADDEEGGGG	FFLLSSSSYY??CC?WLLLLPPPPHHQQRRRRIIIMTTTTNNKKSSRRVVVVAAAADDEEGGGG	0	3	3	61	0	0	61
173	B	GCA_001567835.1	Leptospira interrogans	FALSE	FFLLSSSSYY**CC*WLLLLPPPPHHQQRRRRIIIMTTTTNNKKSSRRVVVVAAAADDEEGGGG	FFLLSSSSYY??CC?WLLLLPPPPHHQQRRRRIIIMTTTTNNKKSSRRVVVVAAAADDEEGGGG	0	3	3	61	0	0	61
173	B	GCA_001567885.1	Leptospira interrogans	FALSE	FFLLSSSSYY**CC*WLLLLPPPPHHQQRRRRIIIMTTTTNNKKSSRRVVVVAAAADDEEGGGG	FFLLSSSSYY??CC?WLLLLPPPPHHQQRRRRIIIMTTTTNNKKSSRRVVVVAAAADDEEGGGG	0	3	3	61	0	0	61
173	B	GCA_001567895.1	Leptospira interrogans	FALSE	FFLLSSSSYY**CC*WLLLLPPPPHHQQRRRRIIIMTTTTNNKKSSRRVVVVAAAADDEEGGGG	FFLLSSSSYY??CC?WLLLLPPPPHHQQRRRRIIIMTTTTNNKKSSRRVVVVAAAADDEEGGGG	0	3	3	61	0	0	61
173	B	GCA_001567905.1	Leptospira interrogans	FALSE	FFLLSSSSYY**CC*WLLLLPPPPHHQQRRRRIIIMTTTTNNKKSSRRVVVVAAAADDEEGGGG	FFLLSSSSYY??CC?WLLLLPPPPHHQQRRRRIIIMTTTTNNKKSSRRVVVVAAAADDEEGGGG	0	3	3	61	0	0	61
173	B	GCA_001567945.1	Leptospira interrogans	FALSE	FFLLSSSSYY**CC*WLLLLPPPPHHQQRRRRIIIMTTTTNNKKSSRRVVVVAAAADDEEGGGG	FFLLSSSSYY??CC?WLLLLPPPPHHQQRRRRIIIMTTTTNNKKSSRRVVVVAAAADDEEGGGG	0	3	3	61	0	0	61
173	B	GCA_001567965.1	Leptospira interrogans	FALSE	FFLLSSSSYY**CC*WLLLLPPPPHHQQRRRRIIIMTTTTNNKKSSRRVVVVAAAADDEEGGGG	FFLLSSSSYY??CC?WLLLLPPPPHHQQRRRRIIIMTTTTNNKKSSRRVVVVAAAADDEEGGGG	0	3	3	61	0	0	61
173	B	GCA_001567975.1	Leptospira interrogans	FALSE	FFLLSSSSYY**CC*WLLLLPPPPHHQQRRRRIIIMTTTTNNKKSSRRVVVVAAAADDEEGGGG	FFLLSSSSYY??CC?WLLLLPPPPHHQQRRRRIIIMTTTTNNKKSSRRVVVVAAAADDEEGGGG	0	3	3	61	0	0	61
173	B	GCA_001567985.1	Leptospira interrogans	FALSE	FFLLSSSSYY**CC*WLLLLPPPPHHQQRRRRIIIMTTTTNNKKSSRRVVVVAAAADDEEGGGG	FFLLSSSSYY??CC?WLLLLPPPPHHQQRRRRIIIMTTTTNNKKSSRRVVVVAAAADDEEGGGG	0	3	3	61	0	0	61
173	B	GCA_001568025.1	Leptospira interrogans	FALSE	FFLLSSSSYY**CC*WLLLLPPPPHHQQRRRRIIIMTTTTNNKKSSRRVVVVAAAADDEEGGGG	FFLLSSSSYY??CC?WLLLLPPPPHHQQRRRRIIIMTTTTNNKKSSRRVVVVAAAADDEEGGGG	0	3	3	61	0	0	61
173	B	GCA_001568045.1	Leptospira interrogans	FALSE	FFLLSSSSYY**CC*WLLLLPPPPHHQQRRRRIIIMTTTTNNKKSSRRVVVVAAAADDEEGGGG	FFLLSSSSYY??CC?WLLLLPPPPHHQQRRRRIIIMTTTTNNKKSSRRVVVVAAAADDEEGGGG	0	3	3	61	0	0	61
173	B	GCA_001568065.1	Leptospira interrogans	FALSE	FFLLSSSSYY**CC*WLLLLPPPPHHQQRRRRIIIMTTTTNNKKSSRRVVVVAAAADDEEGGGG	FFLLSSSSYY??CC?WLLLLPPPPHHQQRRRRIIIMTTTTNNKKSSRRVVVVAAAADDEEGGGG	0	3	3	61	0	0	61
173	B	GCA_001568075.1	Leptospira interrogans	FALSE	FFLLSSSSYY**CC*WLLLLPPPPHHQQRRRRIIIMTTTTNNKKSSRRVVVVAAAADDEEGGGG	FFLLSSSSYY??CC?WLLLLPPPPHHQQRRRRIIIMTTTTNNKKSSRRVVVVAAAADDEEGGGG	0	3	3	61	0	0	61
173	B	GCA_001568105.1	Leptospira interrogans	FALSE	FFLLSSSSYY**CC*WLLLLPPPPHHQQRRRRIIIMTTTTNNKKSSRRVVVVAAAADDEEGGGG	FFLLSSSSYY??CC?WLLLLPPPPHHQQRRRRIIIMTTTTNNKKSSRRVVVVAAAADDEEGGGG	0	3	3	61	0	0	61
173	B	GCA_001568125.1	Leptospira interrogans	FALSE	FFLLSSSSYY**CC*WLLLLPPPPHHQQRRRRIIIMTTTTNNKKSSRRVVVVAAAADDEEGGGG	FFLLSSSSYY??CC?WLLLLPPPPHHQQRRRRIIIMTTTTNNKKSSRRVVVVAAAADDEEGGGG	0	3	3	61	0	0	61
173	B	GCA_001568135.1	Leptospira interrogans	FALSE	FFLLSSSSYY**CC*WLLLLPPPPHHQQRRRRIIIMTTTTNNKKSSRRVVVVAAAADDEEGGGG	FFLLSSSSYY??CC?WLLLLPPPPHHQQRRRRIIIMTTTTNNKKSSRRVVVVAAAADDEEGGGG	0	3	3	61	0	0	61
173	B	GCA_001568155.1	Leptospira interrogans	FALSE	FFLLSSSSYY**CC*WLLLLPPPPHHQQRRRRIIIMTTTTNNKKSSRRVVVVAAAADDEEGGGG	FFLLSSSSYY??CC?WLLLLPPPPHHQQRRRRIIIMTTTTNNKKSSRRVVVVAAAADDEEGGGG	0	3	3	61	0	0	61
173	B	GCA_001568175.1	Leptospira interrogans	FALSE	FFLLSSSSYY**CC*WLLLLPPPPHHQQRRRRIIIMTTTTNNKKSSRRVVVVAAAADDEEGGGG	FFLLSSSSYY??CC?WLLLLPPPPHHQQRRRRIIIMTTTTNNKKSSRRVVVVAAAADDEEGGGG	0	3	3	61	0	0	61
173	B	GCA_001568205.1	Leptospira interrogans	FALSE	FFLLSSSSYY**CC*WLLLLPPPPHHQQRRRRIIIMTTTTNNKKSSRRVVVVAAAADDEEGGGG	FFLLSSSSYY??CC?WLLLLPPPPHHQQRRRRIIIMTTTTNNKKSSRRVVVVAAAADDEEGGGG	0	3	3	61	0	0	61
173	B	GCA_001568215.1	Leptospira interrogans	FALSE	FFLLSSSSYY**CC*WLLLLPPPPHHQQRRRRIIIMTTTTNNKKSSRRVVVVAAAADDEEGGGG	FFLLSSSSYY??CC?WLLLLPPPPHHQQRRRRIIIMTTTTNNKKSSRRVVVVAAAADDEEGGGG	0	3	3	61	0	0	61
173	B	GCA_001568225.1	Leptospira interrogans	FALSE	FFLLSSSSYY**CC*WLLLLPPPPHHQQRRRRIIIMTTTTNNKKSSRRVVVVAAAADDEEGGGG	FFLLSSSSYY??CC?WLLLLPPPPHHQQRRRRIIIMTTTTNNKKSSRRVVVVAAAADDEEGGGG	0	3	3	61	0	0	61
173	B	GCA_001568265.1	Leptospira interrogans	FALSE	FFLLSSSSYY**CC*WLLLLPPPPHHQQRRRRIIIMTTTTNNKKSSRRVVVVAAAADDEEGGGG	FFLLSSSSYY??CC?WLLLLPPPPHHQQRRRRIIIMTTTTNNKKSSRRVVVVAAAADDEEGGGG	0	3	3	61	0	0	61
173	B	GCA_001568285.1	Leptospira interrogans	FALSE	FFLLSSSSYY**CC*WLLLLPPPPHHQQRRRRIIIMTTTTNNKKSSRRVVVVAAAADDEEGGGG	FFLLSSSSYY??CC?WLLLLPPPPHHQQRRRRIIIMTTTTNNKKSSRRVVVVAAAADDEEGGGG	0	3	3	61	0	0	61
173	B	GCA_001568525.1	Leptospira interrogans	FALSE	FFLLSSSSYY**CC*WLLLLPPPPHHQQRRRRIIIMTTTTNNKKSSRRVVVVAAAADDEEGGGG	FFLLSSSSYY??CC?WLLLLPPPPHHQQRRRRIIIMTTTTNNKKSSRRVVVVAAAADDEEGGGG	0	3	3	61	0	0	61
173	B	GCA_001568535.1	Leptospira interrogans	FALSE	FFLLSSSSYY**CC*WLLLLPPPPHHQQRRRRIIIMTTTTNNKKSSRRVVVVAAAADDEEGGGG	FFLLSSSSYY??CC?WLLLLPPPPHHQQRRRRIIIMTTTTNNKKSSRRVVVVAAAADDEEGGGG	0	3	3	61	0	0	61
173	B	GCA_001568565.1	Leptospira interrogans	FALSE	FFLLSSSSYY**CC*WLLLLPPPPHHQQRRRRIIIMTTTTNNKKSSRRVVVVAAAADDEEGGGG	FFLLSSSSYY??CC?WLLLLPPPPHHQQRRRRIIIMTTTTNNKKSSRRVVVVAAAADDEEGGGG	0	3	3	61	0	0	61
173	B	GCA_001568575.1	Leptospira interrogans	FALSE	FFLLSSSSYY**CC*WLLLLPPPPHHQQRRRRIIIMTTTTNNKKSSRRVVVVAAAADDEEGGGG	FFLLSSSSYY??CC?WLLLLPPPPHHQQRRRRIIIMTTTTNNKKSSRRVVVVAAAADDEEGGGG	0	3	3	61	0	0	61
173	B	GCA_001568605.1	Leptospira interrogans	FALSE	FFLLSSSSYY**CC*WLLLLPPPPHHQQRRRRIIIMTTTTNNKKSSRRVVVVAAAADDEEGGGG	FFLLSSSSYY??CC?WLLLLPPPPHHQQRRRRIIIMTTTTNNKKSSRRVVVVAAAADDEEGGGG	0	3	3	61	0	0	61
173	B	GCA_001568615.1	Leptospira interrogans	FALSE	FFLLSSSSYY**CC*WLLLLPPPPHHQQRRRRIIIMTTTTNNKKSSRRVVVVAAAADDEEGGGG	FFLLSSSSYY??CC?WLLLLPPPPHHQQRRRRIIIMTTTTNNKKSSRRVVVVAAAADDEEGGGG	0	3	3	61	0	0	61
173	B	GCA_001568645.1	Leptospira interrogans	FALSE	FFLLSSSSYY**CC*WLLLLPPPPHHQQRRRRIIIMTTTTNNKKSSRRVVVVAAAADDEEGGGG	FFLLSSSSYY??CC?WLLLLPPPPHHQQRRRRIIIMTTTTNNKKSSRRVVVVAAAADDEEGGGG	0	3	3	61	0	0	61
173	B	GCA_001568655.1	Leptospira interrogans	FALSE	FFLLSSSSYY**CC*WLLLLPPPPHHQQRRRRIIIMTTTTNNKKSSRRVVVVAAAADDEEGGGG	FFLLSSSSYY??CC?WLLLLPPPPHHQQRRRRIIIMTTTTNNKKSSRRVVVVAAAADDEEGGGG	0	3	3	61	0	0	61
173	B	GCA_001568685.1	Leptospira interrogans	FALSE	FFLLSSSSYY**CC*WLLLLPPPPHHQQRRRRIIIMTTTTNNKKSSRRVVVVAAAADDEEGGGG	FFLLSSSSYY??CC?WLLLLPPPPHHQQRRRRIIIMTTTTNNKKSSRRVVVVAAAADDEEGGGG	0	3	3	61	0	0	61
173	B	GCA_001568695.1	Leptospira interrogans	FALSE	FFLLSSSSYY**CC*WLLLLPPPPHHQQRRRRIIIMTTTTNNKKSSRRVVVVAAAADDEEGGGG	FFLLSSSSYY??CC?WLLLLPPPPHHQQRRRRIIIMTTTTNNKKSSRRVVVVAAAADDEEGGGG	0	3	3	61	0	0	61
173	B	GCA_001568725.1	Leptospira interrogans	FALSE	FFLLSSSSYY**CC*WLLLLPPPPHHQQRRRRIIIMTTTTNNKKSSRRVVVVAAAADDEEGGGG	FFLLSSSSYY??CC?WLLLLPPPPHHQQRRRRIIIMTTTTNNKKSSRRVVVVAAAADDEEGGGG	0	3	3	61	0	0	61
173	B	GCA_001568735.1	Leptospira interrogans	FALSE	FFLLSSSSYY**CC*WLLLLPPPPHHQQRRRRIIIMTTTTNNKKSSRRVVVVAAAADDEEGGGG	FFLLSSSSYY??CC?WLLLLPPPPHHQQRRRRIIIMTTTTNNKKSSRRVVVVAAAADDEEGGGG	0	3	3	61	0	0	61
173	B	GCA_001568765.1	Leptospira interrogans	FALSE	FFLLSSSSYY**CC*WLLLLPPPPHHQQRRRRIIIMTTTTNNKKSSRRVVVVAAAADDEEGGGG	FFLLSSSSYY??CC?WLLLLPPPPHHQQRRRRIIIMTTTTNNKKSSRRVVVVAAAADDEEGGGG	0	3	3	61	0	0	61
173	B	GCA_001568775.1	Leptospira interrogans	FALSE	FFLLSSSSYY**CC*WLLLLPPPPHHQQRRRRIIIMTTTTNNKKSSRRVVVVAAAADDEEGGGG	FFLLSSSSYY??CC?WLLLLPPPPHHQQRRRRIIIMTTTTNNKKSSRRVVVVAAAADDEEGGGG	0	3	3	61	0	0	61
173	B	GCA_001568805.1	Leptospira interrogans	FALSE	FFLLSSSSYY**CC*WLLLLPPPPHHQQRRRRIIIMTTTTNNKKSSRRVVVVAAAADDEEGGGG	FFLLSSSSYY??CC?WLLLLPPPPHHQQRRRRIIIMTTTTNNKKSSRRVVVVAAAADDEEGGGG	0	3	3	61	0	0	61
173	B	GCA_001568815.1	Leptospira interrogans	FALSE	FFLLSSSSYY**CC*WLLLLPPPPHHQQRRRRIIIMTTTTNNKKSSRRVVVVAAAADDEEGGGG	FFLLSSSSYY??CC?WLLLLPPPPHHQQRRRRIIIMTTTTNNKKSSRRVVVVAAAADDEEGGGG	0	3	3	61	0	0	61
173	B	GCA_001568845.1	Leptospira interrogans	FALSE	FFLLSSSSYY**CC*WLLLLPPPPHHQQRRRRIIIMTTTTNNKKSSRRVVVVAAAADDEEGGGG	FFLLSSSSYY??CC?WLLLLPPPPHHQQRRRRIIIMTTTTNNKKSSRRVVVVAAAADDEEGGGG	0	3	3	61	0	0	61
173	B	GCA_001568855.1	Leptospira interrogans	FALSE	FFLLSSSSYY**CC*WLLLLPPPPHHQQRRRRIIIMTTTTNNKKSSRRVVVVAAAADDEEGGGG	FFLLSSSSYY??CC?WLLLLPPPPHHQQRRRRIIIMTTTTNNKKSSRRVVVVAAAADDEEGGGG	0	3	3	61	0	0	61
173	B	GCA_001568885.1	Leptospira interrogans	FALSE	FFLLSSSSYY**CC*WLLLLPPPPHHQQRRRRIIIMTTTTNNKKSSRRVVVVAAAADDEEGGGG	FFLLSSSSYY??CC?WLLLLPPPPHHQQRRRRIIIMTTTTNNKKSSRRVVVVAAAADDEEGGGG	0	3	3	61	0	0	61
173	B	GCA_001568935.1	Leptospira interrogans	FALSE	FFLLSSSSYY**CC*WLLLLPPPPHHQQRRRRIIIMTTTTNNKKSSRRVVVVAAAADDEEGGGG	FFLLSSSSYY??CC?WLLLLPPPPHHQQRRRRIIIMTTTTNNKKSSRRVVVVAAAADDEEGGGG	0	3	3	61	0	0	61
173	B	GCA_001568965.1	Leptospira interrogans	FALSE	FFLLSSSSYY**CC*WLLLLPPPPHHQQRRRRIIIMTTTTNNKKSSRRVVVVAAAADDEEGGGG	FFLLSSSSYY??CC?WLLLLPPPPHHQQRRRRIIIMTTTTNNKKSSRRVVVVAAAADDEEGGGG	0	3	3	61	0	0	61
173	B	GCA_001568985.1	Leptospira interrogans	FALSE	FFLLSSSSYY**CC*WLLLLPPPPHHQQRRRRIIIMTTTTNNKKSSRRVVVVAAAADDEEGGGG	FFLLSSSSYY??CC?WLLLLPPPPHHQQRRRRIIIMTTTTNNKKSSRRVVVVAAAADDEEGGGG	0	3	3	61	0	0	61
173	B	GCA_001568995.1	Leptospira interrogans	FALSE	FFLLSSSSYY**CC*WLLLLPPPPHHQQRRRRIIIMTTTTNNKKSSRRVVVVAAAADDEEGGGG	FFLLSSSSYY??CC?WLLLLPPPPHHQQRRRRIIIMTTTTNNKKSSRRVVVVAAAADDEEGGGG	0	3	3	61	0	0	61
173	B	GCA_001569005.1	Leptospira interrogans	FALSE	FFLLSSSSYY**CC*WLLLLPPPPHHQQRRRRIIIMTTTTNNKKSSRRVVVVAAAADDEEGGGG	FFLLSSSSYY??CC?WLLLLPPPPHHQQRRRRIIIMTTTTNNKKSSRRVVVVAAAADDEEGGGG	0	3	3	61	0	0	61
173	B	GCA_001569045.1	Leptospira interrogans	FALSE	FFLLSSSSYY**CC*WLLLLPPPPHHQQRRRRIIIMTTTTNNKKSSRRVVVVAAAADDEEGGGG	FFLLSSSSYY??CC?WLLLLPPPPHHQQRRRRIIIMTTTTNNKKSSRRVVVVAAAADDEEGGGG	0	3	3	61	0	0	61
173	B	GCA_001569065.1	Leptospira interrogans	FALSE	FFLLSSSSYY**CC*WLLLLPPPPHHQQRRRRIIIMTTTTNNKKSSRRVVVVAAAADDEEGGGG	FFLLSSSSYY??CC?WLLLLPPPPHHQQRRRRIIIMTTTTNNKKSSRRVVVVAAAADDEEGGGG	0	3	3	61	0	0	61
173	B	GCA_001569075.1	Leptospira interrogans	FALSE	FFLLSSSSYY**CC*WLLLLPPPPHHQQRRRRIIIMTTTTNNKKSSRRVVVVAAAADDEEGGGG	FFLLSSSSYY??CC?WLLLLPPPPHHQQRRRRIIIMTTTTNNKKSSRRVVVVAAAADDEEGGGG	0	3	3	61	0	0	61
173	B	GCA_001569105.1	Leptospira interrogans	FALSE	FFLLSSSSYY**CC*WLLLLPPPPHHQQRRRRIIIMTTTTNNKKSSRRVVVVAAAADDEEGGGG	FFLLSSSSYY??CC?WLLLLPPPPHHQQRRRRIIIMTTTTNNKKSSRRVVVVAAAADDEEGGGG	0	3	3	61	0	0	61
173	B	GCA_001569125.1	Leptospira interrogans	FALSE	FFLLSSSSYY**CC*WLLLLPPPPHHQQRRRRIIIMTTTTNNKKSSRRVVVVAAAADDEEGGGG	FFLLSSSSYY??CC?WLLLLPPPPHHQQRRRRIIIMTTTTNNKKSSRRVVVVAAAADDEEGGGG	0	3	3	61	0	0	61
173	B	GCA_001650015.1	Leptospira interrogans serovar Bataviae	FALSE	FFLLSSSSYY**CC*WLLLLPPPPHHQQRRRRIIIMTTTTNNKKSSRRVVVVAAAADDEEGGGG	FFLLSSSSYY??CC?WLLLLPPPPHHQQRRRRIIIMTTTTNNKKSSRRVVVVAAAADDEEGGGG	0	3	3	61	0	0	61
173	B	GCA_001683775.2	Leptospira interrogans serovar Copenhageni/Icterohaemorrhagiae	FALSE	FFLLSSSSYY**CC*WLLLLPPPPHHQQRRRRIIIMTTTTNNKKSSRRVVVVAAAADDEEGGGG	FFLLSSSSYYK?CC?WLLLLPPPPHHQQRRRRIIIMTTTTNNKKSSRRVVVVAAAADDEEGGGG	1	2	3	61	0	0	61
173	B	GCA_001687505.1	Leptospira interrogans serovar Canicola	FALSE	FFLLSSSSYY**CC*WLLLLPPPPHHQQRRRRIIIMTTTTNNKKSSRRVVVVAAAADDEEGGGG	FFLLSSSSYY??CC?WLLLLPPPPHHQQRRRRIIIMTTTTNNKKSSRRVVVVAAAADDEEGGGG	0	3	3	61	0	0	61
173	B	GCA_001857845.1	Leptospira interrogans serovar Pomona	FALSE	FFLLSSSSYY**CC*WLLLLPPPPHHQQRRRRIIIMTTTTNNKKSSRRVVVVAAAADDEEGGGG	FFLLSSSSYY??CC?WLLLLPPPPHHQQRRRRIIIMTTTTNNKKSSRRVVVVAAAADDEEGGGG	0	3	3	61	0	0	61
173	B	GCA_001969075.1	Leptospira interrogans serovar Pomona	FALSE	FFLLSSSSYY**CC*WLLLLPPPPHHQQRRRRIIIMTTTTNNKKSSRRVVVVAAAADDEEGGGG	FFLLSSSSYY??CC?WLLLLPPPPHHQQRRRRIIIMTTTTNNKKSSRRVVVVAAAADDEEGGGG	0	3	3	61	0	0	61
173	B	GCA_001995195.1	Leptospira interrogans serovar Hardjo	FALSE	FFLLSSSSYY**CC*WLLLLPPPPHHQQRRRRIIIMTTTTNNKKSSRRVVVVAAAADDEEGGGG	FFLLSSSSYY??CC?WLLLLPPPPHHQQRRRRIIIMTTTTNNKKSSRRVVVVAAAADDEEGGGG	0	3	3	61	0	0	61
173	B	GCA_001995205.1	Leptospira interrogans serovar Australis	FALSE	FFLLSSSSYY**CC*WLLLLPPPPHHQQRRRRIIIMTTTTNNKKSSRRVVVVAAAADDEEGGGG	FFLLSSSSYY??CC?WLLLLPPPPHHQQRRRRIIIMTTTTNNKKSSRRVVVVAAAADDEEGGGG	0	3	3	61	0	0	61
173	B	GCA_002073495.2	Leptospira interrogans serovar Copenhageni	FALSE	FFLLSSSSYY**CC*WLLLLPPPPHHQQRRRRIIIMTTTTNNKKSSRRVVVVAAAADDEEGGGG	FFLLSSSSYY??CC?WLLLLPPPPHHQQRRRRIIIMTTTTNNKKSSRRVVVVAAAADDEEGGGG	0	3	3	61	0	0	61
173	B	GCA_002074815.1	Leptospira interrogans serovar Canicola str. Gui44	FALSE	FFLLSSSSYY**CC*WLLLLPPPPHHQQRRRRIIIMTTTTNNKKSSRRVVVVAAAADDEEGGGG	FFLLSSSSYY??CC?WLLLLPPPPHHQQRRRRIIIMTTTTNNKKSSRRVVVVAAAADDEEGGGG	0	3	3	61	0	0	61
173	B	GCA_002074835.1	Leptospira interrogans	FALSE	FFLLSSSSYY**CC*WLLLLPPPPHHQQRRRRIIIMTTTTNNKKSSRRVVVVAAAADDEEGGGG	FFLLSSSSYY??CC?WLLLLPPPPHHQQRRRRIIIMTTTTNNKKSSRRVVVVAAAADDEEGGGG	0	3	3	61	0	0	61
173	B	GCA_002076815.1	Leptospira interrogans serovar Lai	FALSE	FFLLSSSSYY**CC*WLLLLPPPPHHQQRRRRIIIMTTTTNNKKSSRRVVVVAAAADDEEGGGG	FFLLSSSSYY??CC?WLLLLPPPPHHQQRRRRIIIMTTTTNNKKSSRRVVVVAAAADDEEGGGG	0	3	3	61	0	0	61
173	B	GCA_002269215.1	Leptospira interrogans serovar Canicola	FALSE	FFLLSSSSYY**CC*WLLLLPPPPHHQQRRRRIIIMTTTTNNKKSSRRVVVVAAAADDEEGGGG	FFLLSSSSYY??CC?WLLLLPPPPHHQQRRRRIIIMTTTTNNKKSSRRVVVVAAAADDEEGGGG	0	3	3	61	0	0	61
173	B	GCA_002269235.1	Leptospira interrogans serovar Canicola	FALSE	FFLLSSSSYY**CC*WLLLLPPPPHHQQRRRRIIIMTTTTNNKKSSRRVVVVAAAADDEEGGGG	FFLLSSSSYY?LCCRWLLLLPPPPHHQQRRRRIIIMTTTTNNKKSSRRVVVVAAAADDEEGGGG	2	1	3	61	0	0	61
173	B	GCA_002370075.1	Leptospira interrogans	FALSE	FFLLSSSSYY**CC*WLLLLPPPPHHQQRRRRIIIMTTTTNNKKSSRRVVVVAAAADDEEGGGG	FFLLSSSSYY??CC?WLLLLPPPPHHQQRRRRIIIMTTTTNNKKSSRRVVVVAAAADDEEGGGG	0	3	3	61	0	0	61
173	B	GCA_002370085.2	Leptospira interrogans	FALSE	FFLLSSSSYY**CC*WLLLLPPPPHHQQRRRRIIIMTTTTNNKKSSRRVVVVAAAADDEEGGGG	FFLLSSSSYY??CC?WLLLLPPPPHHQQRRRRIIIMTTTTNNKKSSRRVVVVAAAADDEEGGGG	0	3	3	61	0	0	61
173	B	GCA_002916855.1	Leptospira interrogans serovar Canicola	FALSE	FFLLSSSSYY**CC*WLLLLPPPPHHQQRRRRIIIMTTTTNNKKSSRRVVVVAAAADDEEGGGG	FFLLSSSSYY??CC?WLLLLPPPPHHQQRRRRIIIMTTTTNNKKSSRRVVVVAAAADDEEGGGG	0	3	3	61	0	0	61
173	B	GCA_005222565.1	Leptospira interrogans	FALSE	FFLLSSSSYY**CC*WLLLLPPPPHHQQRRRRIIIMTTTTNNKKSSRRVVVVAAAADDEEGGGG	FFLLSSSSYY??CC?WLLLLPPPPHHQQRRRRIIIMTTTTNNKKSSRRVVVVAAAADDEEGGGG	0	3	3	61	0	0	61
173	B	GCA_005222585.1	Leptospira interrogans	FALSE	FFLLSSSSYY**CC*WLLLLPPPPHHQQRRRRIIIMTTTTNNKKSSRRVVVVAAAADDEEGGGG	FFLLSSSSYY??CC?WLLLLPPPPHHQQRRRRIIIMTTTTNNKKSSRRVVVVAAAADDEEGGGG	0	3	3	61	0	0	61
173	B	GCA_006568875.1	Leptospira interrogans	FALSE	FFLLSSSSYY**CC*WLLLLPPPPHHQQRRRRIIIMTTTTNNKKSSRRVVVVAAAADDEEGGGG	FFLLSSSSYY??CC?WLLLLPPPPHHQQRRRRIIIMTTTTNNKKSSRRVVVVAAAADDEEGGGG	0	3	3	61	0	0	61
173	B	GCA_006568885.1	Leptospira interrogans	FALSE	FFLLSSSSYY**CC*WLLLLPPPPHHQQRRRRIIIMTTTTNNKKSSRRVVVVAAAADDEEGGGG	FFLLSSSSYY??CC?WLLLLPPPPHHQQRRRRIIIMTTTTNNKKSSRRVVVVAAAADDEEGGGG	0	3	3	61	0	0	61
173	B	GCA_006568945.1	Leptospira interrogans	FALSE	FFLLSSSSYY**CC*WLLLLPPPPHHQQRRRRIIIMTTTTNNKKSSRRVVVVAAAADDEEGGGG	FFLLSSSSYY??CC?WLLLLPPPPHHQQRRRRIIIMTTTTNNKKSSRRVVVVAAAADDEEGGGG	0	3	3	61	0	0	61
173	B	GCA_006569045.1	Leptospira interrogans	FALSE	FFLLSSSSYY**CC*WLLLLPPPPHHQQRRRRIIIMTTTTNNKKSSRRVVVVAAAADDEEGGGG	FFLLSSSSYY??CC?WLLLLPPPPHHQQRRRRIIIMTTTTNNKKSSRRVVVVAAAADDEEGGGG	0	3	3	61	0	0	61
173	B	GCA_008118365.1	Leptospira interrogans serovar Hardjo	FALSE	FFLLSSSSYY**CC*WLLLLPPPPHHQQRRRRIIIMTTTTNNKKSSRRVVVVAAAADDEEGGGG	FFLLSSSSYY??CC?WLLLLPPPPHHQQRRRRIIIMTTTTNNKKSSRRVVVVAAAADDEEGGGG	0	3	3	61	0	0	61
173	B	GCA_008373805.1	Leptospira interrogans serovar Geyaweera	FALSE	FFLLSSSSYY**CC*WLLLLPPPPHHQQRRRRIIIMTTTTNNKKSSRRVVVVAAAADDEEGGGG	FFLLSSSSYY??CC?WLLLLPPPPHHQQRRRRIIIMTTTTNNKKSSRRVVVVAAAADDEEGGGG	0	3	3	61	0	0	61
173	B	GCA_008373815.1	Leptospira interrogans serovar Weerasinghe	FALSE	FFLLSSSSYY**CC*WLLLLPPPPHHQQRRRRIIIMTTTTNNKKSSRRVVVVAAAADDEEGGGG	FFLLSSSSYY??CC?WLLLLPPPPHHQQRRRRIIIMTTTTNNKKSSRRVVVVAAAADDEEGGGG	0	3	3	61	0	0	61
173	B	GCA_008629705.1	Leptospira interrogans serovar Copenhageni	FALSE	FFLLSSSSYY**CC*WLLLLPPPPHHQQRRRRIIIMTTTTNNKKSSRRVVVVAAAADDEEGGGG	FFLLSSSSYY??CC?WLLLLPPPPHHQQRRRRIIIMTTTTNNKKSSRRVVVVAAAADDEEGGGG	0	3	3	61	0	0	61
173	B	GCA_008831445.1	Leptospira interrogans serovar Canicola	FALSE	FFLLSSSSYY**CC*WLLLLPPPPHHQQRRRRIIIMTTTTNNKKSSRRVVVVAAAADDEEGGGG	FFLLSSSSYY??CC?WLLLLPPPPHHQQRRRRIIIMTTTTNNKKSSRRVVVVAAAADDEEGGGG	0	3	3	61	0	0	61
173	B	GCA_008831465.1	Leptospira interrogans serovar Canicola	FALSE	FFLLSSSSYY**CC*WLLLLPPPPHHQQRRRRIIIMTTTTNNKKSSRRVVVVAAAADDEEGGGG	FFLLSSSSYY??CC?WLLLLPPPPHHQQRRRRIIIMTTTTNNKKSSRRVVVVAAAADDEEGGGG	0	3	3	61	0	0	61
173	B	GCA_009721635.1	Leptospira interrogans serovar Copenhageni	FALSE	FFLLSSSSYY**CC*WLLLLPPPPHHQQRRRRIIIMTTTTNNKKSSRRVVVVAAAADDEEGGGG	FFLLSSSSYY??CC?WLLLLPPPPHHQQRRRRIIIMTTTTNNKKSSRRVVVVAAAADDEEGGGG	0	3	3	61	0	0	61
173	B	GCA_009884035.1	Leptospira interrogans	FALSE	FFLLSSSSYY**CC*WLLLLPPPPHHQQRRRRIIIMTTTTNNKKSSRRVVVVAAAADDEEGGGG	FFLLSSSSYY??CC?WLLLLPPPPHHQQRRRRIIIMTTTTNNKKSSRRVVVVAAAADDEEGGGG	0	3	3	61	0	0	61
173	B	GCA_009884055.1	Leptospira interrogans	FALSE	FFLLSSSSYY**CC*WLLLLPPPPHHQQRRRRIIIMTTTTNNKKSSRRVVVVAAAADDEEGGGG	FFLLSSSSYY??CC?WLLLLPPPPHHQQRRRRIIIMTTTTNNKKSSRRVVVVAAAADDEEGGGG	0	3	3	61	0	0	61
173	B	GCA_009884075.1	Leptospira interrogans	FALSE	FFLLSSSSYY**CC*WLLLLPPPPHHQQRRRRIIIMTTTTNNKKSSRRVVVVAAAADDEEGGGG	FFLLSSSSYY??CC?WLLLLPPPPHHQQRRRRIIIMTTTTNNKKSSRRVVVVAAAADDEEGGGG	0	3	3	61	0	0	61
173	B	GCA_009884095.1	Leptospira interrogans	FALSE	FFLLSSSSYY**CC*WLLLLPPPPHHQQRRRRIIIMTTTTNNKKSSRRVVVVAAAADDEEGGGG	FFLLSSSSYY??CC?WLLLLPPPPHHQQRRRRIIIMTTTTNNKKSSRRVVVVAAAADDEEGGGG	0	3	3	61	0	0	61
173	B	GCA_009884115.1	Leptospira interrogans	FALSE	FFLLSSSSYY**CC*WLLLLPPPPHHQQRRRRIIIMTTTTNNKKSSRRVVVVAAAADDEEGGGG	FFLLSSSSYY??CC?WLLLLPPPPHHQQRRRRIIIMTTTTNNKKSSRRVVVVAAAADDEEGGGG	0	3	3	61	0	0	61
173	B	GCA_009884135.1	Leptospira interrogans	FALSE	FFLLSSSSYY**CC*WLLLLPPPPHHQQRRRRIIIMTTTTNNKKSSRRVVVVAAAADDEEGGGG	FFLLSSSSYY??CC?WLLLLPPPPHHQQRRRRIIIMTTTTNNKKSSRRVVVVAAAADDEEGGGG	0	3	3	61	0	0	61
173	B	GCA_009884175.1	Leptospira interrogans	FALSE	FFLLSSSSYY**CC*WLLLLPPPPHHQQRRRRIIIMTTTTNNKKSSRRVVVVAAAADDEEGGGG	FFLLSSSSYY??CC?WLLLLPPPPHHQQRRRRIIIMTTTTNNKKSSRRVVVVAAAADDEEGGGG	0	3	3	61	0	0	61
173	B	GCA_009884195.1	Leptospira interrogans	FALSE	FFLLSSSSYY**CC*WLLLLPPPPHHQQRRRRIIIMTTTTNNKKSSRRVVVVAAAADDEEGGGG	FFLLSSSSYY??CC?WLLLLPPPPHHQQRRRRIIIMTTTTNNKKSSRRVVVVAAAADDEEGGGG	0	3	3	61	0	0	61
173	B	GCA_009884255.1	Leptospira interrogans	FALSE	FFLLSSSSYY**CC*WLLLLPPPPHHQQRRRRIIIMTTTTNNKKSSRRVVVVAAAADDEEGGGG	FFLLSSSSYY??CC?WLLLLPPPPHHQQRRRRIIIMTTTTNNKKSSRRVVVVAAAADDEEGGGG	0	3	3	61	0	0	61
173	B	GCA_009884275.1	Leptospira interrogans	FALSE	FFLLSSSSYY**CC*WLLLLPPPPHHQQRRRRIIIMTTTTNNKKSSRRVVVVAAAADDEEGGGG	FFLLSSSSYY??CC?WLLLLPPPPHHQQRRRRIIIMTTTTNNKKSSRRVVVVAAAADDEEGGGG	0	3	3	61	0	0	61
173	B	GCA_010287845.1	Leptospira interrogans serovar Bataviae	FALSE	FFLLSSSSYY**CC*WLLLLPPPPHHQQRRRRIIIMTTTTNNKKSSRRVVVVAAAADDEEGGGG	FFLLSSSSYY??CC?WLLLLPPPPHHQQRRRRIIIMTTTTNNKKSSRRVVVVAAAADDEEGGGG	0	3	3	61	0	0	61
173	B	GCA_010978155.1	Leptospira interrogans serovar Copenhageni	FALSE	FFLLSSSSYY**CC*WLLLLPPPPHHQQRRRRIIIMTTTTNNKKSSRRVVVVAAAADDEEGGGG	FFLLSSSSYY??CC?WLLLLPPPPHHQQRRRRIIIMTTTTNNKKSSRRVVVVAAAADDEEGGGG	0	3	3	61	0	0	61
173	B	GCA_900156205.1	Leptospira interrogans	FALSE	FFLLSSSSYY**CC*WLLLLPPPPHHQQRRRRIIIMTTTTNNKKSSRRVVVVAAAADDEEGGGG	FFLLSSSSYY??CC?WLLLLPPPPHHQQRRRRIIIMTTTTNNKKSSRRVVVVAAAADDEEGGGG	0	3	3	61	0	0	61
173	B	GCA_900236655.1	Leptospira interrogans serovar Manilae	FALSE	FFLLSSSSYY**CC*WLLLLPPPPHHQQRRRRIIIMTTTTNNKKSSRRVVVVAAAADDEEGGGG	FFLLSSSSYY??CC?WLLLLPPPPHHQQRRRRIIIMTTTTNNKKSSRRVVVVAAAADDEEGGGG	0	3	3	61	0	0	61
174	B	GCA_000013945.1	Leptospira borgpetersenii serovar Hardjo-bovis str. L550	TRUE	FFLLSSSSYY**CC*WLLLLPPPPHHQQRRRRIIIMTTTTNNKKSSRRVVVVAAAADDEEGGGG	FFLLSSSSYY??CC?WLLLLPPPPHHQQRRRRIIIMTTTTNNKKSSRRVVVVAAAADDEEGGGG	0	3	3	61	0	0	61
174	B	GCA_000013965.1	Leptospira borgpetersenii serovar Hardjo-bovis str. JB197	FALSE	FFLLSSSSYY**CC*WLLLLPPPPHHQQRRRRIIIMTTTTNNKKSSRRVVVVAAAADDEEGGGG	FFLLSSSSYY??CC?WLLLLPPPPHHQQRRRRIIIMTTTTNNKKSSRRVVVVAAAADDEEGGGG	0	3	3	61	0	0	61
174	B	GCA_000243775.3	Leptospira borgpetersenii str. Brem 307	FALSE	FFLLSSSSYY**CC*WLLLLPPPPHHQQRRRRIIIMTTTTNNKKSSRRVVVVAAAADDEEGGGG	FFLLSSSSYY??CC?WLLLLPPPPHHQQRRRRIIIMTTTTNNKKSSRRVVVVAAAADDEEGGGG	0	3	3	61	0	0	61
174	B	GCA_000243795.3	Leptospira borgpetersenii str. Brem 328	FALSE	FFLLSSSSYY**CC*WLLLLPPPPHHQQRRRRIIIMTTTTNNKKSSRRVVVVAAAADDEEGGGG	FFLLSSSSYY??CC?WLLLLPPPPHHQQRRRRIIIMTTTTNNKKSSRRVVVVAAAADDEEGGGG	0	3	3	61	0	0	61
174	B	GCA_000244075.3	Leptospira borgpetersenii serovar Javanica str. MK146	FALSE	FFLLSSSSYY**CC*WLLLLPPPPHHQQRRRRIIIMTTTTNNKKSSRRVVVVAAAADDEEGGGG	FFLLSSSSYY??CC?WLLLLPPPPHHQQRRRRIIIMTTTTNNKKSSRRVVVVAAAADDEEGGGG	0	3	3	61	0	0	61
174	B	GCA_000244215.3	Leptospira borgpetersenii str. UI 09149	FALSE	FFLLSSSSYY**CC*WLLLLPPPPHHQQRRRRIIIMTTTTNNKKSSRRVVVVAAAADDEEGGGG	FFLLSSSSYY??CC?WLLLLPPPPHHQQRRRRIIIMTTTTNNKKSSRRVVVVAAAADDEEGGGG	0	3	3	61	0	0	61
174	B	GCA_000244255.3	Leptospira borgpetersenii serovar Javanica str. UI 09931	FALSE	FFLLSSSSYY**CC*WLLLLPPPPHHQQRRRRIIIMTTTTNNKKSSRRVVVVAAAADDEEGGGG	FFLLSSSSYY??CC?WLLLLPPPPHHQQRRRRIIIMTTTTNNKKSSRRVVVVAAAADDEEGGGG	0	3	3	61	0	0	61
174	B	GCA_000244495.3	Leptospira borgpetersenii serovar Castellonis str. 200801910	FALSE	FFLLSSSSYY**CC*WLLLLPPPPHHQQRRRRIIIMTTTTNNKKSSRRVVVVAAAADDEEGGGG	FFLLSSSSYY??CC?WLLLLPPPPHHQQRRRRIIIMTTTTNNKKSSRRVVVVAAAADDEEGGGG	0	3	3	61	0	0	61
174	B	GCA_000244535.3	Leptospira borgpetersenii str. Noumea 25	FALSE	FFLLSSSSYY**CC*WLLLLPPPPHHQQRRRRIIIMTTTTNNKKSSRRVVVVAAAADDEEGGGG	FFLLSSSSYY??CC?WLLLLPPPPHHQQRRRRIIIMTTTTNNKKSSRRVVVVAAAADDEEGGGG	0	3	3	61	0	0	61
174	B	GCA_000244835.3	Leptospira borgpetersenii serovar Mini str. 201000851	FALSE	FFLLSSSSYY**CC*WLLLLPPPPHHQQRRRRIIIMTTTTNNKKSSRRVVVVAAAADDEEGGGG	FFLLSSSSYY??CC?WLLLLPPPPHHQQRRRRIIIMTTTTNNKKSSRRVVVVAAAADDEEGGGG	0	3	3	61	0	0	61
174	B	GCA_000246555.2	Leptospira borgpetersenii serovar Kenya str. TE 0159	FALSE	FFLLSSSSYY**CC*WLLLLPPPPHHQQRRRRIIIMTTTTNNKKSSRRVVVVAAAADDEEGGGG	FFLLSSSSYY??CC?WLLLLPPPPHHQQRRRRIIIMTTTTNNKKSSRRVVVVAAAADDEEGGGG	0	3	3	61	0	0	61
174	B	GCA_000246695.2	Leptospira borgpetersenii serovar Javanica str. L0864	FALSE	FFLLSSSSYY**CC*WLLLLPPPPHHQQRRRRIIIMTTTTNNKKSSRRVVVVAAAADDEEGGGG	FFLLSSSSYY??CC?WLLLLPPPPHHQQRRRRIIIMTTTTNNKKSSRRVVVVAAAADDEEGGGG	0	3	3	61	0	0	61
174	B	GCA_000306315.2	Leptospira borgpetersenii str. 200701203	FALSE	FFLLSSSSYY**CC*WLLLLPPPPHHQQRRRRIIIMTTTTNNKKSSRRVVVVAAAADDEEGGGG	FFLLSSSSYY??CC?WLLLLPPPPHHQQRRRRIIIMTTTTNNKKSSRRVVVVAAAADDEEGGGG	0	3	3	61	0	0	61
174	B	GCA_000306375.2	Leptospira borgpetersenii str. 200801926	FALSE	FFLLSSSSYY**CC*WLLLLPPPPHHQQRRRRIIIMTTTTNNKKSSRRVVVVAAAADDEEGGGG	FFLLSSSSYY??CC?WLLLLPPPPHHQQRRRRIIIMTTTTNNKKSSRRVVVVAAAADDEEGGGG	0	3	3	61	0	0	61
174	B	GCA_000306415.2	Leptospira borgpetersenii serovar Pomona str. 200901868	FALSE	FFLLSSSSYY**CC*WLLLLPPPPHHQQRRRRIIIMTTTTNNKKSSRRVVVVAAAADDEEGGGG	FFLLSSSSYY??CC?WLLLLPPPPHHQQRRRRIIIMTTTTNNKKSSRRVVVVAAAADDEEGGGG	0	3	3	61	0	0	61
174	B	GCA_000342885.1	Leptospira borgpetersenii serovar Hardjo-bovis str. Lely 607	FALSE	FFLLSSSSYY**CC*WLLLLPPPPHHQQRRRRIIIMTTTTNNKKSSRRVVVVAAAADDEEGGGG	FFLLSSSSYY??CC?WLLLLPPPPHHQQRRRRIIIMTTTTNNKKSSRRVVVVAAAADDEEGGGG	0	3	3	61	0	0	61
174	B	GCA_000346975.1	Leptospira borgpetersenii serovar Hardjo-bovis str. Sponselee	FALSE	FFLLSSSSYY**CC*WLLLLPPPPHHQQRRRRIIIMTTTTNNKKSSRRVVVVAAAADDEEGGGG	FFLLSSSSYY??CC?WLLLLPPPPHHQQRRRRIIIMTTTTNNKKSSRRVVVVAAAADDEEGGGG	0	3	3	61	0	0	61
174	B	GCA_000353225.1	Leptospira borgpetersenii serovar Javanica str. L0066	FALSE	FFLLSSSSYY**CC*WLLLLPPPPHHQQRRRRIIIMTTTTNNKKSSRRVVVVAAAADDEEGGGG	FFLLSSSSYY??CC?WLLLLPPPPHHQQRRRRIIIMTTTTNNKKSSRRVVVVAAAADDEEGGGG	0	3	3	61	0	0	61
174	B	GCA_000355135.1	Leptospira borgpetersenii serovar Hardjo-bovis str. Sponselee	FALSE	FFLLSSSSYY**CC*WLLLLPPPPHHQQRRRRIIIMTTTTNNKKSSRRVVVVAAAADDEEGGGG	FFLLSSSSYY??CC?WLLLLPPPPHHQQRRRRIIIMTTTTNNKKSSRRVVVVAAAADDEEGGGG	0	3	3	61	0	0	61
174	B	GCA_000758045.1	Leptospira borgpetersenii serovar Ballum	FALSE	FFLLSSSSYY**CC*WLLLLPPPPHHQQRRRRIIIMTTTTNNKKSSRRVVVVAAAADDEEGGGG	FFLLSSSSYY??CC?WLLLLPPPPHHQQRRRRIIIMTTTTNNKKSSRRVVVVAAAADDEEGGGG	0	3	3	61	0	0	61
174	B	GCA_001444465.1	Leptospira borgpetersenii serovar Ballum	FALSE	FFLLSSSSYY**CC*WLLLLPPPPHHQQRRRRIIIMTTTTNNKKSSRRVVVVAAAADDEEGGGG	FFLLSSSSYY??CC?WLLLLPPPPHHQQRRRRIIIMTTTTNNKKSSRRVVVVAAAADDEEGGGG	0	3	3	61	0	0	61
174	B	GCA_001568295.1	Leptospira borgpetersenii	FALSE	FFLLSSSSYY**CC*WLLLLPPPPHHQQRRRRIIIMTTTTNNKKSSRRVVVVAAAADDEEGGGG	FFLLSSSSYY??CC?WLLLLPPPPHHQQRRRRIIIMTTTTNNKKSSRRVVVVAAAADDEEGGGG	0	3	3	61	0	0	61
174	B	GCA_001568305.1	Leptospira borgpetersenii	FALSE	FFLLSSSSYY**CC*WLLLLPPPPHHQQRRRRIIIMTTTTNNKKSSRRVVVVAAAADDEEGGGG	FFLLSSSSYY??CC?WLLLLPPPPHHQQRRRRIIIMTTTTNNKKSSRRVVVVAAAADDEEGGGG	0	3	3	61	0	0	61
174	B	GCA_001568445.1	Leptospira borgpetersenii	FALSE	FFLLSSSSYY**CC*WLLLLPPPPHHQQRRRRIIIMTTTTNNKKSSRRVVVVAAAADDEEGGGG	FFLLSSSSYY??CC?WLLLLPPPPHHQQRRRRIIIMTTTTNNKKSSRRVVVVAAAADDEEGGGG	0	3	3	61	0	0	61
174	B	GCA_001568485.1	Leptospira borgpetersenii	FALSE	FFLLSSSSYY**CC*WLLLLPPPPHHQQRRRRIIIMTTTTNNKKSSRRVVVVAAAADDEEGGGG	FFLLSSSSYY??CC?WLLLLPPPPHHQQRRRRIIIMTTTTNNKKSSRRVVVVAAAADDEEGGGG	0	3	3	61	0	0	61
174	B	GCA_001568495.1	Leptospira borgpetersenii	FALSE	FFLLSSSSYY**CC*WLLLLPPPPHHQQRRRRIIIMTTTTNNKKSSRRVVVVAAAADDEEGGGG	FFLLSSSSYY??CC?WLLLLPPPPHHQQRRRRIIIMTTTTNNKKSSRRVVVVAAAADDEEGGGG	0	3	3	61	0	0	61
174	B	GCA_001569145.1	Leptospira borgpetersenii	FALSE	FFLLSSSSYY**CC*WLLLLPPPPHHQQRRRRIIIMTTTTNNKKSSRRVVVVAAAADDEEGGGG	FFLLSSSSYY??CC?WLLLLPPPPHHQQRRRRIIIMTTTTNNKKSSRRVVVVAAAADDEEGGGG	0	3	3	61	0	0	61
174	B	GCA_001569155.1	Leptospira borgpetersenii	FALSE	FFLLSSSSYY**CC*WLLLLPPPPHHQQRRRRIIIMTTTTNNKKSSRRVVVVAAAADDEEGGGG	FFLLSSSSYY??CC?WLLLLPPPPHHQQRRRRIIIMTTTTNNKKSSRRVVVVAAAADDEEGGGG	0	3	3	61	0	0	61
174	B	GCA_001569455.1	Leptospira borgpetersenii	FALSE	FFLLSSSSYY**CC*WLLLLPPPPHHQQRRRRIIIMTTTTNNKKSSRRVVVVAAAADDEEGGGG	FFLLSSSSYY??CC?WLLLLPPPPHHQQRRRRIIIMTTTTNNKKSSRRVVVVAAAADDEEGGGG	0	3	3	61	0	0	61
174	B	GCA_001569465.1	Leptospira borgpetersenii	FALSE	FFLLSSSSYY**CC*WLLLLPPPPHHQQRRRRIIIMTTTTNNKKSSRRVVVVAAAADDEEGGGG	FFLLSSSSYY??CC?WLLLLPPPPHHQQRRRRIIIMTTTTNNKKSSRRVVVVAAAADDEEGGGG	0	3	3	61	0	0	61
174	B	GCA_001569485.1	Leptospira borgpetersenii	FALSE	FFLLSSSSYY**CC*WLLLLPPPPHHQQRRRRIIIMTTTTNNKKSSRRVVVVAAAADDEEGGGG	FFLLSSSSYY??CC?WLLLLPPPPHHQQRRRRIIIMTTTTNNKKSSRRVVVVAAAADDEEGGGG	0	3	3	61	0	0	61
174	B	GCA_001618445.1	Leptospira borgpetersenii serovar Hardjo	FALSE	FFLLSSSSYY**CC*WLLLLPPPPHHQQRRRRIIIMTTTTNNKKSSRRVVVVAAAADDEEGGGG	FFLLSSSSYY??CC?WLLLLPPPPHHQQRRRRIIIMTTTTNNKKSSRRVVVVAAAADDEEGGGG	0	3	3	61	0	0	61
174	B	GCA_001618485.1	Leptospira borgpetersenii serovar Hardjo	FALSE	FFLLSSSSYY**CC*WLLLLPPPPHHQQRRRRIIIMTTTTNNKKSSRRVVVVAAAADDEEGGGG	FFLLSSSSYY??CC?WLLLLPPPPHHQQRRRRIIIMTTTTNNKKSSRRVVVVAAAADDEEGGGG	0	3	3	61	0	0	61
174	B	GCA_001618525.1	Leptospira borgpetersenii serovar Hardjo	FALSE	FFLLSSSSYY**CC*WLLLLPPPPHHQQRRRRIIIMTTTTNNKKSSRRVVVVAAAADDEEGGGG	FFLLSSSSYY??CC?WLLLLPPPPHHQQRRRRIIIMTTTTNNKKSSRRVVVVAAAADDEEGGGG	0	3	3	61	0	0	61
174	B	GCA_001618565.1	Leptospira borgpetersenii serovar Hardjo	FALSE	FFLLSSSSYY**CC*WLLLLPPPPHHQQRRRRIIIMTTTTNNKKSSRRVVVVAAAADDEEGGGG	FFLLSSSSYY??CC?WLLLLPPPPHHQQRRRRIIIMTTTTNNKKSSRRVVVVAAAADDEEGGGG	0	3	3	61	0	0	61
174	B	GCA_001618585.1	Leptospira borgpetersenii serovar Hardjo	FALSE	FFLLSSSSYY**CC*WLLLLPPPPHHQQRRRRIIIMTTTTNNKKSSRRVVVVAAAADDEEGGGG	FFLLSSSSYY??CC?WLLLLPPPPHHQQRRRRIIIMTTTTNNKKSSRRVVVVAAAADDEEGGGG	0	3	3	61	0	0	61
174	B	GCA_001652525.2	Leptospira borgpetersenii str. 4E	FALSE	FFLLSSSSYY**CC*WLLLLPPPPHHQQRRRRIIIMTTTTNNKKSSRRVVVVAAAADDEEGGGG	FFLLSSSSYY??CC?WLLLLPPPPHHQQRRRRIIIMTTTTNNKKSSRRVVVVAAAADDEEGGGG	0	3	3	61	0	0	61
174	B	GCA_002018035.1	Leptospira borgpetersenii serovar Ballum	FALSE	FFLLSSSSYY**CC*WLLLLPPPPHHQQRRRRIIIMTTTTNNKKSSRRVVVVAAAADDEEGGGG	FFLLSSSSYY??CC?WLLLLPPPPHHQQRRRRIIIMTTTTNNKKSSRRVVVVAAAADDEEGGGG	0	3	3	61	0	0	61
174	B	GCA_003046425.1	Leptospira borgpetersenii serovar Javanica	FALSE	FFLLSSSSYY**CC*WLLLLPPPPHHQQRRRRIIIMTTTTNNKKSSRRVVVVAAAADDEEGGGG	FFLLSSSSYY??CC?WLLLLPPPPHHQQRRRRIIIMTTTTNNKKSSRRVVVVAAAADDEEGGGG	0	3	3	61	0	0	61
174	B	GCA_003254845.1	Leptospira borgpetersenii serovar Hardjo-bovis	FALSE	FFLLSSSSYY**CC*WLLLLPPPPHHQQRRRRIIIMTTTTNNKKSSRRVVVVAAAADDEEGGGG	FFLLSSSSYY??CC?WLLLLPPPPHHQQRRRRIIIMTTTTNNKKSSRRVVVVAAAADDEEGGGG	0	3	3	61	0	0	61
174	B	GCA_003516145.1	Leptospira borgpetersenii serovar Ceylonica	FALSE	FFLLSSSSYY**CC*WLLLLPPPPHHQQRRRRIIIMTTTTNNKKSSRRVVVVAAAADDEEGGGG	FFLLSSSSYY??CC?WLLLLPPPPHHQQRRRRIIIMTTTTNNKKSSRRVVVVAAAADDEEGGGG	0	3	3	61	0	0	61
174	B	GCA_003716785.1	Leptospira borgpetersenii serovar Hardjo-bovis	FALSE	FFLLSSSSYY**CC*WLLLLPPPPHHQQRRRRIIIMTTTTNNKKSSRRVVVVAAAADDEEGGGG	FFLLSSSSYY??CC?WLLLLPPPPHHQQRRRRIIIMTTTTNNKKSSRRVVVVAAAADDEEGGGG	0	3	3	61	0	0	61
174	B	GCA_006568855.1	Leptospira borgpetersenii	FALSE	FFLLSSSSYY**CC*WLLLLPPPPHHQQRRRRIIIMTTTTNNKKSSRRVVVVAAAADDEEGGGG	FFLLSSSSYY??CC?WLLLLPPPPHHQQRRRRIIIMTTTTNNKKSSRRVVVVAAAADDEEGGGG	0	3	3	61	0	0	61
174	B	GCA_006568865.1	Leptospira borgpetersenii	FALSE	FFLLSSSSYY**CC*WLLLLPPPPHHQQRRRRIIIMTTTTNNKKSSRRVVVVAAAADDEEGGGG	FFLLSSSSYY??CC?WLLLLPPPPHHQQRRRRIIIMTTTTNNKKSSRRVVVVAAAADDEEGGGG	0	3	3	61	0	0	61
174	B	GCA_009858015.1	Leptospira borgpetersenii	FALSE	FFLLSSSSYY**CC*WLLLLPPPPHHQQRRRRIIIMTTTTNNKKSSRRVVVVAAAADDEEGGGG	FFLLSSSSYY??CC?WLLLLPPPPHHQQRRRRIIIMTTTTNNKKSSRRVVVVAAAADDEEGGGG	0	3	3	61	0	0	61
174	B	GCA_009858035.1	Leptospira borgpetersenii	FALSE	FFLLSSSSYY**CC*WLLLLPPPPHHQQRRRRIIIMTTTTNNKKSSRRVVVVAAAADDEEGGGG	FFLLSSSSYY??CC?WLLLLPPPPHHQQRRRRIIIMTTTTNNKKSSRRVVVVAAAADDEEGGGG	0	3	3	61	0	0	61
174	B	GCA_009858055.1	Leptospira borgpetersenii	FALSE	FFLLSSSSYY**CC*WLLLLPPPPHHQQRRRRIIIMTTTTNNKKSSRRVVVVAAAADDEEGGGG	FFLLSSSSYY??CC?WLLLLPPPPHHQQRRRRIIIMTTTTNNKKSSRRVVVVAAAADDEEGGGG	0	3	3	61	0	0	61
174	B	GCA_009858075.1	Leptospira borgpetersenii	FALSE	FFLLSSSSYY**CC*WLLLLPPPPHHQQRRRRIIIMTTTTNNKKSSRRVVVVAAAADDEEGGGG	FFLLSSSSYY??CC?WLLLLPPPPHHQQRRRRIIIMTTTTNNKKSSRRVVVVAAAADDEEGGGG	0	3	3	61	0	0	61
174	B	GCA_009858095.1	Leptospira borgpetersenii	FALSE	FFLLSSSSYY**CC*WLLLLPPPPHHQQRRRRIIIMTTTTNNKKSSRRVVVVAAAADDEEGGGG	FFLLSSSSYY??CC?WLLLLPPPPHHQQRRRRIIIMTTTTNNKKSSRRVVVVAAAADDEEGGGG	0	3	3	61	0	0	61
174	B	GCA_009884155.1	Leptospira borgpetersenii	FALSE	FFLLSSSSYY**CC*WLLLLPPPPHHQQRRRRIIIMTTTTNNKKSSRRVVVVAAAADDEEGGGG	FFLLSSSSYY??CC?WLLLLPPPPHHQQRRRRIIIMTTTTNNKKSSRRVVVVAAAADDEEGGGG	0	3	3	61	0	0	61
174	B	GCA_009884215.1	Leptospira borgpetersenii	FALSE	FFLLSSSSYY**CC*WLLLLPPPPHHQQRRRRIIIMTTTTNNKKSSRRVVVVAAAADDEEGGGG	FFLLSSSSYY??CC?WLLLLPPPPHHQQRRRRIIIMTTTTNNKKSSRRVVVVAAAADDEEGGGG	0	3	3	61	0	0	61
174	B	GCA_009884235.1	Leptospira borgpetersenii	FALSE	FFLLSSSSYY**CC*WLLLLPPPPHHQQRRRRIIIMTTTTNNKKSSRRVVVVAAAADDEEGGGG	FFLLSSSSYY??CC?WLLLLPPPPHHQQRRRRIIIMTTTTNNKKSSRRVVVVAAAADDEEGGGG	0	3	3	61	0	0	61
178	B	GCA_009991425.1	Leptospira sp.	TRUE	FFLLSSSSYY**CC*WLLLLPPPPHHQQRRRRIIIMTTTTNNKKSSRRVVVVAAAADDEEGGGG	FFLLSSSSYY??CC?WLLLLPPPPHHQQRRRRIIIMTTTTNNKKSSRRVVVVAAAADDEEGGGG	0	3	3	61	0	0	61
178	B	GCA_002786225.1	Leptospira sp.	FALSE	FFLLSSSSYY**CC*WLLLLPPPPHHQQRRRRIIIMTTTTNNKKSSRRVVVVAAAADDEEGGGG	FFLLSSSSYY??CC?WLLLLPPPPHHQQRRRRIIIMTTTTNNKKSSRRVVVVAAAADDEEGGGG	0	3	3	61	0	0	61
178	B	GCA_009995445.1	Leptospira sp.	FALSE	FFLLSSSSYY**CC*WLLLLPPPPHHQQRRRRIIIMTTTTNNKKSSRRVVVVAAAADDEEGGGG	FFLLSSSSYY??CC?WLLLLPPPPHHQQRRRRIIIMTTTTNNKKSSRRVVVVAAAADDEEGGGG	0	3	3	61	0	0	61
180	B	GCA_000284315.1	Leptospirillum ferrooxidans C2-3	TRUE	FFLLSSSSYY**CC*WLLLLPPPPHHQQRRRRIIIMTTTTNNKKSSRRVVVVAAAADDEEGGGG	FFLLSSSSYY??CC?WLLLLPPPPHHQQRRRRIIIMTTTTNNKKSSRRVVVVAAAADDEEGGGG	0	3	3	61	0	0	61
183	B	GCA_000243335.1	Leptonema illini DSM 21528	TRUE	FFLLSSSSYY**CC*WLLLLPPPPHHQQRRRRIIIMTTTTNNKKSSRRVVVVAAAADDEEGGGG	FFLLSSSSYY??CC?WLLLLPPPPHHQQRRRRIIIMTTTTNNKKSSRRVVVVAAAADDEEGGGG	0	3	3	61	0	0	61
183	B	GCA_002009735.1	Leptonema illini	FALSE	FFLLSSSSYY**CC*WLLLLPPPPHHQQRRRRIIIMTTTTNNKKSSRRVVVVAAAADDEEGGGG	FFLLSSSSYY??CC?WLLLLPPPPHHQQRRRRIIIMTTTTNNKKSSRRVVVVAAAADDEEGGGG	0	3	3	61	0	0	61
183	B	GCA_008933815.1	Leptonema illini	FALSE	FFLLSSSSYY**CC*WLLLLPPPPHHQQRRRRIIIMTTTTNNKKSSRRVVVVAAAADDEEGGGG	FFLLSSSSYY??CC?WLLLLPPPPHHQQRRRRIIIMTTTTNNKKSSRRVVVVAAAADDEEGGGG	0	3	3	61	0	0	61
188	B	GCA_000829825.1	Magnetospirillum magnetotacticum MS-1	TRUE	FFLLSSSSYY**CC*WLLLLPPPPHHQQRRRRIIIMTTTTNNKKSSRRVVVVAAAADDEEGGGG	FFLLSSSSYY??CC?WLLLLPPPPHHQQRRRRIIIMTTTTNNKKSSRRVVVVAAAADDEEGGGG	0	3	3	61	0	0	61
189	B	GCA_000381985.1	Novispirillum itersonii subsp. itersonii ATCC 12639	TRUE	FFLLSSSSYY**CC*WLLLLPPPPHHQQRRRRIIIMTTTTNNKKSSRRVVVVAAAADDEEGGGG	FFLLSSSSYY??CC?WLLLLPPPPHHQQRRRRIIIMTTTTNNKKSSRRVVVVAAAADDEEGGGG	0	3	3	61	0	0	61
190	B	GCA_000420525.1	Aquaspirillum serpens DSM 68	TRUE	FFLLSSSSYY**CC*WLLLLPPPPHHQQRRRRIIIMTTTTNNKKSSRRVVVVAAAADDEEGGGG	FFLLSSSSYY??CC?WLLLLPPPPHHQQRRRRIIIMTTTTNNKKSSRRVVVVAAAADDEEGGGG	0	3	3	61	0	0	61
192	B	GCA_001315015.1	Azospirillum brasilense	TRUE	FFLLSSSSYY**CC*WLLLLPPPPHHQQRRRRIIIMTTTTNNKKSSRRVVVVAAAADDEEGGGG	FFLLSSSSYY??CC?WLLLLPPPPHHQQRRRRIIIMTTTTNNKKSSRRVVVVAAAADDEEGGGG	0	3	3	61	0	0	61
192	B	GCA_000237365.1	Azospirillum brasilense Sp245	FALSE	FFLLSSSSYY**CC*WLLLLPPPPHHQQRRRRIIIMTTTTNNKKSSRRVVVVAAAADDEEGGGG	FFLLSSSSYY??CC?WLLLLPPPPHHQQRRRRIIIMTTTTNNKKSSRRVVVVAAAADDEEGGGG	0	3	3	61	0	0	61
192	B	GCA_000404045.1	Azospirillum brasilense FP2	FALSE	FFLLSSSSYY**CC*WLLLLPPPPHHQQRRRRIIIMTTTTNNKKSSRRVVVVAAAADDEEGGGG	FFLLSSSSYY??CC?WLLLLPPPPHHQQRRRRIIIMTTTTNNKKSSRRVVVVAAAADDEEGGGG	0	3	3	61	0	0	61
192	B	GCA_000632475.2	Azospirillum brasilense	FALSE	FFLLSSSSYY**CC*WLLLLPPPPHHQQRRRRIIIMTTTTNNKKSSRRVVVVAAAADDEEGGGG	FFLLSSSSYY??CC?WLLLLPPPPHHQQRRRRIIIMTTTTNNKKSSRRVVVVAAAADDEEGGGG	0	3	3	61	0	0	61
192	B	GCA_002027385.1	Azospirillum brasilense	FALSE	FFLLSSSSYY**CC*WLLLLPPPPHHQQRRRRIIIMTTTTNNKKSSRRVVVVAAAADDEEGGGG	FFLLSSSSYY??CC?WLLLLPPPPHHQQRRRRIIIMTTTTNNKKSSRRVVVVAAAADDEEGGGG	0	3	3	61	0	0	61
192	B	GCA_002027445.1	Azospirillum brasilense	FALSE	FFLLSSSSYY**CC*WLLLLPPPPHHQQRRRRIIIMTTTTNNKKSSRRVVVVAAAADDEEGGGG	FFLLSSSSYY??CC?WLLLLPPPPHHQQRRRRIIIMTTTTNNKKSSRRVVVVAAAADDEEGGGG	0	3	3	61	0	0	61
192	B	GCA_002245955.1	Azospirillum brasilense	FALSE	FFLLSSSSYY**CC*WLLLLPPPPHHQQRRRRIIIMTTTTNNKKSSRRVVVVAAAADDEEGGGG	FFLLSSSSYY??CC?WLLLLPPPPHHQQRRRRIIIMTTTTNNKKSSRRVVVVAAAADDEEGGGG	0	3	3	61	0	0	61
192	B	GCA_002895265.1	Azospirillum brasilense	FALSE	FFLLSSSSYY**CC*WLLLLPPPPHHQQRRRRIIIMTTTTNNKKSSRRVVVVAAAADDEEGGGG	FF?LSSSSYY??CC?WLLLLPPPPHHQQRRRRIIIMTTTTNNKKSSRRVVVVAAAADDEEGGGG	0	3	3	60	0	1	61
192	B	GCA_002940725.1	Azospirillum brasilense	FALSE	FFLLSSSSYY**CC*WLLLLPPPPHHQQRRRRIIIMTTTTNNKKSSRRVVVVAAAADDEEGGGG	FFLLSSSSYY??CC?WLLLLPPPPHHQQRRRRIIIMTTTTNNKKSSRRVVVVAAAADDEEGGGG	0	3	3	61	0	0	61
192	B	GCA_002940755.1	Azospirillum brasilense	FALSE	FFLLSSSSYY**CC*WLLLLPPPPHHQQRRRRIIIMTTTTNNKKSSRRVVVVAAAADDEEGGGG	FFLLSSSSYY??CC?WLLLLPPPPHHQQRRRRIIIMTTTTNNKKSSRRVVVVAAAADDEEGGGG	0	3	3	61	0	0	61
192	B	GCA_003119195.2	Azospirillum brasilense Sp245	FALSE	FFLLSSSSYY**CC*WLLLLPPPPHHQQRRRRIIIMTTTTNNKKSSRRVVVVAAAADDEEGGGG	FFLLSSSSYY??CC?WLLLLPPPPHHQQRRRRIIIMTTTTNNKKSSRRVVVVAAAADDEEGGGG	0	3	3	61	0	0	61
192	B	GCA_003241095.1	Azospirillum brasilense	FALSE	FFLLSSSSYY**CC*WLLLLPPPPHHQQRRRRIIIMTTTTNNKKSSRRVVVVAAAADDEEGGGG	FFLLSSSSYY??CC?WLLLLPPPPHHQQRRRRIIIMTTTTNNKKSSRRVVVVAAAADDEEGGGG	0	3	3	61	0	0	61
192	B	GCA_003241645.1	Azospirillum brasilense	FALSE	FFLLSSSSYY**CC*WLLLLPPPPHHQQRRRRIIIMTTTTNNKKSSRRVVVVAAAADDEEGGGG	FFLLSSSSYY??CC?WLLLLPPPPHHQQRRRRIIIMTTTTNNKKSSRRVVVVAAAADDEEGGGG	0	3	3	61	0	0	61
192	B	GCA_003243305.1	Azospirillum brasilense	FALSE	FFLLSSSSYY**CC*WLLLLPPPPHHQQRRRRIIIMTTTTNNKKSSRRVVVVAAAADDEEGGGG	FFLLSSSSYY??CC?WLLLLPPPPHHQQRRRRIIIMTTTTNNKKSSRRVVVVAAAADDEEGGGG	0	3	3	61	0	0	61
192	B	GCA_003349955.1	Azospirillum brasilense	FALSE	FFLLSSSSYY**CC*WLLLLPPPPHHQQRRRRIIIMTTTTNNKKSSRRVVVVAAAADDEEGGGG	FFLLSSSSYY??CC?WLLLLPPPPHHQQRRRRIIIMTTTTNNKKSSRRVVVVAAAADDEEGGGG	0	3	3	61	0	0	61
192	B	GCA_003584185.1	Azospirillum brasilense	FALSE	FFLLSSSSYY**CC*WLLLLPPPPHHQQRRRRIIIMTTTTNNKKSSRRVVVVAAAADDEEGGGG	FFLLSSSSYY??CC?WLLLLPPPPHHQQRRRRIIIMTTTTNNKKSSRRVVVVAAAADDEEGGGG	0	3	3	61	0	0	61
192	B	GCA_005222145.1	Azospirillum brasilense	FALSE	FFLLSSSSYY**CC*WLLLLPPPPHHQQRRRRIIIMTTTTNNKKSSRRVVVVAAAADDEEGGGG	FFLLSSSSYY??CC?WLLLLPPPPHHQQRRRRIIIMTTTTNNKKSSRRVVVVAAAADDEEGGGG	0	3	3	61	0	0	61
192	B	GCA_005222165.1	Azospirillum brasilense	FALSE	FFLLSSSSYY**CC*WLLLLPPPPHHQQRRRRIIIMTTTTNNKKSSRRVVVVAAAADDEEGGGG	FFLLSSSSYY??CC?WLLLLPPPPHHQQRRRRIIIMTTTTNNKKSSRRVVVVAAAADDEEGGGG	0	3	3	61	0	0	61
192	B	GCA_005222185.1	Azospirillum brasilense	FALSE	FFLLSSSSYY**CC*WLLLLPPPPHHQQRRRRIIIMTTTTNNKKSSRRVVVVAAAADDEEGGGG	FFLLSSSSYY??CC?WLLLLPPPPHHQQRRRRIIIMTTTTNNKKSSRRVVVVAAAADDEEGGGG	0	3	3	61	0	0	61
192	B	GCA_005222205.1	Azospirillum brasilense	FALSE	FFLLSSSSYY**CC*WLLLLPPPPHHQQRRRRIIIMTTTTNNKKSSRRVVVVAAAADDEEGGGG	FFLLSSSSYY??CC?WLLLLPPPPHHQQRRRRIIIMTTTTNNKKSSRRVVVVAAAADDEEGGGG	0	3	3	61	0	0	61
192	B	GCA_007827425.1	Azospirillum brasilense	FALSE	FFLLSSSSYY**CC*WLLLLPPPPHHQQRRRRIIIMTTTTNNKKSSRRVVVVAAAADDEEGGGG	FFLLSSSSYY??CC?WLLLLPPPPHHQQRRRRIIIMTTTTNNKKSSRRVVVVAAAADDEEGGGG	0	3	3	61	0	0	61
192	B	GCA_007827765.1	Azospirillum brasilense	FALSE	FFLLSSSSYY**CC*WLLLLPPPPHHQQRRRRIIIMTTTTNNKKSSRRVVVVAAAADDEEGGGG	FFLLSSSSYY??CC?WLLLLPPPPHHQQRRRRIIIMTTTTNNKKSSRRVVVVAAAADDEEGGGG	0	3	3	61	0	0	61
192	B	GCA_007827795.1	Azospirillum brasilense	FALSE	FFLLSSSSYY**CC*WLLLLPPPPHHQQRRRRIIIMTTTTNNKKSSRRVVVVAAAADDEEGGGG	FF?LSSSSYY??CC?WLLLLPPPPHHQQRRRRIIIMTTTTNNKKSSR?VVVVAAAADDEEGGGG	0	3	3	59	0	2	61
192	B	GCA_007827815.1	Azospirillum brasilense	FALSE	FFLLSSSSYY**CC*WLLLLPPPPHHQQRRRRIIIMTTTTNNKKSSRRVVVVAAAADDEEGGGG	FF?LSSSSYY??CC?WLLLLPPPPHHQQRRRRIIIMTTTTNNKKSSRKVVVVAAAADDEEGGGG	0	3	3	59	1	1	61
192	B	GCA_007827915.1	Azospirillum brasilense	FALSE	FFLLSSSSYY**CC*WLLLLPPPPHHQQRRRRIIIMTTTTNNKKSSRRVVVVAAAADDEEGGGG	FFLLSSSSYY??CC?WLLLLPPPPHHQQRRRRIIIMTTTTNNKKSSRRVVVVAAAADDEEGGGG	0	3	3	61	0	0	61
192	B	GCA_007828115.1	Azospirillum brasilense	FALSE	FFLLSSSSYY**CC*WLLLLPPPPHHQQRRRRIIIMTTTTNNKKSSRRVVVVAAAADDEEGGGG	FFLLSSSSYY??CC?WLLLLPPPPHHQQRRRRIIIMTTTTNNKKSSRRVVVVAAAADDEEGGGG	0	3	3	61	0	0	61
192	B	GCA_007828645.1	Azospirillum brasilense	FALSE	FFLLSSSSYY**CC*WLLLLPPPPHHQQRRRRIIIMTTTTNNKKSSRRVVVVAAAADDEEGGGG	FFLLSSSSYY??CC?WLLLLPPPPHHQQRRRRIIIMTTTTNNKKSSR?VVVVAAAADDEEGGGG	0	3	3	60	0	1	61
192	B	GCA_008274945.1	Azospirillum brasilense	FALSE	FFLLSSSSYY**CC*WLLLLPPPPHHQQRRRRIIIMTTTTNNKKSSRRVVVVAAAADDEEGGGG	FFLLSSSSYY??CC?WLLLLPPPPHHQQRRRRIIIMTTTTNNKKSSRRVVVVAAAADDEEGGGG	0	3	3	61	0	0	61
192	B	GCA_008274965.1	Azospirillum brasilense	FALSE	FFLLSSSSYY**CC*WLLLLPPPPHHQQRRRRIIIMTTTTNNKKSSRRVVVVAAAADDEEGGGG	FFLLSSSSYY??CC?WLLLLPPPPHHQQRRRRIIIMTTTTNNKKSSRRVVVVAAAADDEEGGGG	0	3	3	61	0	0	61
192	B	GCA_008365405.1	Azospirillum brasilense	FALSE	FFLLSSSSYY**CC*WLLLLPPPPHHQQRRRRIIIMTTTTNNKKSSRRVVVVAAAADDEEGGGG	FF?LSSSSYY??CC?WLLLLPPPPHHQQRRRRIIIMTTTTNNKKSSRRVVVVAAAADDEEGGGG	0	3	3	60	0	1	61
192	B	GCA_008369925.1	Azospirillum brasilense	FALSE	FFLLSSSSYY**CC*WLLLLPPPPHHQQRRRRIIIMTTTTNNKKSSRRVVVVAAAADDEEGGGG	FFLLSSSSYY??CC?WLLLLPPPPHHQQRRRRIIIMTTTTNNKKSSRRVVVVAAAADDEEGGGG	0	3	3	61	0	0	61
193	B	GCA_000283655.1	Azospirillum lipoferum 4B	TRUE	FFLLSSSSYY**CC*WLLLLPPPPHHQQRRRRIIIMTTTTNNKKSSRRVVVVAAAADDEEGGGG	FFLLSSSSYY??CC?WLLLLPPPPHHQQRRRRIIIMTTTTNNKKSSRRVVVVAAAADDEEGGGG	0	3	3	61	0	0	61
193	B	GCA_000010725.1	Azospirillum sp. B510	FALSE	FFLLSSSSYY**CC*WLLLLPPPPHHQQRRRRIIIMTTTTNNKKSSRRVVVVAAAADDEEGGGG	FFLLSSSSYY??CC?WLLLLPPPPHHQQRRRRIIIMTTTTNNKKSSRRVVVVAAAADDEEGGGG	0	3	3	61	0	0	61
193	B	GCA_008364955.1	Azospirillum lipoferum	FALSE	FFLLSSSSYY**CC*WLLLLPPPPHHQQRRRRIIIMTTTTNNKKSSRRVVVVAAAADDEEGGGG	FFLLSSSSYY??CC?WLLLLPPPPHHQQRRRRIIIMTTTTNNKKSSRRVVVVAAAADDEEGGGG	0	3	3	61	0	0	61
193	B	GCA_900177475.1	Azospirillum lipoferum	FALSE	FFLLSSSSYY**CC*WLLLLPPPPHHQQRRRRIIIMTTTTNNKKSSRRVVVVAAAADDEEGGGG	FFLLSSSSYY??CC?WLLLLPPPPHHQQRRRRIIIMTTTTNNKKSS?KVVVVAAAADDEEGGGG	0	3	3	59	1	1	61
195	B	GCA_003030205.1	Campylobacter coli	TRUE	FFLLSSSSYY**CC*WLLLLPPPPHHQQRRRRIIIMTTTTNNKKSSRRVVVVAAAADDEEGGGG	FFLLSSSSYY??CC?WLLLLPPPPHHQQRRRRIIIMTTTTNNKKSSRRVVVVAAAADDEEGGGG	0	3	3	61	0	0	61
195	B	GCA_000146835.1	Campylobacter coli JV20	FALSE	FFLLSSSSYY**CC*WLLLLPPPPHHQQRRRRIIIMTTTTNNKKSSRRVVVVAAAADDEEGGGG	FFLLSSSSYY??CC?WLLLLPPPPHHQQRRRRIIIMTTTTNNKKSSRRVVVVAAAADDEEGGGG	0	3	3	61	0	0	61
195	B	GCA_000167415.1	Campylobacter coli RM2228	FALSE	FFLLSSSSYY**CC*WLLLLPPPPHHQQRRRRIIIMTTTTNNKKSSRRVVVVAAAADDEEGGGG	FFLLSSSSYY??CC?WLLLLPPPPHHQQRRRRIIIMTTTTNNKKSSRRVVVVAAAADDEEGGGG	0	3	3	61	0	0	61
195	B	GCA_000253415.2	Campylobacter coli 111-3	FALSE	FFLLSSSSYY**CC*WLLLLPPPPHHQQRRRRIIIMTTTTNNKKSSRRVVVVAAAADDEEGGGG	FFLLSSSSYY??CC?WLLLLPPPPHHQQRRRRIIIMTTTTNNKKSSRRVVVVAAAADDEEGGGG	0	3	3	61	0	0	61
195	B	GCA_000253435.2	Campylobacter coli 90-3	FALSE	FFLLSSSSYY**CC*WLLLLPPPPHHQQRRRRIIIMTTTTNNKKSSRRVVVVAAAADDEEGGGG	FFLLSSSSYY??CC?WLLLLPPPPHHQQRRRRIIIMTTTTNNKKSSRRVVVVAAAADDEEGGGG	0	3	3	61	0	0	61
195	B	GCA_000253455.2	Campylobacter coli Z163	FALSE	FFLLSSSSYY**CC*WLLLLPPPPHHQQRRRRIIIMTTTTNNKKSSRRVVVVAAAADDEEGGGG	FFLLSSSSYY??CC?WLLLLPPPPHHQQRRRRIIIMTTTTNNKKSSRRVVVVAAAADDEEGGGG	0	3	3	61	0	0	61
195	B	GCA_000253475.2	Campylobacter coli 2548	FALSE	FFLLSSSSYY**CC*WLLLLPPPPHHQQRRRRIIIMTTTTNNKKSSRRVVVVAAAADDEEGGGG	FFLLSSSSYY??CC?WLLLLPPPPHHQQRRRRIIIMTTTTNNKKSSRRVVVVAAAADDEEGGGG	0	3	3	61	0	0	61
195	B	GCA_000253495.2	Campylobacter coli 2553	FALSE	FFLLSSSSYY**CC*WLLLLPPPPHHQQRRRRIIIMTTTTNNKKSSRRVVVVAAAADDEEGGGG	FFLLSSSSYY??CC?WLLLLPPPPHHQQRRRRIIIMTTTTNNKKSSRRVVVVAAAADDEEGGGG	0	3	3	61	0	0	61
195	B	GCA_000253515.2	Campylobacter coli 2680	FALSE	FFLLSSSSYY**CC*WLLLLPPPPHHQQRRRRIIIMTTTTNNKKSSRRVVVVAAAADDEEGGGG	FFLLSSSSYY??CC?WLLLLPPPPHHQQRRRRIIIMTTTTNNKKSSRRVVVVAAAADDEEGGGG	0	3	3	61	0	0	61
195	B	GCA_000253535.2	Campylobacter coli 2685	FALSE	FFLLSSSSYY**CC*WLLLLPPPPHHQQRRRRIIIMTTTTNNKKSSRRVVVVAAAADDEEGGGG	FFLLSSSSYY??CC?WLLLLPPPPHHQQRRRRIIIMTTTTNNKKSSRRVVVVAAAADDEEGGGG	0	3	3	61	0	0	61
195	B	GCA_000253555.2	Campylobacter coli 2688	FALSE	FFLLSSSSYY**CC*WLLLLPPPPHHQQRRRRIIIMTTTTNNKKSSRRVVVVAAAADDEEGGGG	FFLLSSSSYY??CC?WLLLLPPPPHHQQRRRRIIIMTTTTNNKKSSRRVVVVAAAADDEEGGGG	0	3	3	61	0	0	61
195	B	GCA_000253575.2	Campylobacter coli 2692	FALSE	FFLLSSSSYY**CC*WLLLLPPPPHHQQRRRRIIIMTTTTNNKKSSRRVVVVAAAADDEEGGGG	FFLLSSSSYY??CC?WLLLLPPPPHHQQRRRRIIIMTTTTNNKKSSRRVVVVAAAADDEEGGGG	0	3	3	61	0	0	61
195	B	GCA_000253595.2	Campylobacter coli 2698	FALSE	FFLLSSSSYY**CC*WLLLLPPPPHHQQRRRRIIIMTTTTNNKKSSRRVVVVAAAADDEEGGGG	FFLLSSSSYY??CC?WLLLLPPPPHHQQRRRRIIIMTTTTNNKKSSRRVVVVAAAADDEEGGGG	0	3	3	61	0	0	61
195	B	GCA_000253615.2	Campylobacter coli 84-2	FALSE	FFLLSSSSYY**CC*WLLLLPPPPHHQQRRRRIIIMTTTTNNKKSSRRVVVVAAAADDEEGGGG	FFLLSSSSYY??CC?WLLLLPPPPHHQQRRRRIIIMTTTTNNKKSSRRVVVVAAAADDEEGGGG	0	3	3	61	0	0	61
195	B	GCA_000253635.2	Campylobacter coli 80352	FALSE	FFLLSSSSYY**CC*WLLLLPPPPHHQQRRRRIIIMTTTTNNKKSSRRVVVVAAAADDEEGGGG	FFLLSSSSYY??CC?WLLLLPPPPHHQQRRRRIIIMTTTTNNKKSSRRVVVVAAAADDEEGGGG	0	3	3	61	0	0	61
195	B	GCA_000253655.2	Campylobacter coli 86119	FALSE	FFLLSSSSYY**CC*WLLLLPPPPHHQQRRRRIIIMTTTTNNKKSSRRVVVVAAAADDEEGGGG	FFLLSSSSYY??CC?WLLLLPPPPHHQQRRRRIIIMTTTTNNKKSSRRVVVVAAAADDEEGGGG	0	3	3	61	0	0	61
195	B	GCA_000253675.2	Campylobacter coli 1091	FALSE	FFLLSSSSYY**CC*WLLLLPPPPHHQQRRRRIIIMTTTTNNKKSSRRVVVVAAAADDEEGGGG	FFLLSSSSYY??CC?WLLLLPPPPHHQQRRRRIIIMTTTTNNKKSSRRVVVVAAAADDEEGGGG	0	3	3	61	0	0	61
195	B	GCA_000253695.2	Campylobacter coli 1098	FALSE	FFLLSSSSYY**CC*WLLLLPPPPHHQQRRRRIIIMTTTTNNKKSSRRVVVVAAAADDEEGGGG	FFLLSSSSYY??CC?WLLLLPPPPHHQQRRRRIIIMTTTTNNKKSSRRVVVVAAAADDEEGGGG	0	3	3	61	0	0	61
195	B	GCA_000253715.2	Campylobacter coli 1148	FALSE	FFLLSSSSYY**CC*WLLLLPPPPHHQQRRRRIIIMTTTTNNKKSSRRVVVVAAAADDEEGGGG	FFLLSSSSYY??CC?WLLLLPPPPHHQQRRRRIIIMTTTTNNKKSSRRVVVVAAAADDEEGGGG	0	3	3	61	0	0	61
195	B	GCA_000253735.2	Campylobacter coli 1417	FALSE	FFLLSSSSYY**CC*WLLLLPPPPHHQQRRRRIIIMTTTTNNKKSSRRVVVVAAAADDEEGGGG	FFLLSSSSYY??CC?WLLLLPPPPHHQQRRRRIIIMTTTTNNKKSSRRVVVVAAAADDEEGGGG	0	3	3	61	0	0	61
195	B	GCA_000253755.2	Campylobacter coli 7--1	FALSE	FFLLSSSSYY**CC*WLLLLPPPPHHQQRRRRIIIMTTTTNNKKSSRRVVVVAAAADDEEGGGG	FFLLSSSSYY??CC?WLLLLPPPPHHQQRRRRIIIMTTTTNNKKSSRRVVVVAAAADDEEGGGG	0	3	3	61	0	0	61
195	B	GCA_000253775.2	Campylobacter coli 132-6	FALSE	FFLLSSSSYY**CC*WLLLLPPPPHHQQRRRRIIIMTTTTNNKKSSRRVVVVAAAADDEEGGGG	FFLLSSSSYY??CC?WLLLLPPPPHHQQRRRRIIIMTTTTNNKKSSRRVVVVAAAADDEEGGGG	0	3	3	61	0	0	61
195	B	GCA_000253795.2	Campylobacter coli 1891	FALSE	FFLLSSSSYY**CC*WLLLLPPPPHHQQRRRRIIIMTTTTNNKKSSRRVVVVAAAADDEEGGGG	FFLLSSSSYY??CC?WLLLLPPPPHHQQRRRRIIIMTTTTNNKKSSRRVVVVAAAADDEEGGGG	0	3	3	61	0	0	61
195	B	GCA_000253815.3	Campylobacter coli 1909	FALSE	FFLLSSSSYY**CC*WLLLLPPPPHHQQRRRRIIIMTTTTNNKKSSRRVVVVAAAADDEEGGGG	FFLLSSSSYY??CC?WLLLLPPPPHHQQRRRRIIIMTTTTNNKKSSRRVVVVAAAADDEEGGGG	0	3	3	61	0	0	61
195	B	GCA_000253835.2	Campylobacter coli 59-2	FALSE	FFLLSSSSYY**CC*WLLLLPPPPHHQQRRRRIIIMTTTTNNKKSSRRVVVVAAAADDEEGGGG	FFLLSSSSYY??CC?WLLLLPPPPHHQQRRRRIIIMTTTTNNKKSSRRVVVVAAAADDEEGGGG	0	3	3	61	0	0	61
195	B	GCA_000253855.3	Campylobacter coli 1948	FALSE	FFLLSSSSYY**CC*WLLLLPPPPHHQQRRRRIIIMTTTTNNKKSSRRVVVVAAAADDEEGGGG	FFLLSSSSYY??CC?WLLLLPPPPHHQQRRRRIIIMTTTTNNKKSSRRVVVVAAAADDEEGGGG	0	3	3	61	0	0	61
195	B	GCA_000253875.2	Campylobacter coli 1957	FALSE	FFLLSSSSYY**CC*WLLLLPPPPHHQQRRRRIIIMTTTTNNKKSSRRVVVVAAAADDEEGGGG	FFLLSSSSYY??CC?WLLLLPPPPHHQQRRRRIIIMTTTTNNKKSSRRVVVVAAAADDEEGGGG	0	3	3	61	0	0	61
195	B	GCA_000253895.3	Campylobacter coli 1961	FALSE	FFLLSSSSYY**CC*WLLLLPPPPHHQQRRRRIIIMTTTTNNKKSSRRVVVVAAAADDEEGGGG	FFLLSSSSYY??CC?WLLLLPPPPHHQQRRRRIIIMTTTTNNKKSSRRVVVVAAAADDEEGGGG	0	3	3	61	0	0	61
195	B	GCA_000253915.2	Campylobacter coli 202/04	FALSE	FFLLSSSSYY**CC*WLLLLPPPPHHQQRRRRIIIMTTTTNNKKSSRRVVVVAAAADDEEGGGG	FFLLSSSSYY??CC?WLLLLPPPPHHQQRRRRIIIMTTTTNNKKSSRRVVVVAAAADDEEGGGG	0	3	3	61	0	0	61
195	B	GCA_000253935.2	Campylobacter coli 67-8	FALSE	FFLLSSSSYY**CC*WLLLLPPPPHHQQRRRRIIIMTTTTNNKKSSRRVVVVAAAADDEEGGGG	FFLLSSSSYY??CC?WLLLLPPPPHHQQRRRRIIIMTTTTNNKKSSRRVVVVAAAADDEEGGGG	0	3	3	61	0	0	61
195	B	GCA_000253955.3	Campylobacter coli 317/04	FALSE	FFLLSSSSYY**CC*WLLLLPPPPHHQQRRRRIIIMTTTTNNKKSSRRVVVVAAAADDEEGGGG	FFLLSSSSYY??CC?WLLLLPPPPHHQQRRRRIIIMTTTTNNKKSSRRVVVVAAAADDEEGGGG	0	3	3	61	0	0	61
195	B	GCA_000253975.2	Campylobacter coli 37/05	FALSE	FFLLSSSSYY**CC*WLLLLPPPPHHQQRRRRIIIMTTTTNNKKSSRRVVVVAAAADDEEGGGG	FFLLSSSSYY??CC?WLLLLPPPPHHQQRRRRIIIMTTTTNNKKSSRRVVVVAAAADDEEGGGG	0	3	3	61	0	0	61
195	B	GCA_000253995.2	Campylobacter coli LMG 9854	FALSE	FFLLSSSSYY**CC*WLLLLPPPPHHQQRRRRIIIMTTTTNNKKSSRRVVVVAAAADDEEGGGG	FFLLSSSSYY??CC?WLLLLPPPPHHQQRRRRIIIMTTTTNNKKSSRRVVVVAAAADDEEGGGG	0	3	3	61	0	0	61
195	B	GCA_000254015.2	Campylobacter coli LMG 23336	FALSE	FFLLSSSSYY**CC*WLLLLPPPPHHQQRRRRIIIMTTTTNNKKSSRRVVVVAAAADDEEGGGG	FFLLSSSSYY??CC?WLLLLPPPPHHQQRRRRIIIMTTTTNNKKSSRRVVVVAAAADDEEGGGG	0	3	3	61	0	0	61
195	B	GCA_000254035.2	Campylobacter coli LMG 23341	FALSE	FFLLSSSSYY**CC*WLLLLPPPPHHQQRRRRIIIMTTTTNNKKSSRRVVVVAAAADDEEGGGG	FFLLSSSSYY??CC?WLLLLPPPPHHQQRRRRIIIMTTTTNNKKSSRRVVVVAAAADDEEGGGG	0	3	3	61	0	0	61
195	B	GCA_000254055.2	Campylobacter coli LMG 23342	FALSE	FFLLSSSSYY**CC*WLLLLPPPPHHQQRRRRIIIMTTTTNNKKSSRRVVVVAAAADDEEGGGG	FFLLSSSSYY??CC?WLLLLPPPPHHQQRRRRIIIMTTTTNNKKSSRRVVVVAAAADDEEGGGG	0	3	3	61	0	0	61
195	B	GCA_000254075.2	Campylobacter coli LMG 23344	FALSE	FFLLSSSSYY**CC*WLLLLPPPPHHQQRRRRIIIMTTTTNNKKSSRRVVVVAAAADDEEGGGG	FFLLSSSSYY??CC?WLLLLPPPPHHQQRRRRIIIMTTTTNNKKSSRRVVVVAAAADDEEGGGG	0	3	3	61	0	0	61
195	B	GCA_000254095.2	Campylobacter coli 151-9	FALSE	FFLLSSSSYY**CC*WLLLLPPPPHHQQRRRRIIIMTTTTNNKKSSRRVVVVAAAADDEEGGGG	FFLLSSSSYY??CC?WLLLLPPPPHHQQRRRRIIIMTTTTNNKKSSRRVVVVAAAADDEEGGGG	0	3	3	61	0	0	61
195	B	GCA_000254115.2	Campylobacter coli LMG 9853	FALSE	FFLLSSSSYY**CC*WLLLLPPPPHHQQRRRRIIIMTTTTNNKKSSRRVVVVAAAADDEEGGGG	FFLLSSSSYY??CC?WLLLLPPPPHHQQRRRRIIIMTTTTNNKKSSRRVVVVAAAADDEEGGGG	0	3	3	61	0	0	61
195	B	GCA_000254135.2	Campylobacter coli LMG 9860	FALSE	FFLLSSSSYY**CC*WLLLLPPPPHHQQRRRRIIIMTTTTNNKKSSRRVVVVAAAADDEEGGGG	FFLLSSSSYY??CC?WLLLLPPPPHHQQRRRRIIIMTTTTNNKKSSRRVVVVAAAADDEEGGGG	0	3	3	61	0	0	61
195	B	GCA_000254155.2	Campylobacter coli H6	FALSE	FFLLSSSSYY**CC*WLLLLPPPPHHQQRRRRIIIMTTTTNNKKSSRRVVVVAAAADDEEGGGG	FFLLSSSSYY??CC?WLLLLPPPPHHQQRRRRIIIMTTTTNNKKSSRRVVVVAAAADDEEGGGG	0	3	3	61	0	0	61
195	B	GCA_000254175.2	Campylobacter coli H8	FALSE	FFLLSSSSYY**CC*WLLLLPPPPHHQQRRRRIIIMTTTTNNKKSSRRVVVVAAAADDEEGGGG	FFLLSSSSYY??CC?WLLLLPPPPHHQQRRRRIIIMTTTTNNKKSSRRVVVVAAAADDEEGGGG	0	3	3	61	0	0	61
195	B	GCA_000254195.2	Campylobacter coli H9	FALSE	FFLLSSSSYY**CC*WLLLLPPPPHHQQRRRRIIIMTTTTNNKKSSRRVVVVAAAADDEEGGGG	FFLLSSSSYY??CC?WLLLLPPPPHHQQRRRRIIIMTTTTNNKKSSRRVVVVAAAADDEEGGGG	0	3	3	61	0	0	61
195	B	GCA_000254215.2	Campylobacter coli H56	FALSE	FFLLSSSSYY**CC*WLLLLPPPPHHQQRRRRIIIMTTTTNNKKSSRRVVVVAAAADDEEGGGG	FFLLSSSSYY??CC?WLLLLPPPPHHQQRRRRIIIMTTTTNNKKSSRRVVVVAAAADDEEGGGG	0	3	3	61	0	0	61
195	B	GCA_000254235.2	Campylobacter coli Z156	FALSE	FFLLSSSSYY**CC*WLLLLPPPPHHQQRRRRIIIMTTTTNNKKSSRRVVVVAAAADDEEGGGG	FFLLSSSSYY??CC?WLLLLPPPPHHQQRRRRIIIMTTTTNNKKSSRRVVVVAAAADDEEGGGG	0	3	3	61	0	0	61
195	B	GCA_000314025.1	Campylobacter coli BIGS0003	FALSE	FFLLSSSSYY**CC*WLLLLPPPPHHQQRRRRIIIMTTTTNNKKSSRRVVVVAAAADDEEGGGG	FFLLSSSSYY??CC?WLLLLPPPPHHQQRRRRIIIMTTTTNNKKSSRRVVVVAAAADDEEGGGG	0	3	3	61	0	0	61
195	B	GCA_000314045.1	Campylobacter coli BIGS0002	FALSE	FFLLSSSSYY**CC*WLLLLPPPPHHQQRRRRIIIMTTTTNNKKSSRRVVVVAAAADDEEGGGG	FFLLSSSSYY??CC?WLLLLPPPPHHQQRRRRIIIMTTTTNNKKSSRRVVVVAAAADDEEGGGG	0	3	3	61	0	0	61
195	B	GCA_000314105.1	Campylobacter coli BIGS0005	FALSE	FFLLSSSSYY**CC*WLLLLPPPPHHQQRRRRIIIMTTTTNNKKSSRRVVVVAAAADDEEGGGG	FFLLSSSSYY??CC?WLLLLPPPPHHQQRRRRIIIMTTTTNNKKSSRRVVVVAAAADDEEGGGG	0	3	3	61	0	0	61
195	B	GCA_000314125.1	Campylobacter coli BIGS0006	FALSE	FFLLSSSSYY**CC*WLLLLPPPPHHQQRRRRIIIMTTTTNNKKSSRRVVVVAAAADDEEGGGG	FFLLSSSSYY??CC?WLLLLPPPPHHQQRRRRIIIMTTTTNNKKSSRRVVVVAAAADDEEGGGG	0	3	3	61	0	0	61
195	B	GCA_000314145.1	Campylobacter coli BIGS0007	FALSE	FFLLSSSSYY**CC*WLLLLPPPPHHQQRRRRIIIMTTTTNNKKSSRRVVVVAAAADDEEGGGG	FFLLSSSSYY??CC?WLLLLPPPPHHQQRRRRIIIMTTTTNNKKSSRRVVVVAAAADDEEGGGG	0	3	3	61	0	0	61
195	B	GCA_000314165.1	Campylobacter coli BIGS0008	FALSE	FFLLSSSSYY**CC*WLLLLPPPPHHQQRRRRIIIMTTTTNNKKSSRRVVVVAAAADDEEGGGG	FFLLSSSSYY??CC?WLLLLPPPPHHQQRRRRIIIMTTTTNNKKSSRRVVVVAAAADDEEGGGG	0	3	3	61	0	0	61
195	B	GCA_000314185.1	Campylobacter coli BIGS0009	FALSE	FFLLSSSSYY**CC*WLLLLPPPPHHQQRRRRIIIMTTTTNNKKSSRRVVVVAAAADDEEGGGG	FFLLSSSSYY??CC?WLLLLPPPPHHQQRRRRIIIMTTTTNNKKSSRRVVVVAAAADDEEGGGG	0	3	3	61	0	0	61
195	B	GCA_000314205.1	Campylobacter coli BIGS0010	FALSE	FFLLSSSSYY**CC*WLLLLPPPPHHQQRRRRIIIMTTTTNNKKSSRRVVVVAAAADDEEGGGG	FFLLSSSSYY??CC?WLLLLPPPPHHQQRRRRIIIMTTTTNNKKSSRRVVVVAAAADDEEGGGG	0	3	3	61	0	0	61
195	B	GCA_000314225.1	Campylobacter coli BIGS0011	FALSE	FFLLSSSSYY**CC*WLLLLPPPPHHQQRRRRIIIMTTTTNNKKSSRRVVVVAAAADDEEGGGG	FFLLSSSSYY??CC?WLLLLPPPPHHQQRRRRIIIMTTTTNNKKSSRRVVVVAAAADDEEGGGG	0	3	3	61	0	0	61
195	B	GCA_000314245.1	Campylobacter coli BIGS0012	FALSE	FFLLSSSSYY**CC*WLLLLPPPPHHQQRRRRIIIMTTTTNNKKSSRRVVVVAAAADDEEGGGG	FFLLSSSSYY??CC?WLLLLPPPPHHQQRRRRIIIMTTTTNNKKSSRRVVVVAAAADDEEGGGG	0	3	3	61	0	0	61
195	B	GCA_000314305.1	Campylobacter coli BIGS0015	FALSE	FFLLSSSSYY**CC*WLLLLPPPPHHQQRRRRIIIMTTTTNNKKSSRRVVVVAAAADDEEGGGG	FFLLSSSSYY??CC?WLLLLPPPPHHQQRRRRIIIMTTTTNNKKSSRRVVVVAAAADDEEGGGG	0	3	3	61	0	0	61
195	B	GCA_000314325.1	Campylobacter coli BIGS0016	FALSE	FFLLSSSSYY**CC*WLLLLPPPPHHQQRRRRIIIMTTTTNNKKSSRRVVVVAAAADDEEGGGG	FFLLSSSSYY??CC?WLLLLPPPPHHQQRRRRIIIMTTTTNNKKSSRRVVVVAAAADDEEGGGG	0	3	3	61	0	0	61
195	B	GCA_000314345.1	Campylobacter coli BIGS0017	FALSE	FFLLSSSSYY**CC*WLLLLPPPPHHQQRRRRIIIMTTTTNNKKSSRRVVVVAAAADDEEGGGG	FFLLSSSSYY??CC?WLLLLPPPPHHQQRRRRIIIMTTTTNNKKSSRRVVVVAAAADDEEGGGG	0	3	3	61	0	0	61
195	B	GCA_000314365.1	Campylobacter coli BIGS0018	FALSE	FFLLSSSSYY**CC*WLLLLPPPPHHQQRRRRIIIMTTTTNNKKSSRRVVVVAAAADDEEGGGG	FFLLSSSSYY??CC?WLLLLPPPPHHQQRRRRIIIMTTTTNNKKSSRRVVVVAAAADDEEGGGG	0	3	3	61	0	0	61
195	B	GCA_000314385.1	Campylobacter coli BIGS0019	FALSE	FFLLSSSSYY**CC*WLLLLPPPPHHQQRRRRIIIMTTTTNNKKSSRRVVVVAAAADDEEGGGG	FFLLSSSSYY??CC?WLLLLPPPPHHQQRRRRIIIMTTTTNNKKSSRRVVVVAAAADDEEGGGG	0	3	3	61	0	0	61
195	B	GCA_000314405.1	Campylobacter coli BIGS0020	FALSE	FFLLSSSSYY**CC*WLLLLPPPPHHQQRRRRIIIMTTTTNNKKSSRRVVVVAAAADDEEGGGG	FFLLSSSSYY??CC?WLLLLPPPPHHQQRRRRIIIMTTTTNNKKSSRRVVVVAAAADDEEGGGG	0	3	3	61	0	0	61
195	B	GCA_000314425.1	Campylobacter coli BIGS0021	FALSE	FFLLSSSSYY**CC*WLLLLPPPPHHQQRRRRIIIMTTTTNNKKSSRRVVVVAAAADDEEGGGG	FFLLSSSSYY??CC?WLLLLPPPPHHQQRRRRIIIMTTTTNNKKSSRRVVVVAAAADDEEGGGG	0	3	3	61	0	0	61
195	B	GCA_000314465.1	Campylobacter coli BIGS0023	FALSE	FFLLSSSSYY**CC*WLLLLPPPPHHQQRRRRIIIMTTTTNNKKSSRRVVVVAAAADDEEGGGG	FFLLSSSSYY??CC?WLLLLPPPPHHQQRRRRIIIMTTTTNNKKSSRRVVVVAAAADDEEGGGG	0	3	3	61	0	0	61
195	B	GCA_000314485.1	Campylobacter coli BIGS0024	FALSE	FFLLSSSSYY**CC*WLLLLPPPPHHQQRRRRIIIMTTTTNNKKSSRRVVVVAAAADDEEGGGG	FFLLSSSSYY??CC?WLLLLPPPPHHQQRRRRIIIMTTTTNNKKSSRRVVVVAAAADDEEGGGG	0	3	3	61	0	0	61
195	B	GCA_000314505.1	Campylobacter coli BIGS0025	FALSE	FFLLSSSSYY**CC*WLLLLPPPPHHQQRRRRIIIMTTTTNNKKSSRRVVVVAAAADDEEGGGG	FFLLSSSSYY??CC?WLLLLPPPPHHQQRRRRIIIMTTTTNNKKSSRRVVVVAAAADDEEGGGG	0	3	3	61	0	0	61
195	B	GCA_000321325.1	Campylobacter coli BIGS0001	FALSE	FFLLSSSSYY**CC*WLLLLPPPPHHQQRRRRIIIMTTTTNNKKSSRRVVVVAAAADDEEGGGG	FFLLSSSSYY??CC?WLLLLPPPPHHQQRRRRIIIMTTTTNNKKSSRRVVVVAAAADDEEGGGG	0	3	3	61	0	0	61
195	B	GCA_000464875.1	Campylobacter coli CVM N29716	FALSE	FFLLSSSSYY**CC*WLLLLPPPPHHQQRRRRIIIMTTTTNNKKSSRRVVVVAAAADDEEGGGG	FFLLSSSSYY??CC?WLLLLPPPPHHQQRRRRIIIMTTTTNNKKSSRRVVVVAAAADDEEGGGG	0	3	3	61	0	0	61
195	B	GCA_000465235.1	Campylobacter coli CVM N29710	FALSE	FFLLSSSSYY**CC*WLLLLPPPPHHQQRRRRIIIMTTTTNNKKSSRRVVVVAAAADDEEGGGG	FFLLSSSSYY??CC?WLLLLPPPPHHQQRRRRIIIMTTTTNNKKSSRRVVVVAAAADDEEGGGG	0	3	3	61	0	0	61
195	B	GCA_000470055.1	Campylobacter coli 76339	FALSE	FFLLSSSSYY**CC*WLLLLPPPPHHQQRRRRIIIMTTTTNNKKSSRRVVVVAAAADDEEGGGG	FFLLSSSSYY??CC?WLLLLPPPPHHQQRRRRIIIMTTTTNNKKSSRRVVVVAAAADDEEGGGG	0	3	3	61	0	0	61
195	B	GCA_000494775.2	Campylobacter coli 15-537360	FALSE	FFLLSSSSYY**CC*WLLLLPPPPHHQQRRRRIIIMTTTTNNKKSSRRVVVVAAAADDEEGGGG	FFLLSSSSYY??CC?WLLLLPPPPHHQQRRRRIIIMTTTTNNKKSSRRVVVVAAAADDEEGGGG	0	3	3	61	0	0	61
195	B	GCA_000505605.1	Campylobacter coli K3	FALSE	FFLLSSSSYY**CC*WLLLLPPPPHHQQRRRRIIIMTTTTNNKKSSRRVVVVAAAADDEEGGGG	FFLLSSSSYY??CC?WLLLLPPPPHHQQRRRRIIIMTTTTNNKKSSRRVVVVAAAADDEEGGGG	0	3	3	61	0	0	61
195	B	GCA_000505625.1	Campylobacter coli K7	FALSE	FFLLSSSSYY**CC*WLLLLPPPPHHQQRRRRIIIMTTTTNNKKSSRRVVVVAAAADDEEGGGG	FFLLSSSSYY??CC?WLLLLPPPPHHQQRRRRIIIMTTTTNNKKSSRRVVVVAAAADDEEGGGG	0	3	3	61	0	0	61
195	B	GCA_000531565.1	Campylobacter coli IPSID-1	FALSE	FFLLSSSSYY**CC*WLLLLPPPPHHQQRRRRIIIMTTTTNNKKSSRRVVVVAAAADDEEGGGG	FFLLSSSSYY??CC?WLLLLPPPPHHQQRRRRIIIMTTTTNNKKSSRRVVVVAAAADDEEGGGG	0	3	3	61	0	0	61
195	B	GCA_000583755.1	Campylobacter coli RM1875	FALSE	FFLLSSSSYY**CC*WLLLLPPPPHHQQRRRRIIIMTTTTNNKKSSRRVVVVAAAADDEEGGGG	FFLLSSSSYY??CC?WLLLLPPPPHHQQRRRRIIIMTTTTNNKKSSRRVVVVAAAADDEEGGGG	0	3	3	61	0	0	61
195	B	GCA_000583775.1	Campylobacter coli RM4661	FALSE	FFLLSSSSYY**CC*WLLLLPPPPHHQQRRRRIIIMTTTTNNKKSSRRVVVVAAAADDEEGGGG	FFLLSSSSYY??CC?WLLLLPPPPHHQQRRRRIIIMTTTTNNKKSSRRVVVVAAAADDEEGGGG	0	3	3	61	0	0	61
195	B	GCA_000583795.1	Campylobacter coli RM5611	FALSE	FFLLSSSSYY**CC*WLLLLPPPPHHQQRRRRIIIMTTTTNNKKSSRRVVVVAAAADDEEGGGG	FFLLSSSSYY??CC?WLLLLPPPPHHQQRRRRIIIMTTTTNNKKSSRRVVVVAAAADDEEGGGG	0	3	3	61	0	0	61
195	B	GCA_000954195.1	Campylobacter coli	FALSE	FFLLSSSSYY**CC*WLLLLPPPPHHQQRRRRIIIMTTTTNNKKSSRRVVVVAAAADDEEGGGG	FFLLSSSSYY??CC?WLLLLPPPPHHQQRRRRIIIMTTTTNNKKSSRRVVVVAAAADDEEGGGG	0	3	3	61	0	0	61
195	B	GCA_001223685.1	Campylobacter coli	FALSE	FFLLSSSSYY**CC*WLLLLPPPPHHQQRRRRIIIMTTTTNNKKSSRRVVVVAAAADDEEGGGG	FFLLSSSSYY??CC?WLLLLPPPPHHQQRRRRIIIMTTTTNNKKSSRRVVVVAAAADDEEGGGG	0	3	3	61	0	0	61
195	B	GCA_001223945.1	Campylobacter coli	FALSE	FFLLSSSSYY**CC*WLLLLPPPPHHQQRRRRIIIMTTTTNNKKSSRRVVVVAAAADDEEGGGG	FFLLSSSSYY??CC?WLLLLPPPPHHQQRRRRIIIMTTTTNNKKSSRRVVVVAAAADDEEGGGG	0	3	3	61	0	0	61
195	B	GCA_001224065.1	Campylobacter coli	FALSE	FFLLSSSSYY**CC*WLLLLPPPPHHQQRRRRIIIMTTTTNNKKSSRRVVVVAAAADDEEGGGG	FFLLSSSSYY??CC?WLLLLPPPPHHQQRRRRIIIMTTTTNNKKSSRRVVVVAAAADDEEGGGG	0	3	3	61	0	0	61
195	B	GCA_001224645.1	Campylobacter coli	FALSE	FFLLSSSSYY**CC*WLLLLPPPPHHQQRRRRIIIMTTTTNNKKSSRRVVVVAAAADDEEGGGG	FFLLSSSSYY??CC?WLLLLPPPPHHQQRRRRIIIMTTTTNNKKSSRRVVVVAAAADDEEGGGG	0	3	3	61	0	0	61
195	B	GCA_001225085.1	Campylobacter coli	FALSE	FFLLSSSSYY**CC*WLLLLPPPPHHQQRRRRIIIMTTTTNNKKSSRRVVVVAAAADDEEGGGG	FFLLSSSSYY??CC?WLLLLPPPPHHQQRRRRIIIMTTTTNNKKSSRRVVVVAAAADDEEGGGG	0	3	3	61	0	0	61
195	B	GCA_001225145.1	Campylobacter coli	FALSE	FFLLSSSSYY**CC*WLLLLPPPPHHQQRRRRIIIMTTTTNNKKSSRRVVVVAAAADDEEGGGG	FFLLSSSSYY??CC?WLLLLPPPPHHQQRRRRIIIMTTTTNNKKSSRRVVVVAAAADDEEGGGG	0	3	3	61	0	0	61
195	B	GCA_001225605.1	Campylobacter coli	FALSE	FFLLSSSSYY**CC*WLLLLPPPPHHQQRRRRIIIMTTTTNNKKSSRRVVVVAAAADDEEGGGG	FFLLSSSSYY??CC?WLLLLPPPPHHQQRRRRIIIMTTTTNNKKSSRRVVVVAAAADDEEGGGG	0	3	3	61	0	0	61
195	B	GCA_001226185.1	Campylobacter coli	FALSE	FFLLSSSSYY**CC*WLLLLPPPPHHQQRRRRIIIMTTTTNNKKSSRRVVVVAAAADDEEGGGG	FFLLSSSSYY??CC?WLLLLPPPPHHQQRRRRIIIMTTTTNNKKSSRRVVVVAAAADDEEGGGG	0	3	3	61	0	0	61
195	B	GCA_001226885.1	Campylobacter coli	FALSE	FFLLSSSSYY**CC*WLLLLPPPPHHQQRRRRIIIMTTTTNNKKSSRRVVVVAAAADDEEGGGG	FFLLSSSSYY??CC?WLLLLPPPPHHQQRRRRIIIMTTTTNNKKSSRRVVVVAAAADDEEGGGG	0	3	3	61	0	0	61
195	B	GCA_001226985.1	Campylobacter coli	FALSE	FFLLSSSSYY**CC*WLLLLPPPPHHQQRRRRIIIMTTTTNNKKSSRRVVVVAAAADDEEGGGG	FFLLSSSSYY??CC?WLLLLPPPPHHQQRRRRIIIMTTTTNNKKSSRRVVVVAAAADDEEGGGG	0	3	3	61	0	0	61
195	B	GCA_001227865.1	Campylobacter coli	FALSE	FFLLSSSSYY**CC*WLLLLPPPPHHQQRRRRIIIMTTTTNNKKSSRRVVVVAAAADDEEGGGG	FFLLSSSSYY??CC?WLLLLPPPPHHQQRRRRIIIMTTTTNNKKSSRRVVVVAAAADDEEGGGG	0	3	3	61	0	0	61
195	B	GCA_001228685.1	Campylobacter coli	FALSE	FFLLSSSSYY**CC*WLLLLPPPPHHQQRRRRIIIMTTTTNNKKSSRRVVVVAAAADDEEGGGG	FFLLSSSSYY??CC?WLLLLPPPPHHQQRRRRIIIMTTTTNNKKSSRRVVVVAAAADDEEGGGG	0	3	3	61	0	0	61
195	B	GCA_001228705.1	Campylobacter coli	FALSE	FFLLSSSSYY**CC*WLLLLPPPPHHQQRRRRIIIMTTTTNNKKSSRRVVVVAAAADDEEGGGG	FFLLSSSSYY??CC?WLLLLPPPPHHQQRRRRIIIMTTTTNNKKSSRRVVVVAAAADDEEGGGG	0	3	3	61	0	0	61
195	B	GCA_001228905.1	Campylobacter coli	FALSE	FFLLSSSSYY**CC*WLLLLPPPPHHQQRRRRIIIMTTTTNNKKSSRRVVVVAAAADDEEGGGG	FFLLSSSSYY??CC?WLLLLPPPPHHQQRRRRIIIMTTTTNNKKSSRRVVVVAAAADDEEGGGG	0	3	3	61	0	0	61
195	B	GCA_001228985.1	Campylobacter coli	FALSE	FFLLSSSSYY**CC*WLLLLPPPPHHQQRRRRIIIMTTTTNNKKSSRRVVVVAAAADDEEGGGG	FFLLSSSSYY??CC?WLLLLPPPPHHQQRRRRIIIMTTTTNNKKSSRRVVVVAAAADDEEGGGG	0	3	3	61	0	0	61
195	B	GCA_001229345.1	Campylobacter coli	FALSE	FFLLSSSSYY**CC*WLLLLPPPPHHQQRRRRIIIMTTTTNNKKSSRRVVVVAAAADDEEGGGG	FFLLSSSSYY??CC?WLLLLPPPPHHQQRRRRIIIMTTTTNNKKSSRRVVVVAAAADDEEGGGG	0	3	3	61	0	0	61
195	B	GCA_001229385.1	Campylobacter coli	FALSE	FFLLSSSSYY**CC*WLLLLPPPPHHQQRRRRIIIMTTTTNNKKSSRRVVVVAAAADDEEGGGG	FFLLSSSSYY??CC?WLLLLPPPPHHQQRRRRIIIMTTTTNNKKSSRRVVVVAAAADDEEGGGG	0	3	3	61	0	0	61
195	B	GCA_001229965.1	Campylobacter coli	FALSE	FFLLSSSSYY**CC*WLLLLPPPPHHQQRRRRIIIMTTTTNNKKSSRRVVVVAAAADDEEGGGG	FFLLSSSSYY??CC?WLLLLPPPPHHQQRRRRIIIMTTTTNNKKSSRRVVVVAAAADDEEGGGG	0	3	3	61	0	0	61
195	B	GCA_001230745.1	Campylobacter coli	FALSE	FFLLSSSSYY**CC*WLLLLPPPPHHQQRRRRIIIMTTTTNNKKSSRRVVVVAAAADDEEGGGG	FFLLSSSSYY??CC?WLLLLPPPPHHQQRRRRIIIMTTTTNNKKSSRRVVVVAAAADDEEGGGG	0	3	3	61	0	0	61
195	B	GCA_001230785.1	Campylobacter coli	FALSE	FFLLSSSSYY**CC*WLLLLPPPPHHQQRRRRIIIMTTTTNNKKSSRRVVVVAAAADDEEGGGG	FFLLSSSSYY??CC?WLLLLPPPPHHQQRRRRIIIMTTTTNNKKSSRRVVVVAAAADDEEGGGG	0	3	3	61	0	0	61
195	B	GCA_001230805.1	Campylobacter coli	FALSE	FFLLSSSSYY**CC*WLLLLPPPPHHQQRRRRIIIMTTTTNNKKSSRRVVVVAAAADDEEGGGG	FFLLSSSSYY??CC?WLLLLPPPPHHQQRRRRIIIMTTTTNNKKSSRRVVVVAAAADDEEGGGG	0	3	3	61	0	0	61
195	B	GCA_001231465.1	Campylobacter coli	FALSE	FFLLSSSSYY**CC*WLLLLPPPPHHQQRRRRIIIMTTTTNNKKSSRRVVVVAAAADDEEGGGG	FFLLSSSSYY??CC?WLLLLPPPPHHQQRRRRIIIMTTTTNNKKSSRRVVVVAAAADDEEGGGG	0	3	3	61	0	0	61
195	B	GCA_001231485.1	Campylobacter coli	FALSE	FFLLSSSSYY**CC*WLLLLPPPPHHQQRRRRIIIMTTTTNNKKSSRRVVVVAAAADDEEGGGG	FFLLSSSSYY??CC?WLLLLPPPPHHQQRRRRIIIMTTTTNNKKSSRRVVVVAAAADDEEGGGG	0	3	3	61	0	0	61
195	B	GCA_001231965.1	Campylobacter coli	FALSE	FFLLSSSSYY**CC*WLLLLPPPPHHQQRRRRIIIMTTTTNNKKSSRRVVVVAAAADDEEGGGG	FFLLSSSSYY??CC?WLLLLPPPPHHQQRRRRIIIMTTTTNNKKSSRRVVVVAAAADDEEGGGG	0	3	3	61	0	0	61
195	B	GCA_001232025.1	Campylobacter coli	FALSE	FFLLSSSSYY**CC*WLLLLPPPPHHQQRRRRIIIMTTTTNNKKSSRRVVVVAAAADDEEGGGG	FFLLSSSSYY??CC?WLLLLPPPPHHQQRRRRIIIMTTTTNNKKSSRRVVVVAAAADDEEGGGG	0	3	3	61	0	0	61
195	B	GCA_001232305.1	Campylobacter coli	FALSE	FFLLSSSSYY**CC*WLLLLPPPPHHQQRRRRIIIMTTTTNNKKSSRRVVVVAAAADDEEGGGG	FFLLSSSSYY??CC?WLLLLPPPPHHQQRRRRIIIMTTTTNNKKSSRRVVVVAAAADDEEGGGG	0	3	3	61	0	0	61
195	B	GCA_001232625.1	Campylobacter coli	FALSE	FFLLSSSSYY**CC*WLLLLPPPPHHQQRRRRIIIMTTTTNNKKSSRRVVVVAAAADDEEGGGG	FFLLSSSSYY??CC?WLLLLPPPPHHQQRRRRIIIMTTTTNNKKSSRRVVVVAAAADDEEGGGG	0	3	3	61	0	0	61
195	B	GCA_001232685.1	Campylobacter coli	FALSE	FFLLSSSSYY**CC*WLLLLPPPPHHQQRRRRIIIMTTTTNNKKSSRRVVVVAAAADDEEGGGG	FFLLSSSSYY??CC?WLLLLPPPPHHQQRRRRIIIMTTTTNNKKSSRRVVVVAAAADDEEGGGG	0	3	3	61	0	0	61
195	B	GCA_001233705.1	Campylobacter coli	FALSE	FFLLSSSSYY**CC*WLLLLPPPPHHQQRRRRIIIMTTTTNNKKSSRRVVVVAAAADDEEGGGG	FFLLSSSSYY??CC?WLLLLPPPPHHQQRRRRIIIMTTTTNNKKSSRRVVVVAAAADDEEGGGG	0	3	3	61	0	0	61
195	B	GCA_001234005.1	Campylobacter coli	FALSE	FFLLSSSSYY**CC*WLLLLPPPPHHQQRRRRIIIMTTTTNNKKSSRRVVVVAAAADDEEGGGG	FFLLSSSSYY??CC?WLLLLPPPPHHQQRRRRIIIMTTTTNNKKSSRRVVVVAAAADDEEGGGG	0	3	3	61	0	0	61
195	B	GCA_001234385.1	Campylobacter coli	FALSE	FFLLSSSSYY**CC*WLLLLPPPPHHQQRRRRIIIMTTTTNNKKSSRRVVVVAAAADDEEGGGG	FFLLSSSSYY??CC?WLLLLPPPPHHQQRRRRIIIMTTTTNNKKSSRRVVVVAAAADDEEGGGG	0	3	3	61	0	0	61
195	B	GCA_001234805.1	Campylobacter coli	FALSE	FFLLSSSSYY**CC*WLLLLPPPPHHQQRRRRIIIMTTTTNNKKSSRRVVVVAAAADDEEGGGG	FFLLSSSSYY??CC?WLLLLPPPPHHQQRRRRIIIMTTTTNNKKSSRRVVVVAAAADDEEGGGG	0	3	3	61	0	0	61
195	B	GCA_001235265.1	Campylobacter coli	FALSE	FFLLSSSSYY**CC*WLLLLPPPPHHQQRRRRIIIMTTTTNNKKSSRRVVVVAAAADDEEGGGG	FFLLSSSSYY??CC?WLLLLPPPPHHQQRRRRIIIMTTTTNNKKSSRRVVVVAAAADDEEGGGG	0	3	3	61	0	0	61
195	B	GCA_001235285.1	Campylobacter coli	FALSE	FFLLSSSSYY**CC*WLLLLPPPPHHQQRRRRIIIMTTTTNNKKSSRRVVVVAAAADDEEGGGG	FFLLSSSSYY??CC?WLLLLPPPPHHQQRRRRIIIMTTTTNNKKSSRRVVVVAAAADDEEGGGG	0	3	3	61	0	0	61
195	B	GCA_001235345.1	Campylobacter coli	FALSE	FFLLSSSSYY**CC*WLLLLPPPPHHQQRRRRIIIMTTTTNNKKSSRRVVVVAAAADDEEGGGG	FFLLSSSSYY??CC?WLLLLPPPPHHQQRRRRIIIMTTTTNNKKSSRRVVVVAAAADDEEGGGG	0	3	3	61	0	0	61
195	B	GCA_001235605.1	Campylobacter coli	FALSE	FFLLSSSSYY**CC*WLLLLPPPPHHQQRRRRIIIMTTTTNNKKSSRRVVVVAAAADDEEGGGG	FFLLSSSSYY??CC?WLLLLPPPPHHQQRRRRIIIMTTTTNNKKSSRRVVVVAAAADDEEGGGG	0	3	3	61	0	0	61
195	B	GCA_001236025.1	Campylobacter coli	FALSE	FFLLSSSSYY**CC*WLLLLPPPPHHQQRRRRIIIMTTTTNNKKSSRRVVVVAAAADDEEGGGG	FFLLSSSSYY??CC?WLLLLPPPPHHQQRRRRIIIMTTTTNNKKSSRRVVVVAAAADDEEGGGG	0	3	3	61	0	0	61
195	B	GCA_001236625.1	Campylobacter coli	FALSE	FFLLSSSSYY**CC*WLLLLPPPPHHQQRRRRIIIMTTTTNNKKSSRRVVVVAAAADDEEGGGG	FFLLSSSSYY??CC?WLLLLPPPPHHQQRRRRIIIMTTTTNNKKSSRRVVVVAAAADDEEGGGG	0	3	3	61	0	0	61
195	B	GCA_001236965.1	Campylobacter coli	FALSE	FFLLSSSSYY**CC*WLLLLPPPPHHQQRRRRIIIMTTTTNNKKSSRRVVVVAAAADDEEGGGG	FFLLSSSSYY??CC?WLLLLPPPPHHQQRRRRIIIMTTTTNNKKSSRRVVVVAAAADDEEGGGG	0	3	3	61	0	0	61
195	B	GCA_001237025.1	Campylobacter coli	FALSE	FFLLSSSSYY**CC*WLLLLPPPPHHQQRRRRIIIMTTTTNNKKSSRRVVVVAAAADDEEGGGG	FFLLSSSSYY??CC?WLLLLPPPPHHQQRRRRIIIMTTTTNNKKSSRRVVVVAAAADDEEGGGG	0	3	3	61	0	0	61
195	B	GCA_001237165.1	Campylobacter coli	FALSE	FFLLSSSSYY**CC*WLLLLPPPPHHQQRRRRIIIMTTTTNNKKSSRRVVVVAAAADDEEGGGG	FFLLSSSSYY??CC?WLLLLPPPPHHQQRRRRIIIMTTTTNNKKSSRRVVVVAAAADDEEGGGG	0	3	3	61	0	0	61
195	B	GCA_001237285.1	Campylobacter coli	FALSE	FFLLSSSSYY**CC*WLLLLPPPPHHQQRRRRIIIMTTTTNNKKSSRRVVVVAAAADDEEGGGG	FFLLSSSSYY??CC?WLLLLPPPPHHQQRRRRIIIMTTTTNNKKSSRRVVVVAAAADDEEGGGG	0	3	3	61	0	0	61
195	B	GCA_001237325.1	Campylobacter coli	FALSE	FFLLSSSSYY**CC*WLLLLPPPPHHQQRRRRIIIMTTTTNNKKSSRRVVVVAAAADDEEGGGG	FFLLSSSSYY??CC?WLLLLPPPPHHQQRRRRIIIMTTTTNNKKSSRRVVVVAAAADDEEGGGG	0	3	3	61	0	0	61
195	B	GCA_001237925.1	Campylobacter coli	FALSE	FFLLSSSSYY**CC*WLLLLPPPPHHQQRRRRIIIMTTTTNNKKSSRRVVVVAAAADDEEGGGG	FFLLSSSSYY??CC?WLLLLPPPPHHQQRRRRIIIMTTTTNNKKSSRRVVVVAAAADDEEGGGG	0	3	3	61	0	0	61
195	B	GCA_001239065.1	Campylobacter coli	FALSE	FFLLSSSSYY**CC*WLLLLPPPPHHQQRRRRIIIMTTTTNNKKSSRRVVVVAAAADDEEGGGG	FFLLSSSSYY??CC?WLLLLPPPPHHQQRRRRIIIMTTTTNNKKSSRRVVVVAAAADDEEGGGG	0	3	3	61	0	0	61
195	B	GCA_001239125.1	Campylobacter coli	FALSE	FFLLSSSSYY**CC*WLLLLPPPPHHQQRRRRIIIMTTTTNNKKSSRRVVVVAAAADDEEGGGG	FFLLSSSSYY??CC?WLLLLPPPPHHQQRRRRIIIMTTTTNNKKSSRRVVVVAAAADDEEGGGG	0	3	3	61	0	0	61
195	B	GCA_001239285.1	Campylobacter coli	FALSE	FFLLSSSSYY**CC*WLLLLPPPPHHQQRRRRIIIMTTTTNNKKSSRRVVVVAAAADDEEGGGG	FFLLSSSSYY??CC?WLLLLPPPPHHQQRRRRIIIMTTTTNNKKSSRRVVVVAAAADDEEGGGG	0	3	3	61	0	0	61
195	B	GCA_001239665.1	Campylobacter coli	FALSE	FFLLSSSSYY**CC*WLLLLPPPPHHQQRRRRIIIMTTTTNNKKSSRRVVVVAAAADDEEGGGG	FFLLSSSSYY??CC?WLLLLPPPPHHQQRRRRIIIMTTTTNNKKSSRRVVVVAAAADDEEGGGG	0	3	3	61	0	0	61
195	B	GCA_001291485.1	Campylobacter coli	FALSE	FFLLSSSSYY**CC*WLLLLPPPPHHQQRRRRIIIMTTTTNNKKSSRRVVVVAAAADDEEGGGG	FFLLSSSSYY??CC?WLLLLPPPPHHQQRRRRIIIMTTTTNNKKSSRRVVVVAAAADDEEGGGG	0	3	3	61	0	0	61
195	B	GCA_001291525.1	Campylobacter coli	FALSE	FFLLSSSSYY**CC*WLLLLPPPPHHQQRRRRIIIMTTTTNNKKSSRRVVVVAAAADDEEGGGG	FFLLSSSSYY??CC?WLLLLPPPPHHQQRRRRIIIMTTTTNNKKSSRRVVVVAAAADDEEGGGG	0	3	3	61	0	0	61
195	B	GCA_001291545.1	Campylobacter coli	FALSE	FFLLSSSSYY**CC*WLLLLPPPPHHQQRRRRIIIMTTTTNNKKSSRRVVVVAAAADDEEGGGG	FFLLSSSSYY??CC?WLLLLPPPPHHQQRRRRIIIMTTTTNNKKSSRRVVVVAAAADDEEGGGG	0	3	3	61	0	0	61
195	B	GCA_001291605.1	Campylobacter coli	FALSE	FFLLSSSSYY**CC*WLLLLPPPPHHQQRRRRIIIMTTTTNNKKSSRRVVVVAAAADDEEGGGG	FFLLSSSSYY??CC?WLLLLPPPPHHQQRRRRIIIMTTTTNNKKSSRRVVVVAAAADDEEGGGG	0	3	3	61	0	0	61
195	B	GCA_001291665.1	Campylobacter coli	FALSE	FFLLSSSSYY**CC*WLLLLPPPPHHQQRRRRIIIMTTTTNNKKSSRRVVVVAAAADDEEGGGG	FFLLSSSSYY??CC?WLLLLPPPPHHQQRRRRIIIMTTTTNNKKSSRRVVVVAAAADDEEGGGG	0	3	3	61	0	0	61
195	B	GCA_001291725.1	Campylobacter coli	FALSE	FFLLSSSSYY**CC*WLLLLPPPPHHQQRRRRIIIMTTTTNNKKSSRRVVVVAAAADDEEGGGG	FFLLSSSSYY??CC?WLLLLPPPPHHQQRRRRIIIMTTTTNNKKSSRRVVVVAAAADDEEGGGG	0	3	3	61	0	0	61
195	B	GCA_001291745.1	Campylobacter coli	FALSE	FFLLSSSSYY**CC*WLLLLPPPPHHQQRRRRIIIMTTTTNNKKSSRRVVVVAAAADDEEGGGG	FFLLSSSSYY??CC?WLLLLPPPPHHQQRRRRIIIMTTTTNNKKSSRRVVVVAAAADDEEGGGG	0	3	3	61	0	0	61
195	B	GCA_001291765.1	Campylobacter coli	FALSE	FFLLSSSSYY**CC*WLLLLPPPPHHQQRRRRIIIMTTTTNNKKSSRRVVVVAAAADDEEGGGG	FFLLSSSSYY??CC?WLLLLPPPPHHQQRRRRIIIMTTTTNNKKSSRRVVVVAAAADDEEGGGG	0	3	3	61	0	0	61
195	B	GCA_001291785.1	Campylobacter coli	FALSE	FFLLSSSSYY**CC*WLLLLPPPPHHQQRRRRIIIMTTTTNNKKSSRRVVVVAAAADDEEGGGG	FFLLSSSSYY??CC?WLLLLPPPPHHQQRRRRIIIMTTTTNNKKSSRRVVVVAAAADDEEGGGG	0	3	3	61	0	0	61
195	B	GCA_001291845.1	Campylobacter coli	FALSE	FFLLSSSSYY**CC*WLLLLPPPPHHQQRRRRIIIMTTTTNNKKSSRRVVVVAAAADDEEGGGG	FFLLSSSSYY??CC?WLLLLPPPPHHQQRRRRIIIMTTTTNNKKSSRRVVVVAAAADDEEGGGG	0	3	3	61	0	0	61
195	B	GCA_001291865.1	Campylobacter coli	FALSE	FFLLSSSSYY**CC*WLLLLPPPPHHQQRRRRIIIMTTTTNNKKSSRRVVVVAAAADDEEGGGG	FFLLSSSSYY??CC?WLLLLPPPPHHQQRRRRIIIMTTTTNNKKSSRRVVVVAAAADDEEGGGG	0	3	3	61	0	0	61
195	B	GCA_001291885.1	Campylobacter coli	FALSE	FFLLSSSSYY**CC*WLLLLPPPPHHQQRRRRIIIMTTTTNNKKSSRRVVVVAAAADDEEGGGG	FFLLSSSSYY??CC?WLLLLPPPPHHQQRRRRIIIMTTTTNNKKSSRRVVVVAAAADDEEGGGG	0	3	3	61	0	0	61
195	B	GCA_001291905.1	Campylobacter coli	FALSE	FFLLSSSSYY**CC*WLLLLPPPPHHQQRRRRIIIMTTTTNNKKSSRRVVVVAAAADDEEGGGG	FFLLSSSSYY??CC?WLLLLPPPPHHQQRRRRIIIMTTTTNNKKSSRRVVVVAAAADDEEGGGG	0	3	3	61	0	0	61
195	B	GCA_001291985.1	Campylobacter coli	FALSE	FFLLSSSSYY**CC*WLLLLPPPPHHQQRRRRIIIMTTTTNNKKSSRRVVVVAAAADDEEGGGG	FFLLSSSSYY??CC?WLLLLPPPPHHQQRRRRIIIMTTTTNNKKSSRRVVVVAAAADDEEGGGG	0	3	3	61	0	0	61
195	B	GCA_001292005.1	Campylobacter coli	FALSE	FFLLSSSSYY**CC*WLLLLPPPPHHQQRRRRIIIMTTTTNNKKSSRRVVVVAAAADDEEGGGG	FFLLSSSSYY??CC?WLLLLPPPPHHQQRRRRIIIMTTTTNNKKSSRRVVVVAAAADDEEGGGG	0	3	3	61	0	0	61
195	B	GCA_001292065.1	Campylobacter coli	FALSE	FFLLSSSSYY**CC*WLLLLPPPPHHQQRRRRIIIMTTTTNNKKSSRRVVVVAAAADDEEGGGG	FFLLSSSSYY??CC?WLLLLPPPPHHQQRRRRIIIMTTTTNNKKSSRRVVVVAAAADDEEGGGG	0	3	3	61	0	0	61
195	B	GCA_001292085.1	Campylobacter coli	FALSE	FFLLSSSSYY**CC*WLLLLPPPPHHQQRRRRIIIMTTTTNNKKSSRRVVVVAAAADDEEGGGG	FFLLSSSSYY??CC?WLLLLPPPPHHQQRRRRIIIMTTTTNNKKSSRRVVVVAAAADDEEGGGG	0	3	3	61	0	0	61
195	B	GCA_001292105.1	Campylobacter coli	FALSE	FFLLSSSSYY**CC*WLLLLPPPPHHQQRRRRIIIMTTTTNNKKSSRRVVVVAAAADDEEGGGG	FFLLSSSSYY??CC?WLLLLPPPPHHQQRRRRIIIMTTTTNNKKSSRRVVVVAAAADDEEGGGG	0	3	3	61	0	0	61
195	B	GCA_001292125.1	Campylobacter coli	FALSE	FFLLSSSSYY**CC*WLLLLPPPPHHQQRRRRIIIMTTTTNNKKSSRRVVVVAAAADDEEGGGG	FFLLSSSSYY??CC?WLLLLPPPPHHQQRRRRIIIMTTTTNNKKSSRRVVVVAAAADDEEGGGG	0	3	3	61	0	0	61
195	B	GCA_001292165.1	Campylobacter coli	FALSE	FFLLSSSSYY**CC*WLLLLPPPPHHQQRRRRIIIMTTTTNNKKSSRRVVVVAAAADDEEGGGG	FFLLSSSSYY??CC?WLLLLPPPPHHQQRRRRIIIMTTTTNNKKSSRRVVVVAAAADDEEGGGG	0	3	3	61	0	0	61
195	B	GCA_001292205.1	Campylobacter coli	FALSE	FFLLSSSSYY**CC*WLLLLPPPPHHQQRRRRIIIMTTTTNNKKSSRRVVVVAAAADDEEGGGG	FFLLSSSSYY??CC?WLLLLPPPPHHQQRRRRIIIMTTTTNNKKSSRRVVVVAAAADDEEGGGG	0	3	3	61	0	0	61
195	B	GCA_001292225.1	Campylobacter coli	FALSE	FFLLSSSSYY**CC*WLLLLPPPPHHQQRRRRIIIMTTTTNNKKSSRRVVVVAAAADDEEGGGG	FFLLSSSSYY??CC?WLLLLPPPPHHQQRRRRIIIMTTTTNNKKSSRRVVVVAAAADDEEGGGG	0	3	3	61	0	0	61
195	B	GCA_001292265.1	Campylobacter coli	FALSE	FFLLSSSSYY**CC*WLLLLPPPPHHQQRRRRIIIMTTTTNNKKSSRRVVVVAAAADDEEGGGG	FFLLSSSSYY??CC?WLLLLPPPPHHQQRRRRIIIMTTTTNNKKSSRRVVVVAAAADDEEGGGG	0	3	3	61	0	0	61
195	B	GCA_001292305.1	Campylobacter coli	FALSE	FFLLSSSSYY**CC*WLLLLPPPPHHQQRRRRIIIMTTTTNNKKSSRRVVVVAAAADDEEGGGG	FFLLSSSSYY??CC?WLLLLPPPPHHQQRRRRIIIMTTTTNNKKSSRRVVVVAAAADDEEGGGG	0	3	3	61	0	0	61
195	B	GCA_001292325.1	Campylobacter coli	FALSE	FFLLSSSSYY**CC*WLLLLPPPPHHQQRRRRIIIMTTTTNNKKSSRRVVVVAAAADDEEGGGG	FFLLSSSSYY??CC?WLLLLPPPPHHQQRRRRIIIMTTTTNNKKSSRRVVVVAAAADDEEGGGG	0	3	3	61	0	0	61
195	B	GCA_001292345.1	Campylobacter coli	FALSE	FFLLSSSSYY**CC*WLLLLPPPPHHQQRRRRIIIMTTTTNNKKSSRRVVVVAAAADDEEGGGG	FFLLSSSSYY??CC?WLLLLPPPPHHQQRRRRIIIMTTTTNNKKSSRRVVVVAAAADDEEGGGG	0	3	3	61	0	0	61
195	B	GCA_001292365.1	Campylobacter coli	FALSE	FFLLSSSSYY**CC*WLLLLPPPPHHQQRRRRIIIMTTTTNNKKSSRRVVVVAAAADDEEGGGG	FFLLSSSSYY??CC?WLLLLPPPPHHQQRRRRIIIMTTTTNNKKSSRRVVVVAAAADDEEGGGG	0	3	3	61	0	0	61
195	B	GCA_001292405.1	Campylobacter coli	FALSE	FFLLSSSSYY**CC*WLLLLPPPPHHQQRRRRIIIMTTTTNNKKSSRRVVVVAAAADDEEGGGG	FFLLSSSSYY??CC?WLLLLPPPPHHQQRRRRIIIMTTTTNNKKSSRRVVVVAAAADDEEGGGG	0	3	3	61	0	0	61
195	B	GCA_001292425.1	Campylobacter coli	FALSE	FFLLSSSSYY**CC*WLLLLPPPPHHQQRRRRIIIMTTTTNNKKSSRRVVVVAAAADDEEGGGG	FFLLSSSSYY??CC?WLLLLPPPPHHQQRRRRIIIMTTTTNNKKSSRRVVVVAAAADDEEGGGG	0	3	3	61	0	0	61
195	B	GCA_001292445.1	Campylobacter coli	FALSE	FFLLSSSSYY**CC*WLLLLPPPPHHQQRRRRIIIMTTTTNNKKSSRRVVVVAAAADDEEGGGG	FFLLSSSSYY??CC?WLLLLPPPPHHQQRRRRIIIMTTTTNNKKSSRRVVVVAAAADDEEGGGG	0	3	3	61	0	0	61
195	B	GCA_001292485.1	Campylobacter coli	FALSE	FFLLSSSSYY**CC*WLLLLPPPPHHQQRRRRIIIMTTTTNNKKSSRRVVVVAAAADDEEGGGG	FFLLSSSSYY??CC?WLLLLPPPPHHQQRRRRIIIMTTTTNNKKSSRRVVVVAAAADDEEGGGG	0	3	3	61	0	0	61
195	B	GCA_001292505.1	Campylobacter coli	FALSE	FFLLSSSSYY**CC*WLLLLPPPPHHQQRRRRIIIMTTTTNNKKSSRRVVVVAAAADDEEGGGG	FFLLSSSSYY??CC?WLLLLPPPPHHQQRRRRIIIMTTTTNNKKSSRRVVVVAAAADDEEGGGG	0	3	3	61	0	0	61
195	B	GCA_001305715.1	Campylobacter coli	FALSE	FFLLSSSSYY**CC*WLLLLPPPPHHQQRRRRIIIMTTTTNNKKSSRRVVVVAAAADDEEGGGG	FFLLSSSSYY??CC?WLLLLPPPPHHQQRRRRIIIMTTTTNNKKSSRRVVVVAAAADDEEGGGG	0	3	3	61	0	0	61
195	B	GCA_001399865.2	Campylobacter coli	FALSE	FFLLSSSSYY**CC*WLLLLPPPPHHQQRRRRIIIMTTTTNNKKSSRRVVVVAAAADDEEGGGG	FFLLSSSSYY??CC?WLLLLPPPPHHQQRRRRIIIMTTTTNNKKSSRRVVVVAAAADDEEGGGG	0	3	3	61	0	0	61
195	B	GCA_001416745.1	Campylobacter coli	FALSE	FFLLSSSSYY**CC*WLLLLPPPPHHQQRRRRIIIMTTTTNNKKSSRRVVVVAAAADDEEGGGG	FFLLSSSSYY??CC?WLLLLPPPPHHQQRRRRIIIMTTTTNNKKSSRRVVVVAAAADDEEGGGG	0	3	3	61	0	0	61
195	B	GCA_001416755.1	Campylobacter coli	FALSE	FFLLSSSSYY**CC*WLLLLPPPPHHQQRRRRIIIMTTTTNNKKSSRRVVVVAAAADDEEGGGG	FFLLSSSSYY??CC?WLLLLPPPPHHQQRRRRIIIMTTTTNNKKSSRRVVVVAAAADDEEGGGG	0	3	3	61	0	0	61
195	B	GCA_001416765.1	Campylobacter coli	FALSE	FFLLSSSSYY**CC*WLLLLPPPPHHQQRRRRIIIMTTTTNNKKSSRRVVVVAAAADDEEGGGG	FFLLSSSSYY??CC?WLLLLPPPPHHQQRRRRIIIMTTTTNNKKSSRRVVVVAAAADDEEGGGG	0	3	3	61	0	0	61
195	B	GCA_001416775.1	Campylobacter coli	FALSE	FFLLSSSSYY**CC*WLLLLPPPPHHQQRRRRIIIMTTTTNNKKSSRRVVVVAAAADDEEGGGG	FFLLSSSSYY??CC?WLLLLPPPPHHQQRRRRIIIMTTTTNNKKSSRRVVVVAAAADDEEGGGG	0	3	3	61	0	0	61
195	B	GCA_001416825.1	Campylobacter coli	FALSE	FFLLSSSSYY**CC*WLLLLPPPPHHQQRRRRIIIMTTTTNNKKSSRRVVVVAAAADDEEGGGG	FFLLSSSSYY??CC?WLLLLPPPPHHQQRRRRIIIMTTTTNNKKSSRRVVVVAAAADDEEGGGG	0	3	3	61	0	0	61
195	B	GCA_001416855.1	Campylobacter coli	FALSE	FFLLSSSSYY**CC*WLLLLPPPPHHQQRRRRIIIMTTTTNNKKSSRRVVVVAAAADDEEGGGG	FFLLSSSSYY??CC?WLLLLPPPPHHQQRRRRIIIMTTTTNNKKSSRRVVVVAAAADDEEGGGG	0	3	3	61	0	0	61
195	B	GCA_001416875.1	Campylobacter coli	FALSE	FFLLSSSSYY**CC*WLLLLPPPPHHQQRRRRIIIMTTTTNNKKSSRRVVVVAAAADDEEGGGG	FFLLSSSSYY??CC?WLLLLPPPPHHQQRRRRIIIMTTTTNNKKSSRRVVVVAAAADDEEGGGG	0	3	3	61	0	0	61
195	B	GCA_001416905.1	Campylobacter coli	FALSE	FFLLSSSSYY**CC*WLLLLPPPPHHQQRRRRIIIMTTTTNNKKSSRRVVVVAAAADDEEGGGG	FFLLSSSSYY??CC?WLLLLPPPPHHQQRRRRIIIMTTTTNNKKSSRRVVVVAAAADDEEGGGG	0	3	3	61	0	0	61
195	B	GCA_001416925.1	Campylobacter coli	FALSE	FFLLSSSSYY**CC*WLLLLPPPPHHQQRRRRIIIMTTTTNNKKSSRRVVVVAAAADDEEGGGG	FFLLSSSSYY??CC?WLLLLPPPPHHQQRRRRIIIMTTTTNNKKSSRRVVVVAAAADDEEGGGG	0	3	3	61	0	0	61
195	B	GCA_001416935.1	Campylobacter coli	FALSE	FFLLSSSSYY**CC*WLLLLPPPPHHQQRRRRIIIMTTTTNNKKSSRRVVVVAAAADDEEGGGG	FFLLSSSSYY??CC?WLLLLPPPPHHQQRRRRIIIMTTTTNNKKSSRRVVVVAAAADDEEGGGG	0	3	3	61	0	0	61
195	B	GCA_001416945.1	Campylobacter coli	FALSE	FFLLSSSSYY**CC*WLLLLPPPPHHQQRRRRIIIMTTTTNNKKSSRRVVVVAAAADDEEGGGG	FFLLSSSSYY??CC?WLLLLPPPPHHQQRRRRIIIMTTTTNNKKSSRRVVVVAAAADDEEGGGG	0	3	3	61	0	0	61
195	B	GCA_001416985.1	Campylobacter coli	FALSE	FFLLSSSSYY**CC*WLLLLPPPPHHQQRRRRIIIMTTTTNNKKSSRRVVVVAAAADDEEGGGG	FFLLSSSSYY??CC?WLLLLPPPPHHQQRRRRIIIMTTTTNNKKSSRRVVVVAAAADDEEGGGG	0	3	3	61	0	0	61
195	B	GCA_001417005.1	Campylobacter coli	FALSE	FFLLSSSSYY**CC*WLLLLPPPPHHQQRRRRIIIMTTTTNNKKSSRRVVVVAAAADDEEGGGG	FFLLSSSSYY??CC?WLLLLPPPPHHQQRRRRIIIMTTTTNNKKSSRRVVVVAAAADDEEGGGG	0	3	3	61	0	0	61
195	B	GCA_001417025.1	Campylobacter coli	FALSE	FFLLSSSSYY**CC*WLLLLPPPPHHQQRRRRIIIMTTTTNNKKSSRRVVVVAAAADDEEGGGG	FFLLSSSSYY??CC?WLLLLPPPPHHQQRRRRIIIMTTTTNNKKSSRRVVVVAAAADDEEGGGG	0	3	3	61	0	0	61
195	B	GCA_001417035.1	Campylobacter coli	FALSE	FFLLSSSSYY**CC*WLLLLPPPPHHQQRRRRIIIMTTTTNNKKSSRRVVVVAAAADDEEGGGG	FFLLSSSSYY??CC?WLLLLPPPPHHQQRRRRIIIMTTTTNNKKSSRRVVVVAAAADDEEGGGG	0	3	3	61	0	0	61
195	B	GCA_001417065.1	Campylobacter coli	FALSE	FFLLSSSSYY**CC*WLLLLPPPPHHQQRRRRIIIMTTTTNNKKSSRRVVVVAAAADDEEGGGG	FFLLSSSSYY??CC?WLLLLPPPPHHQQRRRRIIIMTTTTNNKKSSRRVVVVAAAADDEEGGGG	0	3	3	61	0	0	61
195	B	GCA_001417085.1	Campylobacter coli	FALSE	FFLLSSSSYY**CC*WLLLLPPPPHHQQRRRRIIIMTTTTNNKKSSRRVVVVAAAADDEEGGGG	FFLLSSSSYY??CC?WLLLLPPPPHHQQRRRRIIIMTTTTNNKKSSRRVVVVAAAADDEEGGGG	0	3	3	61	0	0	61
195	B	GCA_001417105.1	Campylobacter coli	FALSE	FFLLSSSSYY**CC*WLLLLPPPPHHQQRRRRIIIMTTTTNNKKSSRRVVVVAAAADDEEGGGG	FFLLSSSSYY??CC?WLLLLPPPPHHQQRRRRIIIMTTTTNNKKSSRRVVVVAAAADDEEGGGG	0	3	3	61	0	0	61
195	B	GCA_001417125.1	Campylobacter coli	FALSE	FFLLSSSSYY**CC*WLLLLPPPPHHQQRRRRIIIMTTTTNNKKSSRRVVVVAAAADDEEGGGG	FFLLSSSSYY??CC?WLLLLPPPPHHQQRRRRIIIMTTTTNNKKSSRRVVVVAAAADDEEGGGG	0	3	3	61	0	0	61
195	B	GCA_001417145.1	Campylobacter coli	FALSE	FFLLSSSSYY**CC*WLLLLPPPPHHQQRRRRIIIMTTTTNNKKSSRRVVVVAAAADDEEGGGG	FFLLSSSSYY??CC?WLLLLPPPPHHQQRRRRIIIMTTTTNNKKSSRRVVVVAAAADDEEGGGG	0	3	3	61	0	0	61
195	B	GCA_001417185.1	Campylobacter coli	FALSE	FFLLSSSSYY**CC*WLLLLPPPPHHQQRRRRIIIMTTTTNNKKSSRRVVVVAAAADDEEGGGG	FFLLSSSSYY??CC?WLLLLPPPPHHQQRRRRIIIMTTTTNNKKSSRRVVVVAAAADDEEGGGG	0	3	3	61	0	0	61
195	B	GCA_001417205.1	Campylobacter coli	FALSE	FFLLSSSSYY**CC*WLLLLPPPPHHQQRRRRIIIMTTTTNNKKSSRRVVVVAAAADDEEGGGG	FFLLSSSSYY??CC?WLLLLPPPPHHQQRRRRIIIMTTTTNNKKSSRRVVVVAAAADDEEGGGG	0	3	3	61	0	0	61
195	B	GCA_001417225.1	Campylobacter coli	FALSE	FFLLSSSSYY**CC*WLLLLPPPPHHQQRRRRIIIMTTTTNNKKSSRRVVVVAAAADDEEGGGG	FFLLSSSSYY??CC?WLLLLPPPPHHQQRRRRIIIMTTTTNNKKSSRRVVVVAAAADDEEGGGG	0	3	3	61	0	0	61
195	B	GCA_001417245.1	Campylobacter coli	FALSE	FFLLSSSSYY**CC*WLLLLPPPPHHQQRRRRIIIMTTTTNNKKSSRRVVVVAAAADDEEGGGG	FFLLSSSSYY??CC?WLLLLPPPPHHQQRRRRIIIMTTTTNNKKSSRRVVVVAAAADDEEGGGG	0	3	3	61	0	0	61
195	B	GCA_001417255.1	Campylobacter coli	FALSE	FFLLSSSSYY**CC*WLLLLPPPPHHQQRRRRIIIMTTTTNNKKSSRRVVVVAAAADDEEGGGG	FFLLSSSSYY??CC?WLLLLPPPPHHQQRRRRIIIMTTTTNNKKSSRRVVVVAAAADDEEGGGG	0	3	3	61	0	0	61
195	B	GCA_001417305.1	Campylobacter coli	FALSE	FFLLSSSSYY**CC*WLLLLPPPPHHQQRRRRIIIMTTTTNNKKSSRRVVVVAAAADDEEGGGG	FFLLSSSSYY??CC?WLLLLPPPPHHQQRRRRIIIMTTTTNNKKSSRRVVVVAAAADDEEGGGG	0	3	3	61	0	0	61
195	B	GCA_001417325.1	Campylobacter coli	FALSE	FFLLSSSSYY**CC*WLLLLPPPPHHQQRRRRIIIMTTTTNNKKSSRRVVVVAAAADDEEGGGG	FFLLSSSSYY??CC?WLLLLPPPPHHQQRRRRIIIMTTTTNNKKSSRRVVVVAAAADDEEGGGG	0	3	3	61	0	0	61
195	B	GCA_001417335.1	Campylobacter coli	FALSE	FFLLSSSSYY**CC*WLLLLPPPPHHQQRRRRIIIMTTTTNNKKSSRRVVVVAAAADDEEGGGG	FFLLSSSSYY??CC?WLLLLPPPPHHQQRRRRIIIMTTTTNNKKSSRRVVVVAAAADDEEGGGG	0	3	3	61	0	0	61
195	B	GCA_001417365.1	Campylobacter coli	FALSE	FFLLSSSSYY**CC*WLLLLPPPPHHQQRRRRIIIMTTTTNNKKSSRRVVVVAAAADDEEGGGG	FFLLSSSSYY??CC?WLLLLPPPPHHQQRRRRIIIMTTTTNNKKSSRRVVVVAAAADDEEGGGG	0	3	3	61	0	0	61
195	B	GCA_001417385.1	Campylobacter coli	FALSE	FFLLSSSSYY**CC*WLLLLPPPPHHQQRRRRIIIMTTTTNNKKSSRRVVVVAAAADDEEGGGG	FFLLSSSSYY??CC?WLLLLPPPPHHQQRRRRIIIMTTTTNNKKSSRRVVVVAAAADDEEGGGG	0	3	3	61	0	0	61
195	B	GCA_001417405.1	Campylobacter coli	FALSE	FFLLSSSSYY**CC*WLLLLPPPPHHQQRRRRIIIMTTTTNNKKSSRRVVVVAAAADDEEGGGG	FFLLSSSSYY??CC?WLLLLPPPPHHQQRRRRIIIMTTTTNNKKSSRRVVVVAAAADDEEGGGG	0	3	3	61	0	0	61
195	B	GCA_001417415.1	Campylobacter coli	FALSE	FFLLSSSSYY**CC*WLLLLPPPPHHQQRRRRIIIMTTTTNNKKSSRRVVVVAAAADDEEGGGG	FFLLSSSSYY??CC?WLLLLPPPPHHQQRRRRIIIMTTTTNNKKSSRRVVVVAAAADDEEGGGG	0	3	3	61	0	0	61
195	B	GCA_001417445.1	Campylobacter coli	FALSE	FFLLSSSSYY**CC*WLLLLPPPPHHQQRRRRIIIMTTTTNNKKSSRRVVVVAAAADDEEGGGG	FFLLSSSSYY??CC?WLLLLPPPPHHQQRRRRIIIMTTTTNNKKSSRRVVVVAAAADDEEGGGG	0	3	3	61	0	0	61
195	B	GCA_001417465.1	Campylobacter coli	FALSE	FFLLSSSSYY**CC*WLLLLPPPPHHQQRRRRIIIMTTTTNNKKSSRRVVVVAAAADDEEGGGG	FFLLSSSSYY??CC?WLLLLPPPPHHQQRRRRIIIMTTTTNNKKSSRRVVVVAAAADDEEGGGG	0	3	3	61	0	0	61
195	B	GCA_001417615.1	Campylobacter coli	FALSE	FFLLSSSSYY**CC*WLLLLPPPPHHQQRRRRIIIMTTTTNNKKSSRRVVVVAAAADDEEGGGG	FFLLSSSSYY??CC?WLLLLPPPPHHQQRRRRIIIMTTTTNNKKSSRRVVVVAAAADDEEGGGG	0	3	3	61	0	0	61
195	B	GCA_001417635.1	Campylobacter coli	FALSE	FFLLSSSSYY**CC*WLLLLPPPPHHQQRRRRIIIMTTTTNNKKSSRRVVVVAAAADDEEGGGG	FFLLSSSSYY??CC?WLLLLPPPPHHQQRRRRIIIMTTTTNNKKSSRRVVVVAAAADDEEGGGG	0	3	3	61	0	0	61
195	B	GCA_001417655.1	Campylobacter coli	FALSE	FFLLSSSSYY**CC*WLLLLPPPPHHQQRRRRIIIMTTTTNNKKSSRRVVVVAAAADDEEGGGG	FFLLSSSSYY??CC?WLLLLPPPPHHQQRRRRIIIMTTTTNNKKSSRRVVVVAAAADDEEGGGG	0	3	3	61	0	0	61
195	B	GCA_001418825.1	Campylobacter coli CVM 41904	FALSE	FFLLSSSSYY**CC*WLLLLPPPPHHQQRRRRIIIMTTTTNNKKSSRRVVVVAAAADDEEGGGG	FFLLSSSSYY??CC?WLLLLPPPPHHQQRRRRIIIMTTTTNNKKSSRRVVVVAAAADDEEGGGG	0	3	3	61	0	0	61
195	B	GCA_001418845.1	Campylobacter coli CVM 41898	FALSE	FFLLSSSSYY**CC*WLLLLPPPPHHQQRRRRIIIMTTTTNNKKSSRRVVVVAAAADDEEGGGG	FFLLSSSSYY??CC?WLLLLPPPPHHQQRRRRIIIMTTTTNNKKSSRRVVVVAAAADDEEGGGG	0	3	3	61	0	0	61
195	B	GCA_001419005.1	Campylobacter coli CVM 41915	FALSE	FFLLSSSSYY**CC*WLLLLPPPPHHQQRRRRIIIMTTTTNNKKSSRRVVVVAAAADDEEGGGG	FFLLSSSSYY??CC?WLLLLPPPPHHQQRRRRIIIMTTTTNNKKSSRRVVVVAAAADDEEGGGG	0	3	3	61	0	0	61
195	B	GCA_001419015.1	Campylobacter coli CVM 41917	FALSE	FFLLSSSSYY**CC*WLLLLPPPPHHQQRRRRIIIMTTTTNNKKSSRRVVVVAAAADDEEGGGG	FFLLSSSSYY??CC?WLLLLPPPPHHQQRRRRIIIMTTTTNNKKSSRRVVVVAAAADDEEGGGG	0	3	3	61	0	0	61
195	B	GCA_001419145.1	Campylobacter coli CVM 41932	FALSE	FFLLSSSSYY**CC*WLLLLPPPPHHQQRRRRIIIMTTTTNNKKSSRRVVVVAAAADDEEGGGG	FFLLSSSSYY??CC?WLLLLPPPPHHQQRRRRIIIMTTTTNNKKSSRRVVVVAAAADDEEGGGG	0	3	3	61	0	0	61
195	B	GCA_001419225.1	Campylobacter coli CVM 41939	FALSE	FFLLSSSSYY**CC*WLLLLPPPPHHQQRRRRIIIMTTTTNNKKSSRRVVVVAAAADDEEGGGG	FFLLSSSSYY??CC?WLLLLPPPPHHQQRRRRIIIMTTTTNNKKSSRRVVVVAAAADDEEGGGG	0	3	3	61	0	0	61
195	B	GCA_001419265.1	Campylobacter coli CVM 41944	FALSE	FFLLSSSSYY**CC*WLLLLPPPPHHQQRRRRIIIMTTTTNNKKSSRRVVVVAAAADDEEGGGG	FFLLSSSSYY??CC?WLLLLPPPPHHQQRRRRIIIMTTTTNNKKSSRRVVVVAAAADDEEGGGG	0	3	3	61	0	0	61
195	B	GCA_001419275.1	Campylobacter coli CVM 41945	FALSE	FFLLSSSSYY**CC*WLLLLPPPPHHQQRRRRIIIMTTTTNNKKSSRRVVVVAAAADDEEGGGG	FFLLSSSSYY??CC?WLLLLPPPPHHQQRRRRIIIMTTTTNNKKSSRRVVVVAAAADDEEGGGG	0	3	3	61	0	0	61
195	B	GCA_001419325.1	Campylobacter coli CVM 41953	FALSE	FFLLSSSSYY**CC*WLLLLPPPPHHQQRRRRIIIMTTTTNNKKSSRRVVVVAAAADDEEGGGG	FFLLSSSSYY??CC?WLLLLPPPPHHQQRRRRIIIMTTTTNNKKSSRRVVVVAAAADDEEGGGG	0	3	3	61	0	0	61
195	B	GCA_001419345.1	Campylobacter coli CVM 41955	FALSE	FFLLSSSSYY**CC*WLLLLPPPPHHQQRRRRIIIMTTTTNNKKSSRRVVVVAAAADDEEGGGG	FFLLSSSSYY??CC?WLLLLPPPPHHQQRRRRIIIMTTTTNNKKSSRRVVVVAAAADDEEGGGG	0	3	3	61	0	0	61
195	B	GCA_001419355.1	Campylobacter coli CVM 41957	FALSE	FFLLSSSSYY**CC*WLLLLPPPPHHQQRRRRIIIMTTTTNNKKSSRRVVVVAAAADDEEGGGG	FFLLSSSSYY??CC?WLLLLPPPPHHQQRRRRIIIMTTTTNNKKSSRRVVVVAAAADDEEGGGG	0	3	3	61	0	0	61
195	B	GCA_001419385.1	Campylobacter coli CVM 41958	FALSE	FFLLSSSSYY**CC*WLLLLPPPPHHQQRRRRIIIMTTTTNNKKSSRRVVVVAAAADDEEGGGG	FFLLSSSSYY??CC?WLLLLPPPPHHQQRRRRIIIMTTTTNNKKSSRRVVVVAAAADDEEGGGG	0	3	3	61	0	0	61
195	B	GCA_001419395.1	Campylobacter coli CVM 41963	FALSE	FFLLSSSSYY**CC*WLLLLPPPPHHQQRRRRIIIMTTTTNNKKSSRRVVVVAAAADDEEGGGG	FFLLSSSSYY??CC?WLLLLPPPPHHQQRRRRIIIMTTTTNNKKSSRRVVVVAAAADDEEGGGG	0	3	3	61	0	0	61
195	B	GCA_001419425.1	Campylobacter coli CVM 41965	FALSE	FFLLSSSSYY**CC*WLLLLPPPPHHQQRRRRIIIMTTTTNNKKSSRRVVVVAAAADDEEGGGG	FFLLSSSSYY??CC?WLLLLPPPPHHQQRRRRIIIMTTTTNNKKSSRRVVVVAAAADDEEGGGG	0	3	3	61	0	0	61
195	B	GCA_001419445.1	Campylobacter coli CVM 41970	FALSE	FFLLSSSSYY**CC*WLLLLPPPPHHQQRRRRIIIMTTTTNNKKSSRRVVVVAAAADDEEGGGG	FFLLSSSSYY??CC?WLLLLPPPPHHQQRRRRIIIMTTTTNNKKSSRRVVVVAAAADDEEGGGG	0	3	3	61	0	0	61
195	B	GCA_001419455.1	Campylobacter coli CVM 41971	FALSE	FFLLSSSSYY**CC*WLLLLPPPPHHQQRRRRIIIMTTTTNNKKSSRRVVVVAAAADDEEGGGG	FFLLSSSSYY??CC?WLLLLPPPPHHQQRRRRIIIMTTTTNNKKSSRRVVVVAAAADDEEGGGG	0	3	3	61	0	0	61
195	B	GCA_001419525.1	Campylobacter coli CVM 41976	FALSE	FFLLSSSSYY**CC*WLLLLPPPPHHQQRRRRIIIMTTTTNNKKSSRRVVVVAAAADDEEGGGG	FFLLSSSSYY??CC?WLLLLPPPPHHQQRRRRIIIMTTTTNNKKSSRRVVVVAAAADDEEGGGG	0	3	3	61	0	0	61
195	B	GCA_001419545.1	Campylobacter coli CVM 41986	FALSE	FFLLSSSSYY**CC*WLLLLPPPPHHQQRRRRIIIMTTTTNNKKSSRRVVVVAAAADDEEGGGG	FFLLSSSSYY??CC?WLLLLPPPPHHQQRRRRIIIMTTTTNNKKSSRRVVVVAAAADDEEGGGG	0	3	3	61	0	0	61
195	B	GCA_001419555.1	Campylobacter coli CVM N13165	FALSE	FFLLSSSSYY**CC*WLLLLPPPPHHQQRRRRIIIMTTTTNNKKSSRRVVVVAAAADDEEGGGG	FFLLSSSSYY??CC?WLLLLPPPPHHQQRRRRIIIMTTTTNNKKSSRRVVVVAAAADDEEGGGG	0	3	3	61	0	0	61
195	B	GCA_001419585.1	Campylobacter coli CVM N20344	FALSE	FFLLSSSSYY**CC*WLLLLPPPPHHQQRRRRIIIMTTTTNNKKSSRRVVVVAAAADDEEGGGG	FFLLSSSSYY??CC?WLLLLPPPPHHQQRRRRIIIMTTTTNNKKSSRRVVVVAAAADDEEGGGG	0	3	3	61	0	0	61
195	B	GCA_001419605.1	Campylobacter coli CVM N20402	FALSE	FFLLSSSSYY**CC*WLLLLPPPPHHQQRRRRIIIMTTTTNNKKSSRRVVVVAAAADDEEGGGG	FFLLSSSSYY??CC?WLLLLPPPPHHQQRRRRIIIMTTTTNNKKSSRRVVVVAAAADDEEGGGG	0	3	3	61	0	0	61
195	B	GCA_001441745.1	Campylobacter coli	FALSE	FFLLSSSSYY**CC*WLLLLPPPPHHQQRRRRIIIMTTTTNNKKSSRRVVVVAAAADDEEGGGG	FFLLSSSSYY??CC?WLLLLPPPPHHQQRRRRIIIMTTTTNNKKSSRRVVVVAAAADDEEGGGG	0	3	3	61	0	0	61
195	B	GCA_001441765.1	Campylobacter coli	FALSE	FFLLSSSSYY**CC*WLLLLPPPPHHQQRRRRIIIMTTTTNNKKSSRRVVVVAAAADDEEGGGG	FFLLSSSSYY??CC?WLLLLPPPPHHQQRRRRIIIMTTTTNNKKSSRRVVVVAAAADDEEGGGG	0	3	3	61	0	0	61
195	B	GCA_001441815.1	Campylobacter coli	FALSE	FFLLSSSSYY**CC*WLLLLPPPPHHQQRRRRIIIMTTTTNNKKSSRRVVVVAAAADDEEGGGG	FFLLSSSSYY??CC?WLLLLPPPPHHQQRRRRIIIMTTTTNNKKSSRRVVVVAAAADDEEGGGG	0	3	3	61	0	0	61
195	B	GCA_001441825.1	Campylobacter coli	FALSE	FFLLSSSSYY**CC*WLLLLPPPPHHQQRRRRIIIMTTTTNNKKSSRRVVVVAAAADDEEGGGG	FFLLSSSSYY??CC?WLLLLPPPPHHQQRRRRIIIMTTTTNNKKSSRRVVVVAAAADDEEGGGG	0	3	3	61	0	0	61
195	B	GCA_001441845.1	Campylobacter coli	FALSE	FFLLSSSSYY**CC*WLLLLPPPPHHQQRRRRIIIMTTTTNNKKSSRRVVVVAAAADDEEGGGG	FFLLSSSSYY??CC?WLLLLPPPPHHQQRRRRIIIMTTTTNNKKSSRRVVVVAAAADDEEGGGG	0	3	3	61	0	0	61
195	B	GCA_001441895.1	Campylobacter coli	FALSE	FFLLSSSSYY**CC*WLLLLPPPPHHQQRRRRIIIMTTTTNNKKSSRRVVVVAAAADDEEGGGG	FFLLSSSSYY??CC?WLLLLPPPPHHQQRRRRIIIMTTTTNNKKSSRRVVVVAAAADDEEGGGG	0	3	3	61	0	0	61
195	B	GCA_001441905.1	Campylobacter coli	FALSE	FFLLSSSSYY**CC*WLLLLPPPPHHQQRRRRIIIMTTTTNNKKSSRRVVVVAAAADDEEGGGG	FFLLSSSSYY??CC?WLLLLPPPPHHQQRRRRIIIMTTTTNNKKSSRRVVVVAAAADDEEGGGG	0	3	3	61	0	0	61
195	B	GCA_001441915.1	Campylobacter coli	FALSE	FFLLSSSSYY**CC*WLLLLPPPPHHQQRRRRIIIMTTTTNNKKSSRRVVVVAAAADDEEGGGG	FFLLSSSSYY??CC?WLLLLPPPPHHQQRRRRIIIMTTTTNNKKSSRRVVVVAAAADDEEGGGG	0	3	3	61	0	0	61
195	B	GCA_001441955.1	Campylobacter coli	FALSE	FFLLSSSSYY**CC*WLLLLPPPPHHQQRRRRIIIMTTTTNNKKSSRRVVVVAAAADDEEGGGG	FFLLSSSSYY??CC?WLLLLPPPPHHQQRRRRIIIMTTTTNNKKSSRRVVVVAAAADDEEGGGG	0	3	3	61	0	0	61
195	B	GCA_001441965.1	Campylobacter coli	FALSE	FFLLSSSSYY**CC*WLLLLPPPPHHQQRRRRIIIMTTTTNNKKSSRRVVVVAAAADDEEGGGG	FFLLSSSSYY??CC?WLLLLPPPPHHQQRRRRIIIMTTTTNNKKSSRRVVVVAAAADDEEGGGG	0	3	3	61	0	0	61
195	B	GCA_001441975.1	Campylobacter coli	FALSE	FFLLSSSSYY**CC*WLLLLPPPPHHQQRRRRIIIMTTTTNNKKSSRRVVVVAAAADDEEGGGG	FFLLSSSSYY??CC?WLLLLPPPPHHQQRRRRIIIMTTTTNNKKSSRRVVVVAAAADDEEGGGG	0	3	3	61	0	0	61
195	B	GCA_001442015.1	Campylobacter coli	FALSE	FFLLSSSSYY**CC*WLLLLPPPPHHQQRRRRIIIMTTTTNNKKSSRRVVVVAAAADDEEGGGG	FFLLSSSSYY??CC?WLLLLPPPPHHQQRRRRIIIMTTTTNNKKSSRRVVVVAAAADDEEGGGG	0	3	3	61	0	0	61
195	B	GCA_001442035.1	Campylobacter coli	FALSE	FFLLSSSSYY**CC*WLLLLPPPPHHQQRRRRIIIMTTTTNNKKSSRRVVVVAAAADDEEGGGG	FFLLSSSSYY??CC?WLLLLPPPPHHQQRRRRIIIMTTTTNNKKSSRRVVVVAAAADDEEGGGG	0	3	3	61	0	0	61
195	B	GCA_001442045.1	Campylobacter coli	FALSE	FFLLSSSSYY**CC*WLLLLPPPPHHQQRRRRIIIMTTTTNNKKSSRRVVVVAAAADDEEGGGG	FFLLSSSSYY??CC?WLLLLPPPPHHQQRRRRIIIMTTTTNNKKSSRRVVVVAAAADDEEGGGG	0	3	3	61	0	0	61
195	B	GCA_001442095.1	Campylobacter coli	FALSE	FFLLSSSSYY**CC*WLLLLPPPPHHQQRRRRIIIMTTTTNNKKSSRRVVVVAAAADDEEGGGG	FFLLSSSSYY??CC?WLLLLPPPPHHQQRRRRIIIMTTTTNNKKSSRRVVVVAAAADDEEGGGG	0	3	3	61	0	0	61
195	B	GCA_001442175.1	Campylobacter coli	FALSE	FFLLSSSSYY**CC*WLLLLPPPPHHQQRRRRIIIMTTTTNNKKSSRRVVVVAAAADDEEGGGG	FFLLSSSSYY??CC?WLLLLPPPPHHQQRRRRIIIMTTTTNNKKSSRRVVVVAAAADDEEGGGG	0	3	3	61	0	0	61
195	B	GCA_001442195.1	Campylobacter coli	FALSE	FFLLSSSSYY**CC*WLLLLPPPPHHQQRRRRIIIMTTTTNNKKSSRRVVVVAAAADDEEGGGG	FFLLSSSSYY??CC?WLLLLPPPPHHQQRRRRIIIMTTTTNNKKSSRRVVVVAAAADDEEGGGG	0	3	3	61	0	0	61
195	B	GCA_001442235.1	Campylobacter coli	FALSE	FFLLSSSSYY**CC*WLLLLPPPPHHQQRRRRIIIMTTTTNNKKSSRRVVVVAAAADDEEGGGG	FFLLSSSSYY??CC?WLLLLPPPPHHQQRRRRIIIMTTTTNNKKSSRRVVVVAAAADDEEGGGG	0	3	3	61	0	0	61
195	B	GCA_001442265.1	Campylobacter coli	FALSE	FFLLSSSSYY**CC*WLLLLPPPPHHQQRRRRIIIMTTTTNNKKSSRRVVVVAAAADDEEGGGG	FFLLSSSSYY??CC?WLLLLPPPPHHQQRRRRIIIMTTTTNNKKSSRRVVVVAAAADDEEGGGG	0	3	3	61	0	0	61
195	B	GCA_001442305.1	Campylobacter coli	FALSE	FFLLSSSSYY**CC*WLLLLPPPPHHQQRRRRIIIMTTTTNNKKSSRRVVVVAAAADDEEGGGG	FFLLSSSSYY??CC?WLLLLPPPPHHQQRRRRIIIMTTTTNNKKSSRRVVVVAAAADDEEGGGG	0	3	3	61	0	0	61
195	B	GCA_001442345.1	Campylobacter coli	FALSE	FFLLSSSSYY**CC*WLLLLPPPPHHQQRRRRIIIMTTTTNNKKSSRRVVVVAAAADDEEGGGG	FFLLSSSSYY??CC?WLLLLPPPPHHQQRRRRIIIMTTTTNNKKSSRRVVVVAAAADDEEGGGG	0	3	3	61	0	0	61
195	B	GCA_001442375.1	Campylobacter coli	FALSE	FFLLSSSSYY**CC*WLLLLPPPPHHQQRRRRIIIMTTTTNNKKSSRRVVVVAAAADDEEGGGG	FFLLSSSSYY??CC?WLLLLPPPPHHQQRRRRIIIMTTTTNNKKSSRRVVVVAAAADDEEGGGG	0	3	3	61	0	0	61
195	B	GCA_001442395.1	Campylobacter coli	FALSE	FFLLSSSSYY**CC*WLLLLPPPPHHQQRRRRIIIMTTTTNNKKSSRRVVVVAAAADDEEGGGG	FFLLSSSSYY??CC?WLLLLPPPPHHQQRRRRIIIMTTTTNNKKSSRRVVVVAAAADDEEGGGG	0	3	3	61	0	0	61
195	B	GCA_001442405.1	Campylobacter coli	FALSE	FFLLSSSSYY**CC*WLLLLPPPPHHQQRRRRIIIMTTTTNNKKSSRRVVVVAAAADDEEGGGG	FFLLSSSSYY??CC?WLLLLPPPPHHQQRRRRIIIMTTTTNNKKSSRRVVVVAAAADDEEGGGG	0	3	3	61	0	0	61
195	B	GCA_001442435.1	Campylobacter coli	FALSE	FFLLSSSSYY**CC*WLLLLPPPPHHQQRRRRIIIMTTTTNNKKSSRRVVVVAAAADDEEGGGG	FFLLSSSSYY??CC?WLLLLPPPPHHQQRRRRIIIMTTTTNNKKSSRRVVVVAAAADDEEGGGG	0	3	3	61	0	0	61
195	B	GCA_001442455.1	Campylobacter coli	FALSE	FFLLSSSSYY**CC*WLLLLPPPPHHQQRRRRIIIMTTTTNNKKSSRRVVVVAAAADDEEGGGG	FFLLSSSSYY??CC?WLLLLPPPPHHQQRRRRIIIMTTTTNNKKSSRRVVVVAAAADDEEGGGG	0	3	3	61	0	0	61
195	B	GCA_001483845.1	Campylobacter coli	FALSE	FFLLSSSSYY**CC*WLLLLPPPPHHQQRRRRIIIMTTTTNNKKSSRRVVVVAAAADDEEGGGG	FFLLSSSSYY??CC?WLLLLPPPPHHQQRRRRIIIMTTTTNNKKSSRRVVVVAAAADDEEGGGG	0	3	3	61	0	0	61
195	B	GCA_001487185.1	Campylobacter coli	FALSE	FFLLSSSSYY**CC*WLLLLPPPPHHQQRRRRIIIMTTTTNNKKSSRRVVVVAAAADDEEGGGG	FFLLSSSSYY??CC?WLLLLPPPPHHQQRRRRIIIMTTTTNNKKSSRRVVVVAAAADDEEGGGG	0	3	3	61	0	0	61
195	B	GCA_001487225.1	Campylobacter coli	FALSE	FFLLSSSSYY**CC*WLLLLPPPPHHQQRRRRIIIMTTTTNNKKSSRRVVVVAAAADDEEGGGG	FFLLSSSSYY??CC?WLLLLPPPPHHQQRRRRIIIMTTTTNNKKSSRRVVVVAAAADDEEGGGG	0	3	3	61	0	0	61
195	B	GCA_001487265.1	Campylobacter coli	FALSE	FFLLSSSSYY**CC*WLLLLPPPPHHQQRRRRIIIMTTTTNNKKSSRRVVVVAAAADDEEGGGG	FFLLSSSSYY??CC?WLLLLPPPPHHQQRRRRIIIMTTTTNNKKSSRRVVVVAAAADDEEGGGG	0	3	3	61	0	0	61
195	B	GCA_001487285.1	Campylobacter coli	FALSE	FFLLSSSSYY**CC*WLLLLPPPPHHQQRRRRIIIMTTTTNNKKSSRRVVVVAAAADDEEGGGG	FFLLSSSSYY??CC?WLLLLPPPPHHQQRRRRIIIMTTTTNNKKSSRRVVVVAAAADDEEGGGG	0	3	3	61	0	0	61
195	B	GCA_001487305.1	Campylobacter coli	FALSE	FFLLSSSSYY**CC*WLLLLPPPPHHQQRRRRIIIMTTTTNNKKSSRRVVVVAAAADDEEGGGG	FFLLSSSSYY??CC?WLLLLPPPPHHQQRRRRIIIMTTTTNNKKSSRRVVVVAAAADDEEGGGG	0	3	3	61	0	0	61
195	B	GCA_001487325.1	Campylobacter coli	FALSE	FFLLSSSSYY**CC*WLLLLPPPPHHQQRRRRIIIMTTTTNNKKSSRRVVVVAAAADDEEGGGG	FFLLSSSSYY??CC?WLLLLPPPPHHQQRRRRIIIMTTTTNNKKSSRRVVVVAAAADDEEGGGG	0	3	3	61	0	0	61
195	B	GCA_001487345.1	Campylobacter coli	FALSE	FFLLSSSSYY**CC*WLLLLPPPPHHQQRRRRIIIMTTTTNNKKSSRRVVVVAAAADDEEGGGG	FFLLSSSSYY??CC?WLLLLPPPPHHQQRRRRIIIMTTTTNNKKSSRRVVVVAAAADDEEGGGG	0	3	3	61	0	0	61
195	B	GCA_001487365.1	Campylobacter coli	FALSE	FFLLSSSSYY**CC*WLLLLPPPPHHQQRRRRIIIMTTTTNNKKSSRRVVVVAAAADDEEGGGG	FFLLSSSSYY??CC?WLLLLPPPPHHQQRRRRIIIMTTTTNNKKSSRRVVVVAAAADDEEGGGG	0	3	3	61	0	0	61
195	B	GCA_001487385.1	Campylobacter coli	FALSE	FFLLSSSSYY**CC*WLLLLPPPPHHQQRRRRIIIMTTTTNNKKSSRRVVVVAAAADDEEGGGG	FFLLSSSSYY??CC?WLLLLPPPPHHQQRRRRIIIMTTTTNNKKSSRRVVVVAAAADDEEGGGG	0	3	3	61	0	0	61
195	B	GCA_001487405.1	Campylobacter coli	FALSE	FFLLSSSSYY**CC*WLLLLPPPPHHQQRRRRIIIMTTTTNNKKSSRRVVVVAAAADDEEGGGG	FFLLSSSSYY??CC?WLLLLPPPPHHQQRRRRIIIMTTTTNNKKSSRRVVVVAAAADDEEGGGG	0	3	3	61	0	0	61
195	B	GCA_001487425.1	Campylobacter coli	FALSE	FFLLSSSSYY**CC*WLLLLPPPPHHQQRRRRIIIMTTTTNNKKSSRRVVVVAAAADDEEGGGG	FFLLSSSSYY??CC?WLLLLPPPPHHQQRRRRIIIMTTTTNNKKSSRRVVVVAAAADDEEGGGG	0	3	3	61	0	0	61
195	B	GCA_001487455.1	Campylobacter coli	FALSE	FFLLSSSSYY**CC*WLLLLPPPPHHQQRRRRIIIMTTTTNNKKSSRRVVVVAAAADDEEGGGG	FFLLSSSSYY??CC?WLLLLPPPPHHQQRRRRIIIMTTTTNNKKSSRRVVVVAAAADDEEGGGG	0	3	3	61	0	0	61
195	B	GCA_001487475.1	Campylobacter coli	FALSE	FFLLSSSSYY**CC*WLLLLPPPPHHQQRRRRIIIMTTTTNNKKSSRRVVVVAAAADDEEGGGG	FFLLSSSSYY??CC?WLLLLPPPPHHQQRRRRIIIMTTTTNNKKSSRRVVVVAAAADDEEGGGG	0	3	3	61	0	0	61
195	B	GCA_001487495.1	Campylobacter coli	FALSE	FFLLSSSSYY**CC*WLLLLPPPPHHQQRRRRIIIMTTTTNNKKSSRRVVVVAAAADDEEGGGG	FFLLSSSSYY??CC?WLLLLPPPPHHQQRRRRIIIMTTTTNNKKSSRRVVVVAAAADDEEGGGG	0	3	3	61	0	0	61
195	B	GCA_001487515.1	Campylobacter coli	FALSE	FFLLSSSSYY**CC*WLLLLPPPPHHQQRRRRIIIMTTTTNNKKSSRRVVVVAAAADDEEGGGG	FFLLSSSSYY??CC?WLLLLPPPPHHQQRRRRIIIMTTTTNNKKSSRRVVVVAAAADDEEGGGG	0	3	3	61	0	0	61
195	B	GCA_001487555.1	Campylobacter coli	FALSE	FFLLSSSSYY**CC*WLLLLPPPPHHQQRRRRIIIMTTTTNNKKSSRRVVVVAAAADDEEGGGG	FFLLSSSSYY??CC?WLLLLPPPPHHQQRRRRIIIMTTTTNNKKSSRRVVVVAAAADDEEGGGG	0	3	3	61	0	0	61
195	B	GCA_001487575.1	Campylobacter coli	FALSE	FFLLSSSSYY**CC*WLLLLPPPPHHQQRRRRIIIMTTTTNNKKSSRRVVVVAAAADDEEGGGG	FFLLSSSSYY??CC?WLLLLPPPPHHQQRRRRIIIMTTTTNNKKSSRRVVVVAAAADDEEGGGG	0	3	3	61	0	0	61
195	B	GCA_001487595.1	Campylobacter coli	FALSE	FFLLSSSSYY**CC*WLLLLPPPPHHQQRRRRIIIMTTTTNNKKSSRRVVVVAAAADDEEGGGG	FFLLSSSSYY??CC?WLLLLPPPPHHQQRRRRIIIMTTTTNNKKSSRRVVVVAAAADDEEGGGG	0	3	3	61	0	0	61
195	B	GCA_001487615.1	Campylobacter coli	FALSE	FFLLSSSSYY**CC*WLLLLPPPPHHQQRRRRIIIMTTTTNNKKSSRRVVVVAAAADDEEGGGG	FFLLSSSSYY??CC?WLLLLPPPPHHQQRRRRIIIMTTTTNNKKSSRRVVVVAAAADDEEGGGG	0	3	3	61	0	0	61
195	B	GCA_001487635.1	Campylobacter coli	FALSE	FFLLSSSSYY**CC*WLLLLPPPPHHQQRRRRIIIMTTTTNNKKSSRRVVVVAAAADDEEGGGG	FFLLSSSSYY??CC?WLLLLPPPPHHQQRRRRIIIMTTTTNNKKSSRRVVVVAAAADDEEGGGG	0	3	3	61	0	0	61
195	B	GCA_001487655.1	Campylobacter coli	FALSE	FFLLSSSSYY**CC*WLLLLPPPPHHQQRRRRIIIMTTTTNNKKSSRRVVVVAAAADDEEGGGG	FFLLSSSSYY??CC?WLLLLPPPPHHQQRRRRIIIMTTTTNNKKSSRRVVVVAAAADDEEGGGG	0	3	3	61	0	0	61
195	B	GCA_001487675.1	Campylobacter coli	FALSE	FFLLSSSSYY**CC*WLLLLPPPPHHQQRRRRIIIMTTTTNNKKSSRRVVVVAAAADDEEGGGG	FFLLSSSSYY??CC?WLLLLPPPPHHQQRRRRIIIMTTTTNNKKSSRRVVVVAAAADDEEGGGG	0	3	3	61	0	0	61
195	B	GCA_001487695.1	Campylobacter coli	FALSE	FFLLSSSSYY**CC*WLLLLPPPPHHQQRRRRIIIMTTTTNNKKSSRRVVVVAAAADDEEGGGG	FFLLSSSSYY??CC?WLLLLPPPPHHQQRRRRIIIMTTTTNNKKSSRRVVVVAAAADDEEGGGG	0	3	3	61	0	0	61
195	B	GCA_001487715.1	Campylobacter coli	FALSE	FFLLSSSSYY**CC*WLLLLPPPPHHQQRRRRIIIMTTTTNNKKSSRRVVVVAAAADDEEGGGG	FFLLSSSSYY??CC?WLLLLPPPPHHQQRRRRIIIMTTTTNNKKSSRRVVVVAAAADDEEGGGG	0	3	3	61	0	0	61
195	B	GCA_001487735.1	Campylobacter coli	FALSE	FFLLSSSSYY**CC*WLLLLPPPPHHQQRRRRIIIMTTTTNNKKSSRRVVVVAAAADDEEGGGG	FFLLSSSSYY??CC?WLLLLPPPPHHQQRRRRIIIMTTTTNNKKSSRRVVVVAAAADDEEGGGG	0	3	3	61	0	0	61
195	B	GCA_001487755.1	Campylobacter coli	FALSE	FFLLSSSSYY**CC*WLLLLPPPPHHQQRRRRIIIMTTTTNNKKSSRRVVVVAAAADDEEGGGG	FFLLSSSSYY??CC?WLLLLPPPPHHQQRRRRIIIMTTTTNNKKSSRRVVVVAAAADDEEGGGG	0	3	3	61	0	0	61
195	B	GCA_001487795.1	Campylobacter coli	FALSE	FFLLSSSSYY**CC*WLLLLPPPPHHQQRRRRIIIMTTTTNNKKSSRRVVVVAAAADDEEGGGG	FFLLSSSSYY??CC?WLLLLPPPPHHQQRRRRIIIMTTTTNNKKSSRRVVVVAAAADDEEGGGG	0	3	3	61	0	0	61
195	B	GCA_001487815.1	Campylobacter coli	FALSE	FFLLSSSSYY**CC*WLLLLPPPPHHQQRRRRIIIMTTTTNNKKSSRRVVVVAAAADDEEGGGG	FFLLSSSSYY??CC?WLLLLPPPPHHQQRRRRIIIMTTTTNNKKSSRRVVVVAAAADDEEGGGG	0	3	3	61	0	0	61
195	B	GCA_001487835.1	Campylobacter coli	FALSE	FFLLSSSSYY**CC*WLLLLPPPPHHQQRRRRIIIMTTTTNNKKSSRRVVVVAAAADDEEGGGG	FFLLSSSSYY??CC?WLLLLPPPPHHQQRRRRIIIMTTTTNNKKSSRRVVVVAAAADDEEGGGG	0	3	3	61	0	0	61
195	B	GCA_001487855.1	Campylobacter coli	FALSE	FFLLSSSSYY**CC*WLLLLPPPPHHQQRRRRIIIMTTTTNNKKSSRRVVVVAAAADDEEGGGG	FFLLSSSSYY??CC?WLLLLPPPPHHQQRRRRIIIMTTTTNNKKSSRRVVVVAAAADDEEGGGG	0	3	3	61	0	0	61
195	B	GCA_001487875.1	Campylobacter coli	FALSE	FFLLSSSSYY**CC*WLLLLPPPPHHQQRRRRIIIMTTTTNNKKSSRRVVVVAAAADDEEGGGG	FFLLSSSSYY??CC?WLLLLPPPPHHQQRRRRIIIMTTTTNNKKSSRRVVVVAAAADDEEGGGG	0	3	3	61	0	0	61
195	B	GCA_001487935.1	Campylobacter coli	FALSE	FFLLSSSSYY**CC*WLLLLPPPPHHQQRRRRIIIMTTTTNNKKSSRRVVVVAAAADDEEGGGG	FFLLSSSSYY??CC?WLLLLPPPPHHQQRRRRIIIMTTTTNNKKSSRRVVVVAAAADDEEGGGG	0	3	3	61	0	0	61
195	B	GCA_001487955.1	Campylobacter coli	FALSE	FFLLSSSSYY**CC*WLLLLPPPPHHQQRRRRIIIMTTTTNNKKSSRRVVVVAAAADDEEGGGG	FFLLSSSSYY??CC?WLLLLPPPPHHQQRRRRIIIMTTTTNNKKSSRRVVVVAAAADDEEGGGG	0	3	3	61	0	0	61
195	B	GCA_001487975.1	Campylobacter coli	FALSE	FFLLSSSSYY**CC*WLLLLPPPPHHQQRRRRIIIMTTTTNNKKSSRRVVVVAAAADDEEGGGG	FFLLSSSSYY??CC?WLLLLPPPPHHQQRRRRIIIMTTTTNNKKSSRRVVVVAAAADDEEGGGG	0	3	3	61	0	0	61
195	B	GCA_001487995.1	Campylobacter coli	FALSE	FFLLSSSSYY**CC*WLLLLPPPPHHQQRRRRIIIMTTTTNNKKSSRRVVVVAAAADDEEGGGG	FFLLSSSSYY??CC?WLLLLPPPPHHQQRRRRIIIMTTTTNNKKSSRRVVVVAAAADDEEGGGG	0	3	3	61	0	0	61
195	B	GCA_001488035.1	Campylobacter coli	FALSE	FFLLSSSSYY**CC*WLLLLPPPPHHQQRRRRIIIMTTTTNNKKSSRRVVVVAAAADDEEGGGG	FFLLSSSSYY??CC?WLLLLPPPPHHQQRRRRIIIMTTTTNNKKSSRRVVVVAAAADDEEGGGG	0	3	3	61	0	0	61
195	B	GCA_001488055.1	Campylobacter coli	FALSE	FFLLSSSSYY**CC*WLLLLPPPPHHQQRRRRIIIMTTTTNNKKSSRRVVVVAAAADDEEGGGG	FFLLSSSSYY??CC?WLLLLPPPPHHQQRRRRIIIMTTTTNNKKSSRRVVVVAAAADDEEGGGG	0	3	3	61	0	0	61
195	B	GCA_001488075.1	Campylobacter coli	FALSE	FFLLSSSSYY**CC*WLLLLPPPPHHQQRRRRIIIMTTTTNNKKSSRRVVVVAAAADDEEGGGG	FFLLSSSSYY??CC?WLLLLPPPPHHQQRRRRIIIMTTTTNNKKSSRRVVVVAAAADDEEGGGG	0	3	3	61	0	0	61
195	B	GCA_001488095.1	Campylobacter coli	FALSE	FFLLSSSSYY**CC*WLLLLPPPPHHQQRRRRIIIMTTTTNNKKSSRRVVVVAAAADDEEGGGG	FFLLSSSSYY??CC?WLLLLPPPPHHQQRRRRIIIMTTTTNNKKSSRRVVVVAAAADDEEGGGG	0	3	3	61	0	0	61
195	B	GCA_001488135.1	Campylobacter coli	FALSE	FFLLSSSSYY**CC*WLLLLPPPPHHQQRRRRIIIMTTTTNNKKSSRRVVVVAAAADDEEGGGG	FFLLSSSSYY??CC?WLLLLPPPPHHQQRRRRIIIMTTTTNNKKSSRRVVVVAAAADDEEGGGG	0	3	3	61	0	0	61
195	B	GCA_001488155.1	Campylobacter coli	FALSE	FFLLSSSSYY**CC*WLLLLPPPPHHQQRRRRIIIMTTTTNNKKSSRRVVVVAAAADDEEGGGG	FFLLSSSSYY??CC?WLLLLPPPPHHQQRRRRIIIMTTTTNNKKSSRRVVVVAAAADDEEGGGG	0	3	3	61	0	0	61
195	B	GCA_001488175.1	Campylobacter coli	FALSE	FFLLSSSSYY**CC*WLLLLPPPPHHQQRRRRIIIMTTTTNNKKSSRRVVVVAAAADDEEGGGG	FFLLSSSSYY??CC?WLLLLPPPPHHQQRRRRIIIMTTTTNNKKSSRRVVVVAAAADDEEGGGG	0	3	3	61	0	0	61
195	B	GCA_001488195.1	Campylobacter coli	FALSE	FFLLSSSSYY**CC*WLLLLPPPPHHQQRRRRIIIMTTTTNNKKSSRRVVVVAAAADDEEGGGG	FFLLSSSSYY??CC?WLLLLPPPPHHQQRRRRIIIMTTTTNNKKSSRRVVVVAAAADDEEGGGG	0	3	3	61	0	0	61
195	B	GCA_001488215.1	Campylobacter coli	FALSE	FFLLSSSSYY**CC*WLLLLPPPPHHQQRRRRIIIMTTTTNNKKSSRRVVVVAAAADDEEGGGG	FFLLSSSSYY??CC?WLLLLPPPPHHQQRRRRIIIMTTTTNNKKSSRRVVVVAAAADDEEGGGG	0	3	3	61	0	0	61
195	B	GCA_001488295.1	Campylobacter coli	FALSE	FFLLSSSSYY**CC*WLLLLPPPPHHQQRRRRIIIMTTTTNNKKSSRRVVVVAAAADDEEGGGG	FFLLSSSSYY??CC?WLLLLPPPPHHQQRRRRIIIMTTTTNNKKSSRRVVVVAAAADDEEGGGG	0	3	3	61	0	0	61
195	B	GCA_001488335.1	Campylobacter coli	FALSE	FFLLSSSSYY**CC*WLLLLPPPPHHQQRRRRIIIMTTTTNNKKSSRRVVVVAAAADDEEGGGG	FFLLSSSSYY??CC?WLLLLPPPPHHQQRRRRIIIMTTTTNNKKSSRRVVVVAAAADDEEGGGG	0	3	3	61	0	0	61
195	B	GCA_001488355.1	Campylobacter coli	FALSE	FFLLSSSSYY**CC*WLLLLPPPPHHQQRRRRIIIMTTTTNNKKSSRRVVVVAAAADDEEGGGG	FFLLSSSSYY??CC?WLLLLPPPPHHQQRRRRIIIMTTTTNNKKSSRRVVVVAAAADDEEGGGG	0	3	3	61	0	0	61
195	B	GCA_001488375.1	Campylobacter coli	FALSE	FFLLSSSSYY**CC*WLLLLPPPPHHQQRRRRIIIMTTTTNNKKSSRRVVVVAAAADDEEGGGG	FFLLSSSSYY??CC?WLLLLPPPPHHQQRRRRIIIMTTTTNNKKSSRRVVVVAAAADDEEGGGG	0	3	3	61	0	0	61
195	B	GCA_001488415.1	Campylobacter coli	FALSE	FFLLSSSSYY**CC*WLLLLPPPPHHQQRRRRIIIMTTTTNNKKSSRRVVVVAAAADDEEGGGG	FFLLSSSSYY??CC?WLLLLPPPPHHQQRRRRIIIMTTTTNNKKSSRRVVVVAAAADDEEGGGG	0	3	3	61	0	0	61
195	B	GCA_001488455.1	Campylobacter coli	FALSE	FFLLSSSSYY**CC*WLLLLPPPPHHQQRRRRIIIMTTTTNNKKSSRRVVVVAAAADDEEGGGG	FFLLSSSSYY??CC?WLLLLPPPPHHQQRRRRIIIMTTTTNNKKSSRRVVVVAAAADDEEGGGG	0	3	3	61	0	0	61
195	B	GCA_001488475.1	Campylobacter coli	FALSE	FFLLSSSSYY**CC*WLLLLPPPPHHQQRRRRIIIMTTTTNNKKSSRRVVVVAAAADDEEGGGG	FFLLSSSSYY??CC?WLLLLPPPPHHQQRRRRIIIMTTTTNNKKSSRRVVVVAAAADDEEGGGG	0	3	3	61	0	0	61
195	B	GCA_001488495.1	Campylobacter coli	FALSE	FFLLSSSSYY**CC*WLLLLPPPPHHQQRRRRIIIMTTTTNNKKSSRRVVVVAAAADDEEGGGG	FFLLSSSSYY??CC?WLLLLPPPPHHQQRRRRIIIMTTTTNNKKSSRRVVVVAAAADDEEGGGG	0	3	3	61	0	0	61
195	B	GCA_001488515.1	Campylobacter coli	FALSE	FFLLSSSSYY**CC*WLLLLPPPPHHQQRRRRIIIMTTTTNNKKSSRRVVVVAAAADDEEGGGG	FFLLSSSSYY??CC?WLLLLPPPPHHQQRRRRIIIMTTTTNNKKSSRRVVVVAAAADDEEGGGG	0	3	3	61	0	0	61
195	B	GCA_001488535.1	Campylobacter coli	FALSE	FFLLSSSSYY**CC*WLLLLPPPPHHQQRRRRIIIMTTTTNNKKSSRRVVVVAAAADDEEGGGG	FFLLSSSSYY??CC?WLLLLPPPPHHQQRRRRIIIMTTTTNNKKSSRRVVVVAAAADDEEGGGG	0	3	3	61	0	0	61
195	B	GCA_001488555.1	Campylobacter coli	FALSE	FFLLSSSSYY**CC*WLLLLPPPPHHQQRRRRIIIMTTTTNNKKSSRRVVVVAAAADDEEGGGG	FFLLSSSSYY??CC?WLLLLPPPPHHQQRRRRIIIMTTTTNNKKSSRRVVVVAAAADDEEGGGG	0	3	3	61	0	0	61
195	B	GCA_001488595.1	Campylobacter coli	FALSE	FFLLSSSSYY**CC*WLLLLPPPPHHQQRRRRIIIMTTTTNNKKSSRRVVVVAAAADDEEGGGG	FFLLSSSSYY??CC?WLLLLPPPPHHQQRRRRIIIMTTTTNNKKSSRRVVVVAAAADDEEGGGG	0	3	3	61	0	0	61
195	B	GCA_001488615.1	Campylobacter coli	FALSE	FFLLSSSSYY**CC*WLLLLPPPPHHQQRRRRIIIMTTTTNNKKSSRRVVVVAAAADDEEGGGG	FFLLSSSSYY??CC?WLLLLPPPPHHQQRRRRIIIMTTTTNNKKSSRRVVVVAAAADDEEGGGG	0	3	3	61	0	0	61
195	B	GCA_001488635.1	Campylobacter coli	FALSE	FFLLSSSSYY**CC*WLLLLPPPPHHQQRRRRIIIMTTTTNNKKSSRRVVVVAAAADDEEGGGG	FFLLSSSSYY??CC?WLLLLPPPPHHQQRRRRIIIMTTTTNNKKSSRRVVVVAAAADDEEGGGG	0	3	3	61	0	0	61
195	B	GCA_001488655.1	Campylobacter coli	FALSE	FFLLSSSSYY**CC*WLLLLPPPPHHQQRRRRIIIMTTTTNNKKSSRRVVVVAAAADDEEGGGG	FFLLSSSSYY??CC?WLLLLPPPPHHQQRRRRIIIMTTTTNNKKSSRRVVVVAAAADDEEGGGG	0	3	3	61	0	0	61
195	B	GCA_001488695.1	Campylobacter coli	FALSE	FFLLSSSSYY**CC*WLLLLPPPPHHQQRRRRIIIMTTTTNNKKSSRRVVVVAAAADDEEGGGG	FFLLSSSSYY??CC?WLLLLPPPPHHQQRRRRIIIMTTTTNNKKSSRRVVVVAAAADDEEGGGG	0	3	3	61	0	0	61
195	B	GCA_001488715.1	Campylobacter coli	FALSE	FFLLSSSSYY**CC*WLLLLPPPPHHQQRRRRIIIMTTTTNNKKSSRRVVVVAAAADDEEGGGG	FFLLSSSSYY??CC?WLLLLPPPPHHQQRRRRIIIMTTTTNNKKSSRRVVVVAAAADDEEGGGG	0	3	3	61	0	0	61
195	B	GCA_001488735.1	Campylobacter coli	FALSE	FFLLSSSSYY**CC*WLLLLPPPPHHQQRRRRIIIMTTTTNNKKSSRRVVVVAAAADDEEGGGG	FFLLSSSSYY??CC?WLLLLPPPPHHQQRRRRIIIMTTTTNNKKSSRRVVVVAAAADDEEGGGG	0	3	3	61	0	0	61
195	B	GCA_001488755.1	Campylobacter coli	FALSE	FFLLSSSSYY**CC*WLLLLPPPPHHQQRRRRIIIMTTTTNNKKSSRRVVVVAAAADDEEGGGG	FFLLSSSSYY??CC?WLLLLPPPPHHQQRRRRIIIMTTTTNNKKSSRRVVVVAAAADDEEGGGG	0	3	3	61	0	0	61
195	B	GCA_001488775.1	Campylobacter coli	FALSE	FFLLSSSSYY**CC*WLLLLPPPPHHQQRRRRIIIMTTTTNNKKSSRRVVVVAAAADDEEGGGG	FFLLSSSSYY??CC?WLLLLPPPPHHQQRRRRIIIMTTTTNNKKSSRRVVVVAAAADDEEGGGG	0	3	3	61	0	0	61
195	B	GCA_001488795.1	Campylobacter coli	FALSE	FFLLSSSSYY**CC*WLLLLPPPPHHQQRRRRIIIMTTTTNNKKSSRRVVVVAAAADDEEGGGG	FFLLSSSSYY??CC?WLLLLPPPPHHQQRRRRIIIMTTTTNNKKSSRRVVVVAAAADDEEGGGG	0	3	3	61	0	0	61
195	B	GCA_001488815.1	Campylobacter coli	FALSE	FFLLSSSSYY**CC*WLLLLPPPPHHQQRRRRIIIMTTTTNNKKSSRRVVVVAAAADDEEGGGG	FFLLSSSSYY??CC?WLLLLPPPPHHQQRRRRIIIMTTTTNNKKSSRRVVVVAAAADDEEGGGG	0	3	3	61	0	0	61
195	B	GCA_001488835.1	Campylobacter coli	FALSE	FFLLSSSSYY**CC*WLLLLPPPPHHQQRRRRIIIMTTTTNNKKSSRRVVVVAAAADDEEGGGG	FFLLSSSSYY??CC?WLLLLPPPPHHQQRRRRIIIMTTTTNNKKSSRRVVVVAAAADDEEGGGG	0	3	3	61	0	0	61
195	B	GCA_001488855.1	Campylobacter coli	FALSE	FFLLSSSSYY**CC*WLLLLPPPPHHQQRRRRIIIMTTTTNNKKSSRRVVVVAAAADDEEGGGG	FFLLSSSSYY??CC?WLLLLPPPPHHQQRRRRIIIMTTTTNNKKSSRRVVVVAAAADDEEGGGG	0	3	3	61	0	0	61
195	B	GCA_001488875.1	Campylobacter coli	FALSE	FFLLSSSSYY**CC*WLLLLPPPPHHQQRRRRIIIMTTTTNNKKSSRRVVVVAAAADDEEGGGG	FFLLSSSSYY??CC?WLLLLPPPPHHQQRRRRIIIMTTTTNNKKSSRRVVVVAAAADDEEGGGG	0	3	3	61	0	0	61
195	B	GCA_001488895.1	Campylobacter coli	FALSE	FFLLSSSSYY**CC*WLLLLPPPPHHQQRRRRIIIMTTTTNNKKSSRRVVVVAAAADDEEGGGG	FFLLSSSSYY??CC?WLLLLPPPPHHQQRRRRIIIMTTTTNNKKSSRRVVVVAAAADDEEGGGG	0	3	3	61	0	0	61
195	B	GCA_001488915.1	Campylobacter coli	FALSE	FFLLSSSSYY**CC*WLLLLPPPPHHQQRRRRIIIMTTTTNNKKSSRRVVVVAAAADDEEGGGG	FFLLSSSSYY??CC?WLLLLPPPPHHQQRRRRIIIMTTTTNNKKSSRRVVVVAAAADDEEGGGG	0	3	3	61	0	0	61
195	B	GCA_001488935.1	Campylobacter coli	FALSE	FFLLSSSSYY**CC*WLLLLPPPPHHQQRRRRIIIMTTTTNNKKSSRRVVVVAAAADDEEGGGG	FFLLSSSSYY??CC?WLLLLPPPPHHQQRRRRIIIMTTTTNNKKSSRRVVVVAAAADDEEGGGG	0	3	3	61	0	0	61
195	B	GCA_001488955.1	Campylobacter coli	FALSE	FFLLSSSSYY**CC*WLLLLPPPPHHQQRRRRIIIMTTTTNNKKSSRRVVVVAAAADDEEGGGG	FFLLSSSSYY??CC?WLLLLPPPPHHQQRRRRIIIMTTTTNNKKSSRRVVVVAAAADDEEGGGG	0	3	3	61	0	0	61
195	B	GCA_001488975.1	Campylobacter coli	FALSE	FFLLSSSSYY**CC*WLLLLPPPPHHQQRRRRIIIMTTTTNNKKSSRRVVVVAAAADDEEGGGG	FFLLSSSSYY??CC?WLLLLPPPPHHQQRRRRIIIMTTTTNNKKSSRRVVVVAAAADDEEGGGG	0	3	3	61	0	0	61
195	B	GCA_001489015.1	Campylobacter coli	FALSE	FFLLSSSSYY**CC*WLLLLPPPPHHQQRRRRIIIMTTTTNNKKSSRRVVVVAAAADDEEGGGG	FFLLSSSSYY??CC?WLLLLPPPPHHQQRRRRIIIMTTTTNNKKSSRRVVVVAAAADDEEGGGG	0	3	3	61	0	0	61
195	B	GCA_001489035.1	Campylobacter coli	FALSE	FFLLSSSSYY**CC*WLLLLPPPPHHQQRRRRIIIMTTTTNNKKSSRRVVVVAAAADDEEGGGG	FFLLSSSSYY??CC?WLLLLPPPPHHQQRRRRIIIMTTTTNNKKSSRRVVVVAAAADDEEGGGG	0	3	3	61	0	0	61
195	B	GCA_001489055.1	Campylobacter coli	FALSE	FFLLSSSSYY**CC*WLLLLPPPPHHQQRRRRIIIMTTTTNNKKSSRRVVVVAAAADDEEGGGG	FFLLSSSSYY??CC?WLLLLPPPPHHQQRRRRIIIMTTTTNNKKSSRRVVVVAAAADDEEGGGG	0	3	3	61	0	0	61
195	B	GCA_001489115.1	Campylobacter coli	FALSE	FFLLSSSSYY**CC*WLLLLPPPPHHQQRRRRIIIMTTTTNNKKSSRRVVVVAAAADDEEGGGG	FFLLSSSSYY??CC?WLLLLPPPPHHQQRRRRIIIMTTTTNNKKSSRRVVVVAAAADDEEGGGG	0	3	3	61	0	0	61
195	B	GCA_001489135.1	Campylobacter coli	FALSE	FFLLSSSSYY**CC*WLLLLPPPPHHQQRRRRIIIMTTTTNNKKSSRRVVVVAAAADDEEGGGG	FFLLSSSSYY??CC?WLLLLPPPPHHQQRRRRIIIMTTTTNNKKSSRRVVVVAAAADDEEGGGG	0	3	3	61	0	0	61
195	B	GCA_001489155.1	Campylobacter coli	FALSE	FFLLSSSSYY**CC*WLLLLPPPPHHQQRRRRIIIMTTTTNNKKSSRRVVVVAAAADDEEGGGG	FFLLSSSSYY??CC?WLLLLPPPPHHQQRRRRIIIMTTTTNNKKSSRRVVVVAAAADDEEGGGG	0	3	3	61	0	0	61
195	B	GCA_001489175.1	Campylobacter coli	FALSE	FFLLSSSSYY**CC*WLLLLPPPPHHQQRRRRIIIMTTTTNNKKSSRRVVVVAAAADDEEGGGG	FFLLSSSSYY??CC?WLLLLPPPPHHQQRRRRIIIMTTTTNNKKSSRRVVVVAAAADDEEGGGG	0	3	3	61	0	0	61
195	B	GCA_001489215.1	Campylobacter coli	FALSE	FFLLSSSSYY**CC*WLLLLPPPPHHQQRRRRIIIMTTTTNNKKSSRRVVVVAAAADDEEGGGG	FFLLSSSSYY??CC?WLLLLPPPPHHQQRRRRIIIMTTTTNNKKSSRRVVVVAAAADDEEGGGG	0	3	3	61	0	0	61
195	B	GCA_001489255.1	Campylobacter coli	FALSE	FFLLSSSSYY**CC*WLLLLPPPPHHQQRRRRIIIMTTTTNNKKSSRRVVVVAAAADDEEGGGG	FFLLSSSSYY??CC?WLLLLPPPPHHQQRRRRIIIMTTTTNNKKSSRRVVVVAAAADDEEGGGG	0	3	3	61	0	0	61
195	B	GCA_001489295.1	Campylobacter coli	FALSE	FFLLSSSSYY**CC*WLLLLPPPPHHQQRRRRIIIMTTTTNNKKSSRRVVVVAAAADDEEGGGG	FFLLSSSSYY??CC?WLLLLPPPPHHQQRRRRIIIMTTTTNNKKSSRRVVVVAAAADDEEGGGG	0	3	3	61	0	0	61
195	B	GCA_001489315.1	Campylobacter coli	FALSE	FFLLSSSSYY**CC*WLLLLPPPPHHQQRRRRIIIMTTTTNNKKSSRRVVVVAAAADDEEGGGG	FFLLSSSSYY??CC?WLLLLPPPPHHQQRRRRIIIMTTTTNNKKSSRRVVVVAAAADDEEGGGG	0	3	3	61	0	0	61
195	B	GCA_001489335.1	Campylobacter coli	FALSE	FFLLSSSSYY**CC*WLLLLPPPPHHQQRRRRIIIMTTTTNNKKSSRRVVVVAAAADDEEGGGG	FFLLSSSSYY??CC?WLLLLPPPPHHQQRRRRIIIMTTTTNNKKSSRRVVVVAAAADDEEGGGG	0	3	3	61	0	0	61
195	B	GCA_001489355.1	Campylobacter coli	FALSE	FFLLSSSSYY**CC*WLLLLPPPPHHQQRRRRIIIMTTTTNNKKSSRRVVVVAAAADDEEGGGG	FFLLSSSSYY??CC?WLLLLPPPPHHQQRRRRIIIMTTTTNNKKSSRRVVVVAAAADDEEGGGG	0	3	3	61	0	0	61
195	B	GCA_001489395.1	Campylobacter coli	FALSE	FFLLSSSSYY**CC*WLLLLPPPPHHQQRRRRIIIMTTTTNNKKSSRRVVVVAAAADDEEGGGG	FFLLSSSSYY??CC?WLLLLPPPPHHQQRRRRIIIMTTTTNNKKSSRRVVVVAAAADDEEGGGG	0	3	3	61	0	0	61
195	B	GCA_001489415.1	Campylobacter coli	FALSE	FFLLSSSSYY**CC*WLLLLPPPPHHQQRRRRIIIMTTTTNNKKSSRRVVVVAAAADDEEGGGG	FFLLSSSSYY??CC?WLLLLPPPPHHQQRRRRIIIMTTTTNNKKSSRRVVVVAAAADDEEGGGG	0	3	3	61	0	0	61
195	B	GCA_001489435.1	Campylobacter coli	FALSE	FFLLSSSSYY**CC*WLLLLPPPPHHQQRRRRIIIMTTTTNNKKSSRRVVVVAAAADDEEGGGG	FFLLSSSSYY??CC?WLLLLPPPPHHQQRRRRIIIMTTTTNNKKSSRRVVVVAAAADDEEGGGG	0	3	3	61	0	0	61
195	B	GCA_001489455.1	Campylobacter coli	FALSE	FFLLSSSSYY**CC*WLLLLPPPPHHQQRRRRIIIMTTTTNNKKSSRRVVVVAAAADDEEGGGG	FFLLSSSSYY??CC?WLLLLPPPPHHQQRRRRIIIMTTTTNNKKSSRRVVVVAAAADDEEGGGG	0	3	3	61	0	0	61
195	B	GCA_001489475.1	Campylobacter coli	FALSE	FFLLSSSSYY**CC*WLLLLPPPPHHQQRRRRIIIMTTTTNNKKSSRRVVVVAAAADDEEGGGG	FFLLSSSSYY??CC?WLLLLPPPPHHQQRRRRIIIMTTTTNNKKSSRRVVVVAAAADDEEGGGG	0	3	3	61	0	0	61
195	B	GCA_001489495.1	Campylobacter coli	FALSE	FFLLSSSSYY**CC*WLLLLPPPPHHQQRRRRIIIMTTTTNNKKSSRRVVVVAAAADDEEGGGG	FFLLSSSSYY??CC?WLLLLPPPPHHQQRRRRIIIMTTTTNNKKSSRRVVVVAAAADDEEGGGG	0	3	3	61	0	0	61
195	B	GCA_001489515.1	Campylobacter coli	FALSE	FFLLSSSSYY**CC*WLLLLPPPPHHQQRRRRIIIMTTTTNNKKSSRRVVVVAAAADDEEGGGG	FFLLSSSSYY??CC?WLLLLPPPPHHQQRRRRIIIMTTTTNNKKSSRRVVVVAAAADDEEGGGG	0	3	3	61	0	0	61
195	B	GCA_001489535.1	Campylobacter coli	FALSE	FFLLSSSSYY**CC*WLLLLPPPPHHQQRRRRIIIMTTTTNNKKSSRRVVVVAAAADDEEGGGG	FFLLSSSSYY??CC?WLLLLPPPPHHQQRRRRIIIMTTTTNNKKSSRRVVVVAAAADDEEGGGG	0	3	3	61	0	0	61
195	B	GCA_001489555.1	Campylobacter coli	FALSE	FFLLSSSSYY**CC*WLLLLPPPPHHQQRRRRIIIMTTTTNNKKSSRRVVVVAAAADDEEGGGG	FFLLSSSSYY??CC?WLLLLPPPPHHQQRRRRIIIMTTTTNNKKSSRRVVVVAAAADDEEGGGG	0	3	3	61	0	0	61
195	B	GCA_001489575.1	Campylobacter coli	FALSE	FFLLSSSSYY**CC*WLLLLPPPPHHQQRRRRIIIMTTTTNNKKSSRRVVVVAAAADDEEGGGG	FFLLSSSSYY??CC?WLLLLPPPPHHQQRRRRIIIMTTTTNNKKSSRRVVVVAAAADDEEGGGG	0	3	3	61	0	0	61
195	B	GCA_001489595.1	Campylobacter coli	FALSE	FFLLSSSSYY**CC*WLLLLPPPPHHQQRRRRIIIMTTTTNNKKSSRRVVVVAAAADDEEGGGG	FFLLSSSSYY??CC?WLLLLPPPPHHQQRRRRIIIMTTTTNNKKSSRRVVVVAAAADDEEGGGG	0	3	3	61	0	0	61
195	B	GCA_001489615.1	Campylobacter coli	FALSE	FFLLSSSSYY**CC*WLLLLPPPPHHQQRRRRIIIMTTTTNNKKSSRRVVVVAAAADDEEGGGG	FFLLSSSSYY??CC?WLLLLPPPPHHQQRRRRIIIMTTTTNNKKSSRRVVVVAAAADDEEGGGG	0	3	3	61	0	0	61
195	B	GCA_001489635.1	Campylobacter coli	FALSE	FFLLSSSSYY**CC*WLLLLPPPPHHQQRRRRIIIMTTTTNNKKSSRRVVVVAAAADDEEGGGG	FFLLSSSSYY??CC?WLLLLPPPPHHQQRRRRIIIMTTTTNNKKSSRRVVVVAAAADDEEGGGG	0	3	3	61	0	0	61
195	B	GCA_001489655.1	Campylobacter coli	FALSE	FFLLSSSSYY**CC*WLLLLPPPPHHQQRRRRIIIMTTTTNNKKSSRRVVVVAAAADDEEGGGG	FFLLSSSSYY??CC?WLLLLPPPPHHQQRRRRIIIMTTTTNNKKSSRRVVVVAAAADDEEGGGG	0	3	3	61	0	0	61
195	B	GCA_001489675.1	Campylobacter coli	FALSE	FFLLSSSSYY**CC*WLLLLPPPPHHQQRRRRIIIMTTTTNNKKSSRRVVVVAAAADDEEGGGG	FFLLSSSSYY??CC?WLLLLPPPPHHQQRRRRIIIMTTTTNNKKSSRRVVVVAAAADDEEGGGG	0	3	3	61	0	0	61
195	B	GCA_001489715.1	Campylobacter coli	FALSE	FFLLSSSSYY**CC*WLLLLPPPPHHQQRRRRIIIMTTTTNNKKSSRRVVVVAAAADDEEGGGG	FFLLSSSSYY??CC?WLLLLPPPPHHQQRRRRIIIMTTTTNNKKSSRRVVVVAAAADDEEGGGG	0	3	3	61	0	0	61
195	B	GCA_001489735.1	Campylobacter coli	FALSE	FFLLSSSSYY**CC*WLLLLPPPPHHQQRRRRIIIMTTTTNNKKSSRRVVVVAAAADDEEGGGG	FFLLSSSSYY??CC?WLLLLPPPPHHQQRRRRIIIMTTTTNNKKSSRRVVVVAAAADDEEGGGG	0	3	3	61	0	0	61
195	B	GCA_001489755.1	Campylobacter coli	FALSE	FFLLSSSSYY**CC*WLLLLPPPPHHQQRRRRIIIMTTTTNNKKSSRRVVVVAAAADDEEGGGG	FFLLSSSSYY??CC?WLLLLPPPPHHQQRRRRIIIMTTTTNNKKSSRRVVVVAAAADDEEGGGG	0	3	3	61	0	0	61
195	B	GCA_001489815.1	Campylobacter coli	FALSE	FFLLSSSSYY**CC*WLLLLPPPPHHQQRRRRIIIMTTTTNNKKSSRRVVVVAAAADDEEGGGG	FFLLSSSSYY??CC?WLLLLPPPPHHQQRRRRIIIMTTTTNNKKSSRRVVVVAAAADDEEGGGG	0	3	3	61	0	0	61
195	B	GCA_001489835.1	Campylobacter coli	FALSE	FFLLSSSSYY**CC*WLLLLPPPPHHQQRRRRIIIMTTTTNNKKSSRRVVVVAAAADDEEGGGG	FFLLSSSSYY??CC?WLLLLPPPPHHQQRRRRIIIMTTTTNNKKSSRRVVVVAAAADDEEGGGG	0	3	3	61	0	0	61
195	B	GCA_001489855.1	Campylobacter coli	FALSE	FFLLSSSSYY**CC*WLLLLPPPPHHQQRRRRIIIMTTTTNNKKSSRRVVVVAAAADDEEGGGG	FFLLSSSSYY??CC?WLLLLPPPPHHQQRRRRIIIMTTTTNNKKSSRRVVVVAAAADDEEGGGG	0	3	3	61	0	0	61
195	B	GCA_001489915.1	Campylobacter coli	FALSE	FFLLSSSSYY**CC*WLLLLPPPPHHQQRRRRIIIMTTTTNNKKSSRRVVVVAAAADDEEGGGG	FFLLSSSSYY??CC?WLLLLPPPPHHQQRRRRIIIMTTTTNNKKSSRRVVVVAAAADDEEGGGG	0	3	3	61	0	0	61
195	B	GCA_001489935.1	Campylobacter coli	FALSE	FFLLSSSSYY**CC*WLLLLPPPPHHQQRRRRIIIMTTTTNNKKSSRRVVVVAAAADDEEGGGG	FFLLSSSSYY??CC?WLLLLPPPPHHQQRRRRIIIMTTTTNNKKSSRRVVVVAAAADDEEGGGG	0	3	3	61	0	0	61
195	B	GCA_001489955.1	Campylobacter coli	FALSE	FFLLSSSSYY**CC*WLLLLPPPPHHQQRRRRIIIMTTTTNNKKSSRRVVVVAAAADDEEGGGG	FFLLSSSSYY??CC?WLLLLPPPPHHQQRRRRIIIMTTTTNNKKSSRRVVVVAAAADDEEGGGG	0	3	3	61	0	0	61
195	B	GCA_001489995.1	Campylobacter coli	FALSE	FFLLSSSSYY**CC*WLLLLPPPPHHQQRRRRIIIMTTTTNNKKSSRRVVVVAAAADDEEGGGG	FFLLSSSSYY??CC?WLLLLPPPPHHQQRRRRIIIMTTTTNNKKSSRRVVVVAAAADDEEGGGG	0	3	3	61	0	0	61
195	B	GCA_001490015.1	Campylobacter coli	FALSE	FFLLSSSSYY**CC*WLLLLPPPPHHQQRRRRIIIMTTTTNNKKSSRRVVVVAAAADDEEGGGG	FFLLSSSSYY??CC?WLLLLPPPPHHQQRRRRIIIMTTTTNNKKSSRRVVVVAAAADDEEGGGG	0	3	3	61	0	0	61
195	B	GCA_001490095.1	Campylobacter coli	FALSE	FFLLSSSSYY**CC*WLLLLPPPPHHQQRRRRIIIMTTTTNNKKSSRRVVVVAAAADDEEGGGG	FFLLSSSSYY??CC?WLLLLPPPPHHQQRRRRIIIMTTTTNNKKSSRRVVVVAAAADDEEGGGG	0	3	3	61	0	0	61
195	B	GCA_001490155.1	Campylobacter coli	FALSE	FFLLSSSSYY**CC*WLLLLPPPPHHQQRRRRIIIMTTTTNNKKSSRRVVVVAAAADDEEGGGG	FFLLSSSSYY??CC?WLLLLPPPPHHQQRRRRIIIMTTTTNNKKSSRRVVVVAAAADDEEGGGG	0	3	3	61	0	0	61
195	B	GCA_001490175.1	Campylobacter coli	FALSE	FFLLSSSSYY**CC*WLLLLPPPPHHQQRRRRIIIMTTTTNNKKSSRRVVVVAAAADDEEGGGG	FFLLSSSSYY??CC?WLLLLPPPPHHQQRRRRIIIMTTTTNNKKSSRRVVVVAAAADDEEGGGG	0	3	3	61	0	0	61
195	B	GCA_001490195.1	Campylobacter coli	FALSE	FFLLSSSSYY**CC*WLLLLPPPPHHQQRRRRIIIMTTTTNNKKSSRRVVVVAAAADDEEGGGG	FFLLSSSSYY??CC?WLLLLPPPPHHQQRRRRIIIMTTTTNNKKSSRRVVVVAAAADDEEGGGG	0	3	3	61	0	0	61
195	B	GCA_001490215.1	Campylobacter coli	FALSE	FFLLSSSSYY**CC*WLLLLPPPPHHQQRRRRIIIMTTTTNNKKSSRRVVVVAAAADDEEGGGG	FFLLSSSSYY??CC?WLLLLPPPPHHQQRRRRIIIMTTTTNNKKSSRRVVVVAAAADDEEGGGG	0	3	3	61	0	0	61
195	B	GCA_001490235.1	Campylobacter coli	FALSE	FFLLSSSSYY**CC*WLLLLPPPPHHQQRRRRIIIMTTTTNNKKSSRRVVVVAAAADDEEGGGG	FFLLSSSSYY??CC?WLLLLPPPPHHQQRRRRIIIMTTTTNNKKSSRRVVVVAAAADDEEGGGG	0	3	3	61	0	0	61
195	B	GCA_001490255.1	Campylobacter coli	FALSE	FFLLSSSSYY**CC*WLLLLPPPPHHQQRRRRIIIMTTTTNNKKSSRRVVVVAAAADDEEGGGG	FFLLSSSSYY??CC?WLLLLPPPPHHQQRRRRIIIMTTTTNNKKSSRRVVVVAAAADDEEGGGG	0	3	3	61	0	0	61
195	B	GCA_001490295.1	Campylobacter coli	FALSE	FFLLSSSSYY**CC*WLLLLPPPPHHQQRRRRIIIMTTTTNNKKSSRRVVVVAAAADDEEGGGG	FFLLSSSSYY??CC?WLLLLPPPPHHQQRRRRIIIMTTTTNNKKSSRRVVVVAAAADDEEGGGG	0	3	3	61	0	0	61
195	B	GCA_001490315.1	Campylobacter coli	FALSE	FFLLSSSSYY**CC*WLLLLPPPPHHQQRRRRIIIMTTTTNNKKSSRRVVVVAAAADDEEGGGG	FFLLSSSSYY??CC?WLLLLPPPPHHQQRRRRIIIMTTTTNNKKSSRRVVVVAAAADDEEGGGG	0	3	3	61	0	0	61
195	B	GCA_001490335.1	Campylobacter coli	FALSE	FFLLSSSSYY**CC*WLLLLPPPPHHQQRRRRIIIMTTTTNNKKSSRRVVVVAAAADDEEGGGG	FFLLSSSSYY??CC?WLLLLPPPPHHQQRRRRIIIMTTTTNNKKSSRRVVVVAAAADDEEGGGG	0	3	3	61	0	0	61
195	B	GCA_001490375.1	Campylobacter coli	FALSE	FFLLSSSSYY**CC*WLLLLPPPPHHQQRRRRIIIMTTTTNNKKSSRRVVVVAAAADDEEGGGG	FFLLSSSSYY??CC?WLLLLPPPPHHQQRRRRIIIMTTTTNNKKSSRRVVVVAAAADDEEGGGG	0	3	3	61	0	0	61
195	B	GCA_001490395.1	Campylobacter coli	FALSE	FFLLSSSSYY**CC*WLLLLPPPPHHQQRRRRIIIMTTTTNNKKSSRRVVVVAAAADDEEGGGG	FFLLSSSSYY??CC?WLLLLPPPPHHQQRRRRIIIMTTTTNNKKSSRRVVVVAAAADDEEGGGG	0	3	3	61	0	0	61
195	B	GCA_001490415.1	Campylobacter coli	FALSE	FFLLSSSSYY**CC*WLLLLPPPPHHQQRRRRIIIMTTTTNNKKSSRRVVVVAAAADDEEGGGG	FFLLSSSSYY??CC?WLLLLPPPPHHQQRRRRIIIMTTTTNNKKSSRRVVVVAAAADDEEGGGG	0	3	3	61	0	0	61
195	B	GCA_001490435.1	Campylobacter coli	FALSE	FFLLSSSSYY**CC*WLLLLPPPPHHQQRRRRIIIMTTTTNNKKSSRRVVVVAAAADDEEGGGG	FFLLSSSSYY??CC?WLLLLPPPPHHQQRRRRIIIMTTTTNNKKSSRRVVVVAAAADDEEGGGG	0	3	3	61	0	0	61
195	B	GCA_001490475.1	Campylobacter coli	FALSE	FFLLSSSSYY**CC*WLLLLPPPPHHQQRRRRIIIMTTTTNNKKSSRRVVVVAAAADDEEGGGG	FFLLSSSSYY??CC?WLLLLPPPPHHQQRRRRIIIMTTTTNNKKSSRRVVVVAAAADDEEGGGG	0	3	3	61	0	0	61
195	B	GCA_001490495.1	Campylobacter coli	FALSE	FFLLSSSSYY**CC*WLLLLPPPPHHQQRRRRIIIMTTTTNNKKSSRRVVVVAAAADDEEGGGG	FFLLSSSSYY??CC?WLLLLPPPPHHQQRRRRIIIMTTTTNNKKSSRRVVVVAAAADDEEGGGG	0	3	3	61	0	0	61
195	B	GCA_001490515.1	Campylobacter coli	FALSE	FFLLSSSSYY**CC*WLLLLPPPPHHQQRRRRIIIMTTTTNNKKSSRRVVVVAAAADDEEGGGG	FFLLSSSSYY??CC?WLLLLPPPPHHQQRRRRIIIMTTTTNNKKSSRRVVVVAAAADDEEGGGG	0	3	3	61	0	0	61
195	B	GCA_001490535.1	Campylobacter coli	FALSE	FFLLSSSSYY**CC*WLLLLPPPPHHQQRRRRIIIMTTTTNNKKSSRRVVVVAAAADDEEGGGG	FFLLSSSSYY??CC?WLLLLPPPPHHQQRRRRIIIMTTTTNNKKSSRRVVVVAAAADDEEGGGG	0	3	3	61	0	0	61
195	B	GCA_001490555.1	Campylobacter coli	FALSE	FFLLSSSSYY**CC*WLLLLPPPPHHQQRRRRIIIMTTTTNNKKSSRRVVVVAAAADDEEGGGG	FFLLSSSSYY??CC?WLLLLPPPPHHQQRRRRIIIMTTTTNNKKSSRRVVVVAAAADDEEGGGG	0	3	3	61	0	0	61
195	B	GCA_001490575.1	Campylobacter coli	FALSE	FFLLSSSSYY**CC*WLLLLPPPPHHQQRRRRIIIMTTTTNNKKSSRRVVVVAAAADDEEGGGG	FFLLSSSSYY??CC?WLLLLPPPPHHQQRRRRIIIMTTTTNNKKSSRRVVVVAAAADDEEGGGG	0	3	3	61	0	0	61
195	B	GCA_001490595.1	Campylobacter coli	FALSE	FFLLSSSSYY**CC*WLLLLPPPPHHQQRRRRIIIMTTTTNNKKSSRRVVVVAAAADDEEGGGG	FFLLSSSSYY??CC?WLLLLPPPPHHQQRRRRIIIMTTTTNNKKSSRRVVVVAAAADDEEGGGG	0	3	3	61	0	0	61
195	B	GCA_001490615.1	Campylobacter coli	FALSE	FFLLSSSSYY**CC*WLLLLPPPPHHQQRRRRIIIMTTTTNNKKSSRRVVVVAAAADDEEGGGG	FFLLSSSSYY??CC?WLLLLPPPPHHQQRRRRIIIMTTTTNNKKSSRRVVVVAAAADDEEGGGG	0	3	3	61	0	0	61
195	B	GCA_001490655.1	Campylobacter coli	FALSE	FFLLSSSSYY**CC*WLLLLPPPPHHQQRRRRIIIMTTTTNNKKSSRRVVVVAAAADDEEGGGG	FFLLSSSSYY??CC?WLLLLPPPPHHQQRRRRIIIMTTTTNNKKSSRRVVVVAAAADDEEGGGG	0	3	3	61	0	0	61
195	B	GCA_001490675.1	Campylobacter coli	FALSE	FFLLSSSSYY**CC*WLLLLPPPPHHQQRRRRIIIMTTTTNNKKSSRRVVVVAAAADDEEGGGG	FFLLSSSSYY??CC?WLLLLPPPPHHQQRRRRIIIMTTTTNNKKSSRRVVVVAAAADDEEGGGG	0	3	3	61	0	0	61
195	B	GCA_001490695.1	Campylobacter coli	FALSE	FFLLSSSSYY**CC*WLLLLPPPPHHQQRRRRIIIMTTTTNNKKSSRRVVVVAAAADDEEGGGG	FFLLSSSSYY??CC?WLLLLPPPPHHQQRRRRIIIMTTTTNNKKSSRRVVVVAAAADDEEGGGG	0	3	3	61	0	0	61
195	B	GCA_001490715.1	Campylobacter coli	FALSE	FFLLSSSSYY**CC*WLLLLPPPPHHQQRRRRIIIMTTTTNNKKSSRRVVVVAAAADDEEGGGG	FFLLSSSSYY??CC?WLLLLPPPPHHQQRRRRIIIMTTTTNNKKSSRRVVVVAAAADDEEGGGG	0	3	3	61	0	0	61
195	B	GCA_001490735.1	Campylobacter coli	FALSE	FFLLSSSSYY**CC*WLLLLPPPPHHQQRRRRIIIMTTTTNNKKSSRRVVVVAAAADDEEGGGG	FFLLSSSSYY??CC?WLLLLPPPPHHQQRRRRIIIMTTTTNNKKSSRRVVVVAAAADDEEGGGG	0	3	3	61	0	0	61
195	B	GCA_001490755.1	Campylobacter coli	FALSE	FFLLSSSSYY**CC*WLLLLPPPPHHQQRRRRIIIMTTTTNNKKSSRRVVVVAAAADDEEGGGG	FFLLSSSSYY??CC?WLLLLPPPPHHQQRRRRIIIMTTTTNNKKSSRRVVVVAAAADDEEGGGG	0	3	3	61	0	0	61
195	B	GCA_001490775.1	Campylobacter coli	FALSE	FFLLSSSSYY**CC*WLLLLPPPPHHQQRRRRIIIMTTTTNNKKSSRRVVVVAAAADDEEGGGG	FFLLSSSSYY??CC?WLLLLPPPPHHQQRRRRIIIMTTTTNNKKSSRRVVVVAAAADDEEGGGG	0	3	3	61	0	0	61
195	B	GCA_001490795.1	Campylobacter coli	FALSE	FFLLSSSSYY**CC*WLLLLPPPPHHQQRRRRIIIMTTTTNNKKSSRRVVVVAAAADDEEGGGG	FFLLSSSSYY??CC?WLLLLPPPPHHQQRRRRIIIMTTTTNNKKSSRRVVVVAAAADDEEGGGG	0	3	3	61	0	0	61
195	B	GCA_001490815.1	Campylobacter coli	FALSE	FFLLSSSSYY**CC*WLLLLPPPPHHQQRRRRIIIMTTTTNNKKSSRRVVVVAAAADDEEGGGG	FFLLSSSSYY??CC?WLLLLPPPPHHQQRRRRIIIMTTTTNNKKSSRRVVVVAAAADDEEGGGG	0	3	3	61	0	0	61
195	B	GCA_001490835.1	Campylobacter coli	FALSE	FFLLSSSSYY**CC*WLLLLPPPPHHQQRRRRIIIMTTTTNNKKSSRRVVVVAAAADDEEGGGG	FFLLSSSSYY??CC?WLLLLPPPPHHQQRRRRIIIMTTTTNNKKSSRRVVVVAAAADDEEGGGG	0	3	3	61	0	0	61
195	B	GCA_001490895.1	Campylobacter coli	FALSE	FFLLSSSSYY**CC*WLLLLPPPPHHQQRRRRIIIMTTTTNNKKSSRRVVVVAAAADDEEGGGG	FFLLSSSSYY??CC?WLLLLPPPPHHQQRRRRIIIMTTTTNNKKSSRRVVVVAAAADDEEGGGG	0	3	3	61	0	0	61
195	B	GCA_001490915.1	Campylobacter coli	FALSE	FFLLSSSSYY**CC*WLLLLPPPPHHQQRRRRIIIMTTTTNNKKSSRRVVVVAAAADDEEGGGG	FFLLSSSSYY??CC?WLLLLPPPPHHQQRRRRIIIMTTTTNNKKSSRRVVVVAAAADDEEGGGG	0	3	3	61	0	0	61
195	B	GCA_001490935.1	Campylobacter coli	FALSE	FFLLSSSSYY**CC*WLLLLPPPPHHQQRRRRIIIMTTTTNNKKSSRRVVVVAAAADDEEGGGG	FFLLSSSSYY??CC?WLLLLPPPPHHQQRRRRIIIMTTTTNNKKSSRRVVVVAAAADDEEGGGG	0	3	3	61	0	0	61
195	B	GCA_001490955.1	Campylobacter coli	FALSE	FFLLSSSSYY**CC*WLLLLPPPPHHQQRRRRIIIMTTTTNNKKSSRRVVVVAAAADDEEGGGG	FFLLSSSSYY??CC?WLLLLPPPPHHQQRRRRIIIMTTTTNNKKSSRRVVVVAAAADDEEGGGG	0	3	3	61	0	0	61
195	B	GCA_001490975.1	Campylobacter coli	FALSE	FFLLSSSSYY**CC*WLLLLPPPPHHQQRRRRIIIMTTTTNNKKSSRRVVVVAAAADDEEGGGG	FFLLSSSSYY??CC?WLLLLPPPPHHQQRRRRIIIMTTTTNNKKSSRRVVVVAAAADDEEGGGG	0	3	3	61	0	0	61
195	B	GCA_001490995.1	Campylobacter coli	FALSE	FFLLSSSSYY**CC*WLLLLPPPPHHQQRRRRIIIMTTTTNNKKSSRRVVVVAAAADDEEGGGG	FFLLSSSSYY??CC?WLLLLPPPPHHQQRRRRIIIMTTTTNNKKSSRRVVVVAAAADDEEGGGG	0	3	3	61	0	0	61
195	B	GCA_001491015.1	Campylobacter coli	FALSE	FFLLSSSSYY**CC*WLLLLPPPPHHQQRRRRIIIMTTTTNNKKSSRRVVVVAAAADDEEGGGG	FFLLSSSSYY??CC?WLLLLPPPPHHQQRRRRIIIMTTTTNNKKSSRRVVVVAAAADDEEGGGG	0	3	3	61	0	0	61
195	B	GCA_001491035.1	Campylobacter coli	FALSE	FFLLSSSSYY**CC*WLLLLPPPPHHQQRRRRIIIMTTTTNNKKSSRRVVVVAAAADDEEGGGG	FFLLSSSSYY??CC?WLLLLPPPPHHQQRRRRIIIMTTTTNNKKSSRRVVVVAAAADDEEGGGG	0	3	3	61	0	0	61
195	B	GCA_001491055.1	Campylobacter coli	FALSE	FFLLSSSSYY**CC*WLLLLPPPPHHQQRRRRIIIMTTTTNNKKSSRRVVVVAAAADDEEGGGG	FFLLSSSSYY??CC?WLLLLPPPPHHQQRRRRIIIMTTTTNNKKSSRRVVVVAAAADDEEGGGG	0	3	3	61	0	0	61
195	B	GCA_001491095.1	Campylobacter coli	FALSE	FFLLSSSSYY**CC*WLLLLPPPPHHQQRRRRIIIMTTTTNNKKSSRRVVVVAAAADDEEGGGG	FFLLSSSSYY??CC?WLLLLPPPPHHQQRRRRIIIMTTTTNNKKSSRRVVVVAAAADDEEGGGG	0	3	3	61	0	0	61
195	B	GCA_001491115.1	Campylobacter coli	FALSE	FFLLSSSSYY**CC*WLLLLPPPPHHQQRRRRIIIMTTTTNNKKSSRRVVVVAAAADDEEGGGG	FFLLSSSSYY??CC?WLLLLPPPPHHQQRRRRIIIMTTTTNNKKSSRRVVVVAAAADDEEGGGG	0	3	3	61	0	0	61
195	B	GCA_001491135.1	Campylobacter coli	FALSE	FFLLSSSSYY**CC*WLLLLPPPPHHQQRRRRIIIMTTTTNNKKSSRRVVVVAAAADDEEGGGG	FFLLSSSSYY??CC?WLLLLPPPPHHQQRRRRIIIMTTTTNNKKSSRRVVVVAAAADDEEGGGG	0	3	3	61	0	0	61
195	B	GCA_001491155.1	Campylobacter coli	FALSE	FFLLSSSSYY**CC*WLLLLPPPPHHQQRRRRIIIMTTTTNNKKSSRRVVVVAAAADDEEGGGG	FFLLSSSSYY??CC?WLLLLPPPPHHQQRRRRIIIMTTTTNNKKSSRRVVVVAAAADDEEGGGG	0	3	3	61	0	0	61
195	B	GCA_001491175.1	Campylobacter coli	FALSE	FFLLSSSSYY**CC*WLLLLPPPPHHQQRRRRIIIMTTTTNNKKSSRRVVVVAAAADDEEGGGG	FFLLSSSSYY??CC?WLLLLPPPPHHQQRRRRIIIMTTTTNNKKSSRRVVVVAAAADDEEGGGG	0	3	3	61	0	0	61
195	B	GCA_001491195.1	Campylobacter coli	FALSE	FFLLSSSSYY**CC*WLLLLPPPPHHQQRRRRIIIMTTTTNNKKSSRRVVVVAAAADDEEGGGG	FFLLSSSSYY??CC?WLLLLPPPPHHQQRRRRIIIMTTTTNNKKSSRRVVVVAAAADDEEGGGG	0	3	3	61	0	0	61
195	B	GCA_001491215.1	Campylobacter coli	FALSE	FFLLSSSSYY**CC*WLLLLPPPPHHQQRRRRIIIMTTTTNNKKSSRRVVVVAAAADDEEGGGG	FFLLSSSSYY??CC?WLLLLPPPPHHQQRRRRIIIMTTTTNNKKSSRRVVVVAAAADDEEGGGG	0	3	3	61	0	0	61
195	B	GCA_001491235.1	Campylobacter coli	FALSE	FFLLSSSSYY**CC*WLLLLPPPPHHQQRRRRIIIMTTTTNNKKSSRRVVVVAAAADDEEGGGG	FFLLSSSSYY??CC?WLLLLPPPPHHQQRRRRIIIMTTTTNNKKSSRRVVVVAAAADDEEGGGG	0	3	3	61	0	0	61
195	B	GCA_001491255.1	Campylobacter coli	FALSE	FFLLSSSSYY**CC*WLLLLPPPPHHQQRRRRIIIMTTTTNNKKSSRRVVVVAAAADDEEGGGG	FFLLSSSSYY??CC?WLLLLPPPPHHQQRRRRIIIMTTTTNNKKSSRRVVVVAAAADDEEGGGG	0	3	3	61	0	0	61
195	B	GCA_001491275.1	Campylobacter coli	FALSE	FFLLSSSSYY**CC*WLLLLPPPPHHQQRRRRIIIMTTTTNNKKSSRRVVVVAAAADDEEGGGG	FFLLSSSSYY??CC?WLLLLPPPPHHQQRRRRIIIMTTTTNNKKSSRRVVVVAAAADDEEGGGG	0	3	3	61	0	0	61
195	B	GCA_001491295.1	Campylobacter coli	FALSE	FFLLSSSSYY**CC*WLLLLPPPPHHQQRRRRIIIMTTTTNNKKSSRRVVVVAAAADDEEGGGG	FFLLSSSSYY??CC?WLLLLPPPPHHQQRRRRIIIMTTTTNNKKSSRRVVVVAAAADDEEGGGG	0	3	3	61	0	0	61
195	B	GCA_001491315.1	Campylobacter coli	FALSE	FFLLSSSSYY**CC*WLLLLPPPPHHQQRRRRIIIMTTTTNNKKSSRRVVVVAAAADDEEGGGG	FFLLSSSSYY??CC?WLLLLPPPPHHQQRRRRIIIMTTTTNNKKSSRRVVVVAAAADDEEGGGG	0	3	3	61	0	0	61
195	B	GCA_001491335.1	Campylobacter coli	FALSE	FFLLSSSSYY**CC*WLLLLPPPPHHQQRRRRIIIMTTTTNNKKSSRRVVVVAAAADDEEGGGG	FFLLSSSSYY??CC?WLLLLPPPPHHQQRRRRIIIMTTTTNNKKSSRRVVVVAAAADDEEGGGG	0	3	3	61	0	0	61
195	B	GCA_001491355.1	Campylobacter coli	FALSE	FFLLSSSSYY**CC*WLLLLPPPPHHQQRRRRIIIMTTTTNNKKSSRRVVVVAAAADDEEGGGG	FFLLSSSSYY??CC?WLLLLPPPPHHQQRRRRIIIMTTTTNNKKSSRRVVVVAAAADDEEGGGG	0	3	3	61	0	0	61
195	B	GCA_001491375.1	Campylobacter coli	FALSE	FFLLSSSSYY**CC*WLLLLPPPPHHQQRRRRIIIMTTTTNNKKSSRRVVVVAAAADDEEGGGG	FFLLSSSSYY??CC?WLLLLPPPPHHQQRRRRIIIMTTTTNNKKSSRRVVVVAAAADDEEGGGG	0	3	3	61	0	0	61
195	B	GCA_001491395.1	Campylobacter coli	FALSE	FFLLSSSSYY**CC*WLLLLPPPPHHQQRRRRIIIMTTTTNNKKSSRRVVVVAAAADDEEGGGG	FFLLSSSSYY??CC?WLLLLPPPPHHQQRRRRIIIMTTTTNNKKSSRRVVVVAAAADDEEGGGG	0	3	3	61	0	0	61
195	B	GCA_001491415.1	Campylobacter coli	FALSE	FFLLSSSSYY**CC*WLLLLPPPPHHQQRRRRIIIMTTTTNNKKSSRRVVVVAAAADDEEGGGG	FFLLSSSSYY??CC?WLLLLPPPPHHQQRRRRIIIMTTTTNNKKSSRRVVVVAAAADDEEGGGG	0	3	3	61	0	0	61
195	B	GCA_001491435.1	Campylobacter coli	FALSE	FFLLSSSSYY**CC*WLLLLPPPPHHQQRRRRIIIMTTTTNNKKSSRRVVVVAAAADDEEGGGG	FFLLSSSSYY??CC?WLLLLPPPPHHQQRRRRIIIMTTTTNNKKSSRRVVVVAAAADDEEGGGG	0	3	3	61	0	0	61
195	B	GCA_001491475.1	Campylobacter coli	FALSE	FFLLSSSSYY**CC*WLLLLPPPPHHQQRRRRIIIMTTTTNNKKSSRRVVVVAAAADDEEGGGG	FFLLSSSSYY??CC?WLLLLPPPPHHQQRRRRIIIMTTTTNNKKSSRRVVVVAAAADDEEGGGG	0	3	3	61	0	0	61
195	B	GCA_001491495.1	Campylobacter coli	FALSE	FFLLSSSSYY**CC*WLLLLPPPPHHQQRRRRIIIMTTTTNNKKSSRRVVVVAAAADDEEGGGG	FFLLSSSSYY??CC?WLLLLPPPPHHQQRRRRIIIMTTTTNNKKSSRRVVVVAAAADDEEGGGG	0	3	3	61	0	0	61
195	B	GCA_001491515.1	Campylobacter coli	FALSE	FFLLSSSSYY**CC*WLLLLPPPPHHQQRRRRIIIMTTTTNNKKSSRRVVVVAAAADDEEGGGG	FFLLSSSSYY??CC?WLLLLPPPPHHQQRRRRIIIMTTTTNNKKSSRRVVVVAAAADDEEGGGG	0	3	3	61	0	0	61
195	B	GCA_001491535.1	Campylobacter coli	FALSE	FFLLSSSSYY**CC*WLLLLPPPPHHQQRRRRIIIMTTTTNNKKSSRRVVVVAAAADDEEGGGG	FFLLSSSSYY??CC?WLLLLPPPPHHQQRRRRIIIMTTTTNNKKSSRRVVVVAAAADDEEGGGG	0	3	3	61	0	0	61
195	B	GCA_001491555.1	Campylobacter coli	FALSE	FFLLSSSSYY**CC*WLLLLPPPPHHQQRRRRIIIMTTTTNNKKSSRRVVVVAAAADDEEGGGG	FFLLSSSSYY??CC?WLLLLPPPPHHQQRRRRIIIMTTTTNNKKSSRRVVVVAAAADDEEGGGG	0	3	3	61	0	0	61
195	B	GCA_001491575.1	Campylobacter coli	FALSE	FFLLSSSSYY**CC*WLLLLPPPPHHQQRRRRIIIMTTTTNNKKSSRRVVVVAAAADDEEGGGG	FFLLSSSSYY??CC?WLLLLPPPPHHQQRRRRIIIMTTTTNNKKSSRRVVVVAAAADDEEGGGG	0	3	3	61	0	0	61
195	B	GCA_001491595.1	Campylobacter coli	FALSE	FFLLSSSSYY**CC*WLLLLPPPPHHQQRRRRIIIMTTTTNNKKSSRRVVVVAAAADDEEGGGG	FFLLSSSSYY??CC?WLLLLPPPPHHQQRRRRIIIMTTTTNNKKSSRRVVVVAAAADDEEGGGG	0	3	3	61	0	0	61
195	B	GCA_001491635.1	Campylobacter coli	FALSE	FFLLSSSSYY**CC*WLLLLPPPPHHQQRRRRIIIMTTTTNNKKSSRRVVVVAAAADDEEGGGG	FFLLSSSSYY??CC?WLLLLPPPPHHQQRRRRIIIMTTTTNNKKSSRRVVVVAAAADDEEGGGG	0	3	3	61	0	0	61
195	B	GCA_001491655.1	Campylobacter coli	FALSE	FFLLSSSSYY**CC*WLLLLPPPPHHQQRRRRIIIMTTTTNNKKSSRRVVVVAAAADDEEGGGG	FFLLSSSSYY??CC?WLLLLPPPPHHQQRRRRIIIMTTTTNNKKSSRRVVVVAAAADDEEGGGG	0	3	3	61	0	0	61
195	B	GCA_001491695.1	Campylobacter coli	FALSE	FFLLSSSSYY**CC*WLLLLPPPPHHQQRRRRIIIMTTTTNNKKSSRRVVVVAAAADDEEGGGG	FFLLSSSSYY??CC?WLLLLPPPPHHQQRRRRIIIMTTTTNNKKSSRRVVVVAAAADDEEGGGG	0	3	3	61	0	0	61
195	B	GCA_001491715.1	Campylobacter coli	FALSE	FFLLSSSSYY**CC*WLLLLPPPPHHQQRRRRIIIMTTTTNNKKSSRRVVVVAAAADDEEGGGG	FFLLSSSSYY??CC?WLLLLPPPPHHQQRRRRIIIMTTTTNNKKSSRRVVVVAAAADDEEGGGG	0	3	3	61	0	0	61
195	B	GCA_001491735.1	Campylobacter coli	FALSE	FFLLSSSSYY**CC*WLLLLPPPPHHQQRRRRIIIMTTTTNNKKSSRRVVVVAAAADDEEGGGG	FFLLSSSSYY??CC?WLLLLPPPPHHQQRRRRIIIMTTTTNNKKSSRRVVVVAAAADDEEGGGG	0	3	3	61	0	0	61
195	B	GCA_001491755.1	Campylobacter coli	FALSE	FFLLSSSSYY**CC*WLLLLPPPPHHQQRRRRIIIMTTTTNNKKSSRRVVVVAAAADDEEGGGG	FFLLSSSSYY??CC?WLLLLPPPPHHQQRRRRIIIMTTTTNNKKSSRRVVVVAAAADDEEGGGG	0	3	3	61	0	0	61
195	B	GCA_001491775.1	Campylobacter coli	FALSE	FFLLSSSSYY**CC*WLLLLPPPPHHQQRRRRIIIMTTTTNNKKSSRRVVVVAAAADDEEGGGG	FFLLSSSSYY??CC?WLLLLPPPPHHQQRRRRIIIMTTTTNNKKSSRRVVVVAAAADDEEGGGG	0	3	3	61	0	0	61
195	B	GCA_001491795.1	Campylobacter coli	FALSE	FFLLSSSSYY**CC*WLLLLPPPPHHQQRRRRIIIMTTTTNNKKSSRRVVVVAAAADDEEGGGG	FFLLSSSSYY??CC?WLLLLPPPPHHQQRRRRIIIMTTTTNNKKSSRRVVVVAAAADDEEGGGG	0	3	3	61	0	0	61
195	B	GCA_001491815.1	Campylobacter coli	FALSE	FFLLSSSSYY**CC*WLLLLPPPPHHQQRRRRIIIMTTTTNNKKSSRRVVVVAAAADDEEGGGG	FFLLSSSSYY??CC?WLLLLPPPPHHQQRRRRIIIMTTTTNNKKSSRRVVVVAAAADDEEGGGG	0	3	3	61	0	0	61
195	B	GCA_001491835.1	Campylobacter coli	FALSE	FFLLSSSSYY**CC*WLLLLPPPPHHQQRRRRIIIMTTTTNNKKSSRRVVVVAAAADDEEGGGG	FFLLSSSSYY??CC?WLLLLPPPPHHQQRRRRIIIMTTTTNNKKSSRRVVVVAAAADDEEGGGG	0	3	3	61	0	0	61
195	B	GCA_001491855.1	Campylobacter coli	FALSE	FFLLSSSSYY**CC*WLLLLPPPPHHQQRRRRIIIMTTTTNNKKSSRRVVVVAAAADDEEGGGG	FFLLSSSSYY??CC?WLLLLPPPPHHQQRRRRIIIMTTTTNNKKSSRRVVVVAAAADDEEGGGG	0	3	3	61	0	0	61
195	B	GCA_001491875.1	Campylobacter coli	FALSE	FFLLSSSSYY**CC*WLLLLPPPPHHQQRRRRIIIMTTTTNNKKSSRRVVVVAAAADDEEGGGG	FFLLSSSSYY??CC?WLLLLPPPPHHQQRRRRIIIMTTTTNNKKSSRRVVVVAAAADDEEGGGG	0	3	3	61	0	0	61
195	B	GCA_001491895.1	Campylobacter coli	FALSE	FFLLSSSSYY**CC*WLLLLPPPPHHQQRRRRIIIMTTTTNNKKSSRRVVVVAAAADDEEGGGG	FFLLSSSSYY??CC?WLLLLPPPPHHQQRRRRIIIMTTTTNNKKSSRRVVVVAAAADDEEGGGG	0	3	3	61	0	0	61
195	B	GCA_001491915.1	Campylobacter coli	FALSE	FFLLSSSSYY**CC*WLLLLPPPPHHQQRRRRIIIMTTTTNNKKSSRRVVVVAAAADDEEGGGG	FFLLSSSSYY??CC?WLLLLPPPPHHQQRRRRIIIMTTTTNNKKSSRRVVVVAAAADDEEGGGG	0	3	3	61	0	0	61
195	B	GCA_001491935.1	Campylobacter coli	FALSE	FFLLSSSSYY**CC*WLLLLPPPPHHQQRRRRIIIMTTTTNNKKSSRRVVVVAAAADDEEGGGG	FFLLSSSSYY??CC?WLLLLPPPPHHQQRRRRIIIMTTTTNNKKSSRRVVVVAAAADDEEGGGG	0	3	3	61	0	0	61
195	B	GCA_001491955.1	Campylobacter coli	FALSE	FFLLSSSSYY**CC*WLLLLPPPPHHQQRRRRIIIMTTTTNNKKSSRRVVVVAAAADDEEGGGG	FFLLSSSSYY??CC?WLLLLPPPPHHQQRRRRIIIMTTTTNNKKSSRRVVVVAAAADDEEGGGG	0	3	3	61	0	0	61
195	B	GCA_001491975.1	Campylobacter coli	FALSE	FFLLSSSSYY**CC*WLLLLPPPPHHQQRRRRIIIMTTTTNNKKSSRRVVVVAAAADDEEGGGG	FFLLSSSSYY??CC?WLLLLPPPPHHQQRRRRIIIMTTTTNNKKSSRRVVVVAAAADDEEGGGG	0	3	3	61	0	0	61
195	B	GCA_001491995.1	Campylobacter coli	FALSE	FFLLSSSSYY**CC*WLLLLPPPPHHQQRRRRIIIMTTTTNNKKSSRRVVVVAAAADDEEGGGG	FFLLSSSSYY??CC?WLLLLPPPPHHQQRRRRIIIMTTTTNNKKSSRRVVVVAAAADDEEGGGG	0	3	3	61	0	0	61
195	B	GCA_001492015.1	Campylobacter coli	FALSE	FFLLSSSSYY**CC*WLLLLPPPPHHQQRRRRIIIMTTTTNNKKSSRRVVVVAAAADDEEGGGG	FFLLSSSSYY??CC?WLLLLPPPPHHQQRRRRIIIMTTTTNNKKSSRRVVVVAAAADDEEGGGG	0	3	3	61	0	0	61
195	B	GCA_001492035.1	Campylobacter coli	FALSE	FFLLSSSSYY**CC*WLLLLPPPPHHQQRRRRIIIMTTTTNNKKSSRRVVVVAAAADDEEGGGG	FFLLSSSSYY??CC?WLLLLPPPPHHQQRRRRIIIMTTTTNNKKSSRRVVVVAAAADDEEGGGG	0	3	3	61	0	0	61
195	B	GCA_001492075.1	Campylobacter coli	FALSE	FFLLSSSSYY**CC*WLLLLPPPPHHQQRRRRIIIMTTTTNNKKSSRRVVVVAAAADDEEGGGG	FFLLSSSSYY??CC?WLLLLPPPPHHQQRRRRIIIMTTTTNNKKSSRRVVVVAAAADDEEGGGG	0	3	3	61	0	0	61
195	B	GCA_001492095.1	Campylobacter coli	FALSE	FFLLSSSSYY**CC*WLLLLPPPPHHQQRRRRIIIMTTTTNNKKSSRRVVVVAAAADDEEGGGG	FFLLSSSSYY??CC?WLLLLPPPPHHQQRRRRIIIMTTTTNNKKSSRRVVVVAAAADDEEGGGG	0	3	3	61	0	0	61
195	B	GCA_001492115.1	Campylobacter coli	FALSE	FFLLSSSSYY**CC*WLLLLPPPPHHQQRRRRIIIMTTTTNNKKSSRRVVVVAAAADDEEGGGG	FFLLSSSSYY??CC?WLLLLPPPPHHQQRRRRIIIMTTTTNNKKSSRRVVVVAAAADDEEGGGG	0	3	3	61	0	0	61
195	B	GCA_001492135.1	Campylobacter coli	FALSE	FFLLSSSSYY**CC*WLLLLPPPPHHQQRRRRIIIMTTTTNNKKSSRRVVVVAAAADDEEGGGG	FFLLSSSSYY??CC?WLLLLPPPPHHQQRRRRIIIMTTTTNNKKSSRRVVVVAAAADDEEGGGG	0	3	3	61	0	0	61
195	B	GCA_001492175.1	Campylobacter coli	FALSE	FFLLSSSSYY**CC*WLLLLPPPPHHQQRRRRIIIMTTTTNNKKSSRRVVVVAAAADDEEGGGG	FFLLSSSSYY??CC?WLLLLPPPPHHQQRRRRIIIMTTTTNNKKSSRRVVVVAAAADDEEGGGG	0	3	3	61	0	0	61
195	B	GCA_001492195.1	Campylobacter coli	FALSE	FFLLSSSSYY**CC*WLLLLPPPPHHQQRRRRIIIMTTTTNNKKSSRRVVVVAAAADDEEGGGG	FFLLSSSSYY??CC?WLLLLPPPPHHQQRRRRIIIMTTTTNNKKSSRRVVVVAAAADDEEGGGG	0	3	3	61	0	0	61
195	B	GCA_001492215.1	Campylobacter coli	FALSE	FFLLSSSSYY**CC*WLLLLPPPPHHQQRRRRIIIMTTTTNNKKSSRRVVVVAAAADDEEGGGG	FFLLSSSSYY??CC?WLLLLPPPPHHQQRRRRIIIMTTTTNNKKSSRRVVVVAAAADDEEGGGG	0	3	3	61	0	0	61
195	B	GCA_001492235.1	Campylobacter coli	FALSE	FFLLSSSSYY**CC*WLLLLPPPPHHQQRRRRIIIMTTTTNNKKSSRRVVVVAAAADDEEGGGG	FFLLSSSSYY??CC?WLLLLPPPPHHQQRRRRIIIMTTTTNNKKSSRRVVVVAAAADDEEGGGG	0	3	3	61	0	0	61
195	B	GCA_001492255.1	Campylobacter coli	FALSE	FFLLSSSSYY**CC*WLLLLPPPPHHQQRRRRIIIMTTTTNNKKSSRRVVVVAAAADDEEGGGG	FFLLSSSSYY??CC?WLLLLPPPPHHQQRRRRIIIMTTTTNNKKSSRRVVVVAAAADDEEGGGG	0	3	3	61	0	0	61
195	B	GCA_001492275.1	Campylobacter coli	FALSE	FFLLSSSSYY**CC*WLLLLPPPPHHQQRRRRIIIMTTTTNNKKSSRRVVVVAAAADDEEGGGG	FFLLSSSSYY??CC?WLLLLPPPPHHQQRRRRIIIMTTTTNNKKSSRRVVVVAAAADDEEGGGG	0	3	3	61	0	0	61
195	B	GCA_001492295.1	Campylobacter coli	FALSE	FFLLSSSSYY**CC*WLLLLPPPPHHQQRRRRIIIMTTTTNNKKSSRRVVVVAAAADDEEGGGG	FFLLSSSSYY??CC?WLLLLPPPPHHQQRRRRIIIMTTTTNNKKSSRRVVVVAAAADDEEGGGG	0	3	3	61	0	0	61
195	B	GCA_001492315.1	Campylobacter coli	FALSE	FFLLSSSSYY**CC*WLLLLPPPPHHQQRRRRIIIMTTTTNNKKSSRRVVVVAAAADDEEGGGG	FFLLSSSSYY??CC?WLLLLPPPPHHQQRRRRIIIMTTTTNNKKSSRRVVVVAAAADDEEGGGG	0	3	3	61	0	0	61
195	B	GCA_001492335.1	Campylobacter coli	FALSE	FFLLSSSSYY**CC*WLLLLPPPPHHQQRRRRIIIMTTTTNNKKSSRRVVVVAAAADDEEGGGG	FFLLSSSSYY??CC?WLLLLPPPPHHQQRRRRIIIMTTTTNNKKSSRRVVVVAAAADDEEGGGG	0	3	3	61	0	0	61
195	B	GCA_001492355.1	Campylobacter coli	FALSE	FFLLSSSSYY**CC*WLLLLPPPPHHQQRRRRIIIMTTTTNNKKSSRRVVVVAAAADDEEGGGG	FFLLSSSSYY??CC?WLLLLPPPPHHQQRRRRIIIMTTTTNNKKSSRRVVVVAAAADDEEGGGG	0	3	3	61	0	0	61
195	B	GCA_001492375.1	Campylobacter coli	FALSE	FFLLSSSSYY**CC*WLLLLPPPPHHQQRRRRIIIMTTTTNNKKSSRRVVVVAAAADDEEGGGG	FFLLSSSSYY??CC?WLLLLPPPPHHQQRRRRIIIMTTTTNNKKSSRRVVVVAAAADDEEGGGG	0	3	3	61	0	0	61
195	B	GCA_001492395.1	Campylobacter coli	FALSE	FFLLSSSSYY**CC*WLLLLPPPPHHQQRRRRIIIMTTTTNNKKSSRRVVVVAAAADDEEGGGG	FFLLSSSSYY??CC?WLLLLPPPPHHQQRRRRIIIMTTTTNNKKSSRRVVVVAAAADDEEGGGG	0	3	3	61	0	0	61
195	B	GCA_001492415.1	Campylobacter coli	FALSE	FFLLSSSSYY**CC*WLLLLPPPPHHQQRRRRIIIMTTTTNNKKSSRRVVVVAAAADDEEGGGG	FFLLSSSSYY??CC?WLLLLPPPPHHQQRRRRIIIMTTTTNNKKSSRRVVVVAAAADDEEGGGG	0	3	3	61	0	0	61
195	B	GCA_001492435.1	Campylobacter coli	FALSE	FFLLSSSSYY**CC*WLLLLPPPPHHQQRRRRIIIMTTTTNNKKSSRRVVVVAAAADDEEGGGG	FFLLSSSSYY??CC?WLLLLPPPPHHQQRRRRIIIMTTTTNNKKSSRRVVVVAAAADDEEGGGG	0	3	3	61	0	0	61
195	B	GCA_001492455.1	Campylobacter coli	FALSE	FFLLSSSSYY**CC*WLLLLPPPPHHQQRRRRIIIMTTTTNNKKSSRRVVVVAAAADDEEGGGG	FFLLSSSSYY??CC?WLLLLPPPPHHQQRRRRIIIMTTTTNNKKSSRRVVVVAAAADDEEGGGG	0	3	3	61	0	0	61
195	B	GCA_001492495.1	Campylobacter coli	FALSE	FFLLSSSSYY**CC*WLLLLPPPPHHQQRRRRIIIMTTTTNNKKSSRRVVVVAAAADDEEGGGG	FFLLSSSSYY??CC?WLLLLPPPPHHQQRRRRIIIMTTTTNNKKSSRRVVVVAAAADDEEGGGG	0	3	3	61	0	0	61
195	B	GCA_001492515.1	Campylobacter coli	FALSE	FFLLSSSSYY**CC*WLLLLPPPPHHQQRRRRIIIMTTTTNNKKSSRRVVVVAAAADDEEGGGG	FFLLSSSSYY??CC?WLLLLPPPPHHQQRRRRIIIMTTTTNNKKSSRRVVVVAAAADDEEGGGG	0	3	3	61	0	0	61
195	B	GCA_001492535.1	Campylobacter coli	FALSE	FFLLSSSSYY**CC*WLLLLPPPPHHQQRRRRIIIMTTTTNNKKSSRRVVVVAAAADDEEGGGG	FFLLSSSSYY??CC?WLLLLPPPPHHQQRRRRIIIMTTTTNNKKSSRRVVVVAAAADDEEGGGG	0	3	3	61	0	0	61
195	B	GCA_001492555.1	Campylobacter coli	FALSE	FFLLSSSSYY**CC*WLLLLPPPPHHQQRRRRIIIMTTTTNNKKSSRRVVVVAAAADDEEGGGG	FFLLSSSSYY??CC?WLLLLPPPPHHQQRRRRIIIMTTTTNNKKSSRRVVVVAAAADDEEGGGG	0	3	3	61	0	0	61
195	B	GCA_001492575.1	Campylobacter coli	FALSE	FFLLSSSSYY**CC*WLLLLPPPPHHQQRRRRIIIMTTTTNNKKSSRRVVVVAAAADDEEGGGG	FFLLSSSSYY??CC?WLLLLPPPPHHQQRRRRIIIMTTTTNNKKSSRRVVVVAAAADDEEGGGG	0	3	3	61	0	0	61
195	B	GCA_001492635.1	Campylobacter coli	FALSE	FFLLSSSSYY**CC*WLLLLPPPPHHQQRRRRIIIMTTTTNNKKSSRRVVVVAAAADDEEGGGG	FFLLSSSSYY??CC?WLLLLPPPPHHQQRRRRIIIMTTTTNNKKSSRRVVVVAAAADDEEGGGG	0	3	3	61	0	0	61
195	B	GCA_001492655.1	Campylobacter coli	FALSE	FFLLSSSSYY**CC*WLLLLPPPPHHQQRRRRIIIMTTTTNNKKSSRRVVVVAAAADDEEGGGG	FFLLSSSSYY??CC?WLLLLPPPPHHQQRRRRIIIMTTTTNNKKSSRRVVVVAAAADDEEGGGG	0	3	3	61	0	0	61
195	B	GCA_001492675.1	Campylobacter coli	FALSE	FFLLSSSSYY**CC*WLLLLPPPPHHQQRRRRIIIMTTTTNNKKSSRRVVVVAAAADDEEGGGG	FFLLSSSSYY??CC?WLLLLPPPPHHQQRRRRIIIMTTTTNNKKSSRRVVVVAAAADDEEGGGG	0	3	3	61	0	0	61
195	B	GCA_001492695.1	Campylobacter coli	FALSE	FFLLSSSSYY**CC*WLLLLPPPPHHQQRRRRIIIMTTTTNNKKSSRRVVVVAAAADDEEGGGG	FFLLSSSSYY??CC?WLLLLPPPPHHQQRRRRIIIMTTTTNNKKSSRRVVVVAAAADDEEGGGG	0	3	3	61	0	0	61
195	B	GCA_001492735.1	Campylobacter coli	FALSE	FFLLSSSSYY**CC*WLLLLPPPPHHQQRRRRIIIMTTTTNNKKSSRRVVVVAAAADDEEGGGG	FFLLSSSSYY??CC?WLLLLPPPPHHQQRRRRIIIMTTTTNNKKSSRRVVVVAAAADDEEGGGG	0	3	3	61	0	0	61
195	B	GCA_001492775.1	Campylobacter coli	FALSE	FFLLSSSSYY**CC*WLLLLPPPPHHQQRRRRIIIMTTTTNNKKSSRRVVVVAAAADDEEGGGG	FFLLSSSSYY??CC?WLLLLPPPPHHQQRRRRIIIMTTTTNNKKSSRRVVVVAAAADDEEGGGG	0	3	3	61	0	0	61
195	B	GCA_001492795.1	Campylobacter coli	FALSE	FFLLSSSSYY**CC*WLLLLPPPPHHQQRRRRIIIMTTTTNNKKSSRRVVVVAAAADDEEGGGG	FFLLSSSSYY??CC?WLLLLPPPPHHQQRRRRIIIMTTTTNNKKSSRRVVVVAAAADDEEGGGG	0	3	3	61	0	0	61
195	B	GCA_001492815.1	Campylobacter coli	FALSE	FFLLSSSSYY**CC*WLLLLPPPPHHQQRRRRIIIMTTTTNNKKSSRRVVVVAAAADDEEGGGG	FFLLSSSSYY??CC?WLLLLPPPPHHQQRRRRIIIMTTTTNNKKSSRRVVVVAAAADDEEGGGG	0	3	3	61	0	0	61
195	B	GCA_001492835.1	Campylobacter coli	FALSE	FFLLSSSSYY**CC*WLLLLPPPPHHQQRRRRIIIMTTTTNNKKSSRRVVVVAAAADDEEGGGG	FFLLSSSSYY??CC?WLLLLPPPPHHQQRRRRIIIMTTTTNNKKSSRRVVVVAAAADDEEGGGG	0	3	3	61	0	0	61
195	B	GCA_001492875.1	Campylobacter coli	FALSE	FFLLSSSSYY**CC*WLLLLPPPPHHQQRRRRIIIMTTTTNNKKSSRRVVVVAAAADDEEGGGG	FFLLSSSSYY??CC?WLLLLPPPPHHQQRRRRIIIMTTTTNNKKSSRRVVVVAAAADDEEGGGG	0	3	3	61	0	0	61
195	B	GCA_001492895.1	Campylobacter coli	FALSE	FFLLSSSSYY**CC*WLLLLPPPPHHQQRRRRIIIMTTTTNNKKSSRRVVVVAAAADDEEGGGG	FFLLSSSSYY??CC?WLLLLPPPPHHQQRRRRIIIMTTTTNNKKSSRRVVVVAAAADDEEGGGG	0	3	3	61	0	0	61
195	B	GCA_001492935.1	Campylobacter coli	FALSE	FFLLSSSSYY**CC*WLLLLPPPPHHQQRRRRIIIMTTTTNNKKSSRRVVVVAAAADDEEGGGG	FFLLSSSSYY??CC?WLLLLPPPPHHQQRRRRIIIMTTTTNNKKSSRRVVVVAAAADDEEGGGG	0	3	3	61	0	0	61
195	B	GCA_001492975.1	Campylobacter coli	FALSE	FFLLSSSSYY**CC*WLLLLPPPPHHQQRRRRIIIMTTTTNNKKSSRRVVVVAAAADDEEGGGG	FFLLSSSSYY??CC?WLLLLPPPPHHQQRRRRIIIMTTTTNNKKSSRRVVVVAAAADDEEGGGG	0	3	3	61	0	0	61
195	B	GCA_001492995.1	Campylobacter coli	FALSE	FFLLSSSSYY**CC*WLLLLPPPPHHQQRRRRIIIMTTTTNNKKSSRRVVVVAAAADDEEGGGG	FFLLSSSSYY??CC?WLLLLPPPPHHQQRRRRIIIMTTTTNNKKSSRRVVVVAAAADDEEGGGG	0	3	3	61	0	0	61
195	B	GCA_001493015.1	Campylobacter coli	FALSE	FFLLSSSSYY**CC*WLLLLPPPPHHQQRRRRIIIMTTTTNNKKSSRRVVVVAAAADDEEGGGG	FFLLSSSSYY??CC?WLLLLPPPPHHQQRRRRIIIMTTTTNNKKSSRRVVVVAAAADDEEGGGG	0	3	3	61	0	0	61
195	B	GCA_001493055.1	Campylobacter coli	FALSE	FFLLSSSSYY**CC*WLLLLPPPPHHQQRRRRIIIMTTTTNNKKSSRRVVVVAAAADDEEGGGG	FFLLSSSSYY??CC?WLLLLPPPPHHQQRRRRIIIMTTTTNNKKSSRRVVVVAAAADDEEGGGG	0	3	3	61	0	0	61
195	B	GCA_001493075.1	Campylobacter coli	FALSE	FFLLSSSSYY**CC*WLLLLPPPPHHQQRRRRIIIMTTTTNNKKSSRRVVVVAAAADDEEGGGG	FFLLSSSSYY??CC?WLLLLPPPPHHQQRRRRIIIMTTTTNNKKSSRRVVVVAAAADDEEGGGG	0	3	3	61	0	0	61
195	B	GCA_001493095.1	Campylobacter coli	FALSE	FFLLSSSSYY**CC*WLLLLPPPPHHQQRRRRIIIMTTTTNNKKSSRRVVVVAAAADDEEGGGG	FFLLSSSSYY??CC?WLLLLPPPPHHQQRRRRIIIMTTTTNNKKSSRRVVVVAAAADDEEGGGG	0	3	3	61	0	0	61
195	B	GCA_001493115.1	Campylobacter coli	FALSE	FFLLSSSSYY**CC*WLLLLPPPPHHQQRRRRIIIMTTTTNNKKSSRRVVVVAAAADDEEGGGG	FFLLSSSSYY??CC?WLLLLPPPPHHQQRRRRIIIMTTTTNNKKSSRRVVVVAAAADDEEGGGG	0	3	3	61	0	0	61
195	B	GCA_001493135.1	Campylobacter coli	FALSE	FFLLSSSSYY**CC*WLLLLPPPPHHQQRRRRIIIMTTTTNNKKSSRRVVVVAAAADDEEGGGG	FFLLSSSSYY??CC?WLLLLPPPPHHQQRRRRIIIMTTTTNNKKSSRRVVVVAAAADDEEGGGG	0	3	3	61	0	0	61
195	B	GCA_001493155.1	Campylobacter coli	FALSE	FFLLSSSSYY**CC*WLLLLPPPPHHQQRRRRIIIMTTTTNNKKSSRRVVVVAAAADDEEGGGG	FFLLSSSSYY??CC?WLLLLPPPPHHQQRRRRIIIMTTTTNNKKSSRRVVVVAAAADDEEGGGG	0	3	3	61	0	0	61
195	B	GCA_001493175.1	Campylobacter coli	FALSE	FFLLSSSSYY**CC*WLLLLPPPPHHQQRRRRIIIMTTTTNNKKSSRRVVVVAAAADDEEGGGG	FFLLSSSSYY??CC?WLLLLPPPPHHQQRRRRIIIMTTTTNNKKSSRRVVVVAAAADDEEGGGG	0	3	3	61	0	0	61
195	B	GCA_001493215.1	Campylobacter coli	FALSE	FFLLSSSSYY**CC*WLLLLPPPPHHQQRRRRIIIMTTTTNNKKSSRRVVVVAAAADDEEGGGG	FFLLSSSSYY??CC?WLLLLPPPPHHQQRRRRIIIMTTTTNNKKSSRRVVVVAAAADDEEGGGG	0	3	3	61	0	0	61
195	B	GCA_001493235.1	Campylobacter coli	FALSE	FFLLSSSSYY**CC*WLLLLPPPPHHQQRRRRIIIMTTTTNNKKSSRRVVVVAAAADDEEGGGG	FFLLSSSSYY??CC?WLLLLPPPPHHQQRRRRIIIMTTTTNNKKSSRRVVVVAAAADDEEGGGG	0	3	3	61	0	0	61
195	B	GCA_001493275.1	Campylobacter coli	FALSE	FFLLSSSSYY**CC*WLLLLPPPPHHQQRRRRIIIMTTTTNNKKSSRRVVVVAAAADDEEGGGG	FFLLSSSSYY??CC?WLLLLPPPPHHQQRRRRIIIMTTTTNNKKSSRRVVVVAAAADDEEGGGG	0	3	3	61	0	0	61
195	B	GCA_001493315.1	Campylobacter coli	FALSE	FFLLSSSSYY**CC*WLLLLPPPPHHQQRRRRIIIMTTTTNNKKSSRRVVVVAAAADDEEGGGG	FFLLSSSSYY??CC?WLLLLPPPPHHQQRRRRIIIMTTTTNNKKSSRRVVVVAAAADDEEGGGG	0	3	3	61	0	0	61
195	B	GCA_001493335.1	Campylobacter coli	FALSE	FFLLSSSSYY**CC*WLLLLPPPPHHQQRRRRIIIMTTTTNNKKSSRRVVVVAAAADDEEGGGG	FFLLSSSSYY??CC?WLLLLPPPPHHQQRRRRIIIMTTTTNNKKSSRRVVVVAAAADDEEGGGG	0	3	3	61	0	0	61
195	B	GCA_001493355.1	Campylobacter coli	FALSE	FFLLSSSSYY**CC*WLLLLPPPPHHQQRRRRIIIMTTTTNNKKSSRRVVVVAAAADDEEGGGG	FFLLSSSSYY??CC?WLLLLPPPPHHQQRRRRIIIMTTTTNNKKSSRRVVVVAAAADDEEGGGG	0	3	3	61	0	0	61
195	B	GCA_001493395.1	Campylobacter coli	FALSE	FFLLSSSSYY**CC*WLLLLPPPPHHQQRRRRIIIMTTTTNNKKSSRRVVVVAAAADDEEGGGG	FFLLSSSSYY??CC?WLLLLPPPPHHQQRRRRIIIMTTTTNNKKSSRRVVVVAAAADDEEGGGG	0	3	3	61	0	0	61
195	B	GCA_001493415.1	Campylobacter coli	FALSE	FFLLSSSSYY**CC*WLLLLPPPPHHQQRRRRIIIMTTTTNNKKSSRRVVVVAAAADDEEGGGG	FFLLSSSSYY??CC?WLLLLPPPPHHQQRRRRIIIMTTTTNNKKSSRRVVVVAAAADDEEGGGG	0	3	3	61	0	0	61
195	B	GCA_001493435.1	Campylobacter coli	FALSE	FFLLSSSSYY**CC*WLLLLPPPPHHQQRRRRIIIMTTTTNNKKSSRRVVVVAAAADDEEGGGG	FFLLSSSSYY??CC?WLLLLPPPPHHQQRRRRIIIMTTTTNNKKSSRRVVVVAAAADDEEGGGG	0	3	3	61	0	0	61
195	B	GCA_001493455.1	Campylobacter coli	FALSE	FFLLSSSSYY**CC*WLLLLPPPPHHQQRRRRIIIMTTTTNNKKSSRRVVVVAAAADDEEGGGG	FFLLSSSSYY??CC?WLLLLPPPPHHQQRRRRIIIMTTTTNNKKSSRRVVVVAAAADDEEGGGG	0	3	3	61	0	0	61
195	B	GCA_001493475.1	Campylobacter coli	FALSE	FFLLSSSSYY**CC*WLLLLPPPPHHQQRRRRIIIMTTTTNNKKSSRRVVVVAAAADDEEGGGG	FFLLSSSSYY??CC?WLLLLPPPPHHQQRRRRIIIMTTTTNNKKSSRRVVVVAAAADDEEGGGG	0	3	3	61	0	0	61
195	B	GCA_001493495.1	Campylobacter coli	FALSE	FFLLSSSSYY**CC*WLLLLPPPPHHQQRRRRIIIMTTTTNNKKSSRRVVVVAAAADDEEGGGG	FFLLSSSSYY??CC?WLLLLPPPPHHQQRRRRIIIMTTTTNNKKSSRRVVVVAAAADDEEGGGG	0	3	3	61	0	0	61
195	B	GCA_001493515.1	Campylobacter coli	FALSE	FFLLSSSSYY**CC*WLLLLPPPPHHQQRRRRIIIMTTTTNNKKSSRRVVVVAAAADDEEGGGG	FFLLSSSSYY??CC?WLLLLPPPPHHQQRRRRIIIMTTTTNNKKSSRRVVVVAAAADDEEGGGG	0	3	3	61	0	0	61
195	B	GCA_001493555.1	Campylobacter coli	FALSE	FFLLSSSSYY**CC*WLLLLPPPPHHQQRRRRIIIMTTTTNNKKSSRRVVVVAAAADDEEGGGG	FFLLSSSSYY??CC?WLLLLPPPPHHQQRRRRIIIMTTTTNNKKSSRRVVVVAAAADDEEGGGG	0	3	3	61	0	0	61
195	B	GCA_001493635.1	Campylobacter coli	FALSE	FFLLSSSSYY**CC*WLLLLPPPPHHQQRRRRIIIMTTTTNNKKSSRRVVVVAAAADDEEGGGG	FFLLSSSSYY??CC?WLLLLPPPPHHQQRRRRIIIMTTTTNNKKSSRRVVVVAAAADDEEGGGG	0	3	3	61	0	0	61
195	B	GCA_001493675.1	Campylobacter coli	FALSE	FFLLSSSSYY**CC*WLLLLPPPPHHQQRRRRIIIMTTTTNNKKSSRRVVVVAAAADDEEGGGG	FFLLSSSSYY??CC?WLLLLPPPPHHQQRRRRIIIMTTTTNNKKSSRRVVVVAAAADDEEGGGG	0	3	3	61	0	0	61
195	B	GCA_001493695.1	Campylobacter coli	FALSE	FFLLSSSSYY**CC*WLLLLPPPPHHQQRRRRIIIMTTTTNNKKSSRRVVVVAAAADDEEGGGG	FFLLSSSSYY??CC?WLLLLPPPPHHQQRRRRIIIMTTTTNNKKSSRRVVVVAAAADDEEGGGG	0	3	3	61	0	0	61
195	B	GCA_001493715.1	Campylobacter coli	FALSE	FFLLSSSSYY**CC*WLLLLPPPPHHQQRRRRIIIMTTTTNNKKSSRRVVVVAAAADDEEGGGG	FFLLSSSSYY??CC?WLLLLPPPPHHQQRRRRIIIMTTTTNNKKSSRRVVVVAAAADDEEGGGG	0	3	3	61	0	0	61
195	B	GCA_001493735.1	Campylobacter coli	FALSE	FFLLSSSSYY**CC*WLLLLPPPPHHQQRRRRIIIMTTTTNNKKSSRRVVVVAAAADDEEGGGG	FFLLSSSSYY??CC?WLLLLPPPPHHQQRRRRIIIMTTTTNNKKSSRRVVVVAAAADDEEGGGG	0	3	3	61	0	0	61
195	B	GCA_001493755.1	Campylobacter coli	FALSE	FFLLSSSSYY**CC*WLLLLPPPPHHQQRRRRIIIMTTTTNNKKSSRRVVVVAAAADDEEGGGG	FFLLSSSSYY??CC?WLLLLPPPPHHQQRRRRIIIMTTTTNNKKSSRRVVVVAAAADDEEGGGG	0	3	3	61	0	0	61
195	B	GCA_001493775.1	Campylobacter coli	FALSE	FFLLSSSSYY**CC*WLLLLPPPPHHQQRRRRIIIMTTTTNNKKSSRRVVVVAAAADDEEGGGG	FFLLSSSSYY??CC?WLLLLPPPPHHQQRRRRIIIMTTTTNNKKSSRRVVVVAAAADDEEGGGG	0	3	3	61	0	0	61
195	B	GCA_001493795.1	Campylobacter coli	FALSE	FFLLSSSSYY**CC*WLLLLPPPPHHQQRRRRIIIMTTTTNNKKSSRRVVVVAAAADDEEGGGG	FFLLSSSSYY??CC?WLLLLPPPPHHQQRRRRIIIMTTTTNNKKSSRRVVVVAAAADDEEGGGG	0	3	3	61	0	0	61
195	B	GCA_001493815.1	Campylobacter coli	FALSE	FFLLSSSSYY**CC*WLLLLPPPPHHQQRRRRIIIMTTTTNNKKSSRRVVVVAAAADDEEGGGG	FFLLSSSSYY??CC?WLLLLPPPPHHQQRRRRIIIMTTTTNNKKSSRRVVVVAAAADDEEGGGG	0	3	3	61	0	0	61
195	B	GCA_001493835.1	Campylobacter coli	FALSE	FFLLSSSSYY**CC*WLLLLPPPPHHQQRRRRIIIMTTTTNNKKSSRRVVVVAAAADDEEGGGG	FFLLSSSSYY??CC?WLLLLPPPPHHQQRRRRIIIMTTTTNNKKSSRRVVVVAAAADDEEGGGG	0	3	3	61	0	0	61
195	B	GCA_001493855.1	Campylobacter coli	FALSE	FFLLSSSSYY**CC*WLLLLPPPPHHQQRRRRIIIMTTTTNNKKSSRRVVVVAAAADDEEGGGG	FFLLSSSSYY??CC?WLLLLPPPPHHQQRRRRIIIMTTTTNNKKSSRRVVVVAAAADDEEGGGG	0	3	3	61	0	0	61
195	B	GCA_001493875.1	Campylobacter coli	FALSE	FFLLSSSSYY**CC*WLLLLPPPPHHQQRRRRIIIMTTTTNNKKSSRRVVVVAAAADDEEGGGG	FFLLSSSSYY??CC?WLLLLPPPPHHQQRRRRIIIMTTTTNNKKSSRRVVVVAAAADDEEGGGG	0	3	3	61	0	0	61
195	B	GCA_001493895.1	Campylobacter coli	FALSE	FFLLSSSSYY**CC*WLLLLPPPPHHQQRRRRIIIMTTTTNNKKSSRRVVVVAAAADDEEGGGG	FFLLSSSSYY??CC?WLLLLPPPPHHQQRRRRIIIMTTTTNNKKSSRRVVVVAAAADDEEGGGG	0	3	3	61	0	0	61
195	B	GCA_001493915.1	Campylobacter coli	FALSE	FFLLSSSSYY**CC*WLLLLPPPPHHQQRRRRIIIMTTTTNNKKSSRRVVVVAAAADDEEGGGG	FFLLSSSSYY??CC?WLLLLPPPPHHQQRRRRIIIMTTTTNNKKSSRRVVVVAAAADDEEGGGG	0	3	3	61	0	0	61
195	B	GCA_001493935.1	Campylobacter coli	FALSE	FFLLSSSSYY**CC*WLLLLPPPPHHQQRRRRIIIMTTTTNNKKSSRRVVVVAAAADDEEGGGG	FFLLSSSSYY??CC?WLLLLPPPPHHQQRRRRIIIMTTTTNNKKSSRRVVVVAAAADDEEGGGG	0	3	3	61	0	0	61
195	B	GCA_001493955.1	Campylobacter coli	FALSE	FFLLSSSSYY**CC*WLLLLPPPPHHQQRRRRIIIMTTTTNNKKSSRRVVVVAAAADDEEGGGG	FFLLSSSSYY??CC?WLLLLPPPPHHQQRRRRIIIMTTTTNNKKSSRRVVVVAAAADDEEGGGG	0	3	3	61	0	0	61
195	B	GCA_001493975.1	Campylobacter coli	FALSE	FFLLSSSSYY**CC*WLLLLPPPPHHQQRRRRIIIMTTTTNNKKSSRRVVVVAAAADDEEGGGG	FFLLSSSSYY??CC?WLLLLPPPPHHQQRRRRIIIMTTTTNNKKSSRRVVVVAAAADDEEGGGG	0	3	3	61	0	0	61
195	B	GCA_001493995.1	Campylobacter coli	FALSE	FFLLSSSSYY**CC*WLLLLPPPPHHQQRRRRIIIMTTTTNNKKSSRRVVVVAAAADDEEGGGG	FFLLSSSSYY??CC?WLLLLPPPPHHQQRRRRIIIMTTTTNNKKSSRRVVVVAAAADDEEGGGG	0	3	3	61	0	0	61
195	B	GCA_001494035.1	Campylobacter coli	FALSE	FFLLSSSSYY**CC*WLLLLPPPPHHQQRRRRIIIMTTTTNNKKSSRRVVVVAAAADDEEGGGG	FFLLSSSSYY??CC?WLLLLPPPPHHQQRRRRIIIMTTTTNNKKSSRRVVVVAAAADDEEGGGG	0	3	3	61	0	0	61
195	B	GCA_001494055.1	Campylobacter coli	FALSE	FFLLSSSSYY**CC*WLLLLPPPPHHQQRRRRIIIMTTTTNNKKSSRRVVVVAAAADDEEGGGG	FFLLSSSSYY??CC?WLLLLPPPPHHQQRRRRIIIMTTTTNNKKSSRRVVVVAAAADDEEGGGG	0	3	3	61	0	0	61
195	B	GCA_001494075.1	Campylobacter coli	FALSE	FFLLSSSSYY**CC*WLLLLPPPPHHQQRRRRIIIMTTTTNNKKSSRRVVVVAAAADDEEGGGG	FFLLSSSSYY??CC?WLLLLPPPPHHQQRRRRIIIMTTTTNNKKSSRRVVVVAAAADDEEGGGG	0	3	3	61	0	0	61
195	B	GCA_001494095.1	Campylobacter coli	FALSE	FFLLSSSSYY**CC*WLLLLPPPPHHQQRRRRIIIMTTTTNNKKSSRRVVVVAAAADDEEGGGG	FFLLSSSSYY??CC?WLLLLPPPPHHQQRRRRIIIMTTTTNNKKSSRRVVVVAAAADDEEGGGG	0	3	3	61	0	0	61
195	B	GCA_001494135.1	Campylobacter coli	FALSE	FFLLSSSSYY**CC*WLLLLPPPPHHQQRRRRIIIMTTTTNNKKSSRRVVVVAAAADDEEGGGG	FFLLSSSSYY??CC?WLLLLPPPPHHQQRRRRIIIMTTTTNNKKSSRRVVVVAAAADDEEGGGG	0	3	3	61	0	0	61
195	B	GCA_001494155.1	Campylobacter coli	FALSE	FFLLSSSSYY**CC*WLLLLPPPPHHQQRRRRIIIMTTTTNNKKSSRRVVVVAAAADDEEGGGG	FFLLSSSSYY??CC?WLLLLPPPPHHQQRRRRIIIMTTTTNNKKSSRRVVVVAAAADDEEGGGG	0	3	3	61	0	0	61
195	B	GCA_001494175.1	Campylobacter coli	FALSE	FFLLSSSSYY**CC*WLLLLPPPPHHQQRRRRIIIMTTTTNNKKSSRRVVVVAAAADDEEGGGG	FFLLSSSSYY??CC?WLLLLPPPPHHQQRRRRIIIMTTTTNNKKSSRRVVVVAAAADDEEGGGG	0	3	3	61	0	0	61
195	B	GCA_001494215.1	Campylobacter coli	FALSE	FFLLSSSSYY**CC*WLLLLPPPPHHQQRRRRIIIMTTTTNNKKSSRRVVVVAAAADDEEGGGG	FFLLSSSSYY??CC?WLLLLPPPPHHQQRRRRIIIMTTTTNNKKSSRRVVVVAAAADDEEGGGG	0	3	3	61	0	0	61
195	B	GCA_001494275.1	Campylobacter coli	FALSE	FFLLSSSSYY**CC*WLLLLPPPPHHQQRRRRIIIMTTTTNNKKSSRRVVVVAAAADDEEGGGG	FFLLSSSSYY??CC?WLLLLPPPPHHQQRRRRIIIMTTTTNNKKSSRRVVVVAAAADDEEGGGG	0	3	3	61	0	0	61
195	B	GCA_001494295.1	Campylobacter coli	FALSE	FFLLSSSSYY**CC*WLLLLPPPPHHQQRRRRIIIMTTTTNNKKSSRRVVVVAAAADDEEGGGG	FFLLSSSSYY??CC?WLLLLPPPPHHQQRRRRIIIMTTTTNNKKSSRRVVVVAAAADDEEGGGG	0	3	3	61	0	0	61
195	B	GCA_001494315.1	Campylobacter coli	FALSE	FFLLSSSSYY**CC*WLLLLPPPPHHQQRRRRIIIMTTTTNNKKSSRRVVVVAAAADDEEGGGG	FFLLSSSSYY??CC?WLLLLPPPPHHQQRRRRIIIMTTTTNNKKSSRRVVVVAAAADDEEGGGG	0	3	3	61	0	0	61
195	B	GCA_001494335.1	Campylobacter coli	FALSE	FFLLSSSSYY**CC*WLLLLPPPPHHQQRRRRIIIMTTTTNNKKSSRRVVVVAAAADDEEGGGG	FFLLSSSSYY??CC?WLLLLPPPPHHQQRRRRIIIMTTTTNNKKSSRRVVVVAAAADDEEGGGG	0	3	3	61	0	0	61
195	B	GCA_001494375.1	Campylobacter coli	FALSE	FFLLSSSSYY**CC*WLLLLPPPPHHQQRRRRIIIMTTTTNNKKSSRRVVVVAAAADDEEGGGG	FFLLSSSSYY??CC?WLLLLPPPPHHQQRRRRIIIMTTTTNNKKSSRRVVVVAAAADDEEGGGG	0	3	3	61	0	0	61
195	B	GCA_001494395.1	Campylobacter coli	FALSE	FFLLSSSSYY**CC*WLLLLPPPPHHQQRRRRIIIMTTTTNNKKSSRRVVVVAAAADDEEGGGG	FFLLSSSSYY??CC?WLLLLPPPPHHQQRRRRIIIMTTTTNNKKSSRRVVVVAAAADDEEGGGG	0	3	3	61	0	0	61
195	B	GCA_001494415.1	Campylobacter coli	FALSE	FFLLSSSSYY**CC*WLLLLPPPPHHQQRRRRIIIMTTTTNNKKSSRRVVVVAAAADDEEGGGG	FFLLSSSSYY??CC?WLLLLPPPPHHQQRRRRIIIMTTTTNNKKSSRRVVVVAAAADDEEGGGG	0	3	3	61	0	0	61
195	B	GCA_001494435.1	Campylobacter coli	FALSE	FFLLSSSSYY**CC*WLLLLPPPPHHQQRRRRIIIMTTTTNNKKSSRRVVVVAAAADDEEGGGG	FFLLSSSSYY??CC?WLLLLPPPPHHQQRRRRIIIMTTTTNNKKSSRRVVVVAAAADDEEGGGG	0	3	3	61	0	0	61
195	B	GCA_001494475.1	Campylobacter coli	FALSE	FFLLSSSSYY**CC*WLLLLPPPPHHQQRRRRIIIMTTTTNNKKSSRRVVVVAAAADDEEGGGG	FFLLSSSSYY??CC?WLLLLPPPPHHQQRRRRIIIMTTTTNNKKSSRRVVVVAAAADDEEGGGG	0	3	3	61	0	0	61
195	B	GCA_001494535.1	Campylobacter coli	FALSE	FFLLSSSSYY**CC*WLLLLPPPPHHQQRRRRIIIMTTTTNNKKSSRRVVVVAAAADDEEGGGG	FFLLSSSSYY??CC?WLLLLPPPPHHQQRRRRIIIMTTTTNNKKSSRRVVVVAAAADDEEGGGG	0	3	3	61	0	0	61
195	B	GCA_001494555.1	Campylobacter coli	FALSE	FFLLSSSSYY**CC*WLLLLPPPPHHQQRRRRIIIMTTTTNNKKSSRRVVVVAAAADDEEGGGG	FFLLSSSSYY??CC?WLLLLPPPPHHQQRRRRIIIMTTTTNNKKSSRRVVVVAAAADDEEGGGG	0	3	3	61	0	0	61
195	B	GCA_001494615.1	Campylobacter coli	FALSE	FFLLSSSSYY**CC*WLLLLPPPPHHQQRRRRIIIMTTTTNNKKSSRRVVVVAAAADDEEGGGG	FFLLSSSSYY??CC?WLLLLPPPPHHQQRRRRIIIMTTTTNNKKSSRRVVVVAAAADDEEGGGG	0	3	3	61	0	0	61
195	B	GCA_001494695.1	Campylobacter coli	FALSE	FFLLSSSSYY**CC*WLLLLPPPPHHQQRRRRIIIMTTTTNNKKSSRRVVVVAAAADDEEGGGG	FFLLSSSSYY??CC?WLLLLPPPPHHQQRRRRIIIMTTTTNNKKSSRRVVVVAAAADDEEGGGG	0	3	3	61	0	0	61
195	B	GCA_001494715.1	Campylobacter coli	FALSE	FFLLSSSSYY**CC*WLLLLPPPPHHQQRRRRIIIMTTTTNNKKSSRRVVVVAAAADDEEGGGG	FFLLSSSSYY??CC?WLLLLPPPPHHQQRRRRIIIMTTTTNNKKSSRRVVVVAAAADDEEGGGG	0	3	3	61	0	0	61
195	B	GCA_001494735.1	Campylobacter coli	FALSE	FFLLSSSSYY**CC*WLLLLPPPPHHQQRRRRIIIMTTTTNNKKSSRRVVVVAAAADDEEGGGG	FFLLSSSSYY??CC?WLLLLPPPPHHQQRRRRIIIMTTTTNNKKSSRRVVVVAAAADDEEGGGG	0	3	3	61	0	0	61
195	B	GCA_001494755.1	Campylobacter coli	FALSE	FFLLSSSSYY**CC*WLLLLPPPPHHQQRRRRIIIMTTTTNNKKSSRRVVVVAAAADDEEGGGG	FFLLSSSSYY??CC?WLLLLPPPPHHQQRRRRIIIMTTTTNNKKSSRRVVVVAAAADDEEGGGG	0	3	3	61	0	0	61
195	B	GCA_001494795.1	Campylobacter coli	FALSE	FFLLSSSSYY**CC*WLLLLPPPPHHQQRRRRIIIMTTTTNNKKSSRRVVVVAAAADDEEGGGG	FFLLSSSSYY??CC?WLLLLPPPPHHQQRRRRIIIMTTTTNNKKSSRRVVVVAAAADDEEGGGG	0	3	3	61	0	0	61
195	B	GCA_001494815.1	Campylobacter coli	FALSE	FFLLSSSSYY**CC*WLLLLPPPPHHQQRRRRIIIMTTTTNNKKSSRRVVVVAAAADDEEGGGG	FFLLSSSSYY??CC?WLLLLPPPPHHQQRRRRIIIMTTTTNNKKSSRRVVVVAAAADDEEGGGG	0	3	3	61	0	0	61
195	B	GCA_001494835.1	Campylobacter coli	FALSE	FFLLSSSSYY**CC*WLLLLPPPPHHQQRRRRIIIMTTTTNNKKSSRRVVVVAAAADDEEGGGG	FFLLSSSSYY??CC?WLLLLPPPPHHQQRRRRIIIMTTTTNNKKSSRRVVVVAAAADDEEGGGG	0	3	3	61	0	0	61
195	B	GCA_001494855.1	Campylobacter coli	FALSE	FFLLSSSSYY**CC*WLLLLPPPPHHQQRRRRIIIMTTTTNNKKSSRRVVVVAAAADDEEGGGG	FFLLSSSSYY??CC?WLLLLPPPPHHQQRRRRIIIMTTTTNNKKSSRRVVVVAAAADDEEGGGG	0	3	3	61	0	0	61
195	B	GCA_001494875.1	Campylobacter coli	FALSE	FFLLSSSSYY**CC*WLLLLPPPPHHQQRRRRIIIMTTTTNNKKSSRRVVVVAAAADDEEGGGG	FFLLSSSSYY??CC?WLLLLPPPPHHQQRRRRIIIMTTTTNNKKSSRRVVVVAAAADDEEGGGG	0	3	3	61	0	0	61
195	B	GCA_001494895.1	Campylobacter coli	FALSE	FFLLSSSSYY**CC*WLLLLPPPPHHQQRRRRIIIMTTTTNNKKSSRRVVVVAAAADDEEGGGG	FFLLSSSSYY??CC?WLLLLPPPPHHQQRRRRIIIMTTTTNNKKSSRRVVVVAAAADDEEGGGG	0	3	3	61	0	0	61
195	B	GCA_001494915.1	Campylobacter coli	FALSE	FFLLSSSSYY**CC*WLLLLPPPPHHQQRRRRIIIMTTTTNNKKSSRRVVVVAAAADDEEGGGG	FFLLSSSSYY??CC?WLLLLPPPPHHQQRRRRIIIMTTTTNNKKSSRRVVVVAAAADDEEGGGG	0	3	3	61	0	0	61
195	B	GCA_001494935.1	Campylobacter coli	FALSE	FFLLSSSSYY**CC*WLLLLPPPPHHQQRRRRIIIMTTTTNNKKSSRRVVVVAAAADDEEGGGG	FFLLSSSSYY??CC?WLLLLPPPPHHQQRRRRIIIMTTTTNNKKSSRRVVVVAAAADDEEGGGG	0	3	3	61	0	0	61
195	B	GCA_001494955.1	Campylobacter coli	FALSE	FFLLSSSSYY**CC*WLLLLPPPPHHQQRRRRIIIMTTTTNNKKSSRRVVVVAAAADDEEGGGG	FFLLSSSSYY??CC?WLLLLPPPPHHQQRRRRIIIMTTTTNNKKSSRRVVVVAAAADDEEGGGG	0	3	3	61	0	0	61
195	B	GCA_001494995.1	Campylobacter coli	FALSE	FFLLSSSSYY**CC*WLLLLPPPPHHQQRRRRIIIMTTTTNNKKSSRRVVVVAAAADDEEGGGG	FFLLSSSSYY??CC?WLLLLPPPPHHQQRRRRIIIMTTTTNNKKSSRRVVVVAAAADDEEGGGG	0	3	3	61	0	0	61
195	B	GCA_001495015.1	Campylobacter coli	FALSE	FFLLSSSSYY**CC*WLLLLPPPPHHQQRRRRIIIMTTTTNNKKSSRRVVVVAAAADDEEGGGG	FFLLSSSSYY??CC?WLLLLPPPPHHQQRRRRIIIMTTTTNNKKSSRRVVVVAAAADDEEGGGG	0	3	3	61	0	0	61
195	B	GCA_001495035.1	Campylobacter coli	FALSE	FFLLSSSSYY**CC*WLLLLPPPPHHQQRRRRIIIMTTTTNNKKSSRRVVVVAAAADDEEGGGG	FFLLSSSSYY??CC?WLLLLPPPPHHQQRRRRIIIMTTTTNNKKSSRRVVVVAAAADDEEGGGG	0	3	3	61	0	0	61
195	B	GCA_001495055.1	Campylobacter coli	FALSE	FFLLSSSSYY**CC*WLLLLPPPPHHQQRRRRIIIMTTTTNNKKSSRRVVVVAAAADDEEGGGG	FFLLSSSSYY??CC?WLLLLPPPPHHQQRRRRIIIMTTTTNNKKSSRRVVVVAAAADDEEGGGG	0	3	3	61	0	0	61
195	B	GCA_001495095.1	Campylobacter coli	FALSE	FFLLSSSSYY**CC*WLLLLPPPPHHQQRRRRIIIMTTTTNNKKSSRRVVVVAAAADDEEGGGG	FFLLSSSSYY??CC?WLLLLPPPPHHQQRRRRIIIMTTTTNNKKSSRRVVVVAAAADDEEGGGG	0	3	3	61	0	0	61
195	B	GCA_001495115.1	Campylobacter coli	FALSE	FFLLSSSSYY**CC*WLLLLPPPPHHQQRRRRIIIMTTTTNNKKSSRRVVVVAAAADDEEGGGG	FFLLSSSSYY??CC?WLLLLPPPPHHQQRRRRIIIMTTTTNNKKSSRRVVVVAAAADDEEGGGG	0	3	3	61	0	0	61
195	B	GCA_001495135.1	Campylobacter coli	FALSE	FFLLSSSSYY**CC*WLLLLPPPPHHQQRRRRIIIMTTTTNNKKSSRRVVVVAAAADDEEGGGG	FFLLSSSSYY??CC?WLLLLPPPPHHQQRRRRIIIMTTTTNNKKSSRRVVVVAAAADDEEGGGG	0	3	3	61	0	0	61
195	B	GCA_001495155.1	Campylobacter coli	FALSE	FFLLSSSSYY**CC*WLLLLPPPPHHQQRRRRIIIMTTTTNNKKSSRRVVVVAAAADDEEGGGG	FFLLSSSSYY??CC?WLLLLPPPPHHQQRRRRIIIMTTTTNNKKSSRRVVVVAAAADDEEGGGG	0	3	3	61	0	0	61
195	B	GCA_001495175.1	Campylobacter coli	FALSE	FFLLSSSSYY**CC*WLLLLPPPPHHQQRRRRIIIMTTTTNNKKSSRRVVVVAAAADDEEGGGG	FFLLSSSSYY??CC?WLLLLPPPPHHQQRRRRIIIMTTTTNNKKSSRRVVVVAAAADDEEGGGG	0	3	3	61	0	0	61
195	B	GCA_001495215.1	Campylobacter coli	FALSE	FFLLSSSSYY**CC*WLLLLPPPPHHQQRRRRIIIMTTTTNNKKSSRRVVVVAAAADDEEGGGG	FFLLSSSSYY??CC?WLLLLPPPPHHQQRRRRIIIMTTTTNNKKSSRRVVVVAAAADDEEGGGG	0	3	3	61	0	0	61
195	B	GCA_001495235.1	Campylobacter coli	FALSE	FFLLSSSSYY**CC*WLLLLPPPPHHQQRRRRIIIMTTTTNNKKSSRRVVVVAAAADDEEGGGG	FFLLSSSSYY??CC?WLLLLPPPPHHQQRRRRIIIMTTTTNNKKSSRRVVVVAAAADDEEGGGG	0	3	3	61	0	0	61
195	B	GCA_001495275.1	Campylobacter coli	FALSE	FFLLSSSSYY**CC*WLLLLPPPPHHQQRRRRIIIMTTTTNNKKSSRRVVVVAAAADDEEGGGG	FFLLSSSSYY??CC?WLLLLPPPPHHQQRRRRIIIMTTTTNNKKSSRRVVVVAAAADDEEGGGG	0	3	3	61	0	0	61
195	B	GCA_001495315.1	Campylobacter coli	FALSE	FFLLSSSSYY**CC*WLLLLPPPPHHQQRRRRIIIMTTTTNNKKSSRRVVVVAAAADDEEGGGG	FFLLSSSSYY??CC?WLLLLPPPPHHQQRRRRIIIMTTTTNNKKSSRRVVVVAAAADDEEGGGG	0	3	3	61	0	0	61
195	B	GCA_001495335.1	Campylobacter coli	FALSE	FFLLSSSSYY**CC*WLLLLPPPPHHQQRRRRIIIMTTTTNNKKSSRRVVVVAAAADDEEGGGG	FFLLSSSSYY??CC?WLLLLPPPPHHQQRRRRIIIMTTTTNNKKSSRRVVVVAAAADDEEGGGG	0	3	3	61	0	0	61
195	B	GCA_001495375.1	Campylobacter coli	FALSE	FFLLSSSSYY**CC*WLLLLPPPPHHQQRRRRIIIMTTTTNNKKSSRRVVVVAAAADDEEGGGG	FFLLSSSSYY??CC?WLLLLPPPPHHQQRRRRIIIMTTTTNNKKSSRRVVVVAAAADDEEGGGG	0	3	3	61	0	0	61
195	B	GCA_001495395.1	Campylobacter coli	FALSE	FFLLSSSSYY**CC*WLLLLPPPPHHQQRRRRIIIMTTTTNNKKSSRRVVVVAAAADDEEGGGG	FFLLSSSSYY??CC?WLLLLPPPPHHQQRRRRIIIMTTTTNNKKSSRRVVVVAAAADDEEGGGG	0	3	3	61	0	0	61
195	B	GCA_001495415.1	Campylobacter coli	FALSE	FFLLSSSSYY**CC*WLLLLPPPPHHQQRRRRIIIMTTTTNNKKSSRRVVVVAAAADDEEGGGG	FFLLSSSSYY??CC?WLLLLPPPPHHQQRRRRIIIMTTTTNNKKSSRRVVVVAAAADDEEGGGG	0	3	3	61	0	0	61
195	B	GCA_001495435.1	Campylobacter coli	FALSE	FFLLSSSSYY**CC*WLLLLPPPPHHQQRRRRIIIMTTTTNNKKSSRRVVVVAAAADDEEGGGG	FFLLSSSSYY??CC?WLLLLPPPPHHQQRRRRIIIMTTTTNNKKSSRRVVVVAAAADDEEGGGG	0	3	3	61	0	0	61
195	B	GCA_001495475.1	Campylobacter coli	FALSE	FFLLSSSSYY**CC*WLLLLPPPPHHQQRRRRIIIMTTTTNNKKSSRRVVVVAAAADDEEGGGG	FFLLSSSSYY??CC?WLLLLPPPPHHQQRRRRIIIMTTTTNNKKSSRRVVVVAAAADDEEGGGG	0	3	3	61	0	0	61
195	B	GCA_001495515.1	Campylobacter coli	FALSE	FFLLSSSSYY**CC*WLLLLPPPPHHQQRRRRIIIMTTTTNNKKSSRRVVVVAAAADDEEGGGG	FFLLSSSSYY??CC?WLLLLPPPPHHQQRRRRIIIMTTTTNNKKSSRRVVVVAAAADDEEGGGG	0	3	3	61	0	0	61
195	B	GCA_001495535.1	Campylobacter coli	FALSE	FFLLSSSSYY**CC*WLLLLPPPPHHQQRRRRIIIMTTTTNNKKSSRRVVVVAAAADDEEGGGG	FFLLSSSSYY??CC?WLLLLPPPPHHQQRRRRIIIMTTTTNNKKSSRRVVVVAAAADDEEGGGG	0	3	3	61	0	0	61
195	B	GCA_001495555.1	Campylobacter coli	FALSE	FFLLSSSSYY**CC*WLLLLPPPPHHQQRRRRIIIMTTTTNNKKSSRRVVVVAAAADDEEGGGG	FFLLSSSSYY??CC?WLLLLPPPPHHQQRRRRIIIMTTTTNNKKSSRRVVVVAAAADDEEGGGG	0	3	3	61	0	0	61
195	B	GCA_001495575.1	Campylobacter coli	FALSE	FFLLSSSSYY**CC*WLLLLPPPPHHQQRRRRIIIMTTTTNNKKSSRRVVVVAAAADDEEGGGG	FFLLSSSSYY??CC?WLLLLPPPPHHQQRRRRIIIMTTTTNNKKSSRRVVVVAAAADDEEGGGG	0	3	3	61	0	0	61
195	B	GCA_001495595.1	Campylobacter coli	FALSE	FFLLSSSSYY**CC*WLLLLPPPPHHQQRRRRIIIMTTTTNNKKSSRRVVVVAAAADDEEGGGG	FFLLSSSSYY??CC?WLLLLPPPPHHQQRRRRIIIMTTTTNNKKSSRRVVVVAAAADDEEGGGG	0	3	3	61	0	0	61
195	B	GCA_001495615.1	Campylobacter coli	FALSE	FFLLSSSSYY**CC*WLLLLPPPPHHQQRRRRIIIMTTTTNNKKSSRRVVVVAAAADDEEGGGG	FFLLSSSSYY??CC?WLLLLPPPPHHQQRRRRIIIMTTTTNNKKSSRRVVVVAAAADDEEGGGG	0	3	3	61	0	0	61
195	B	GCA_001495635.1	Campylobacter coli	FALSE	FFLLSSSSYY**CC*WLLLLPPPPHHQQRRRRIIIMTTTTNNKKSSRRVVVVAAAADDEEGGGG	FFLLSSSSYY??CC?WLLLLPPPPHHQQRRRRIIIMTTTTNNKKSSRRVVVVAAAADDEEGGGG	0	3	3	61	0	0	61
195	B	GCA_001495655.1	Campylobacter coli	FALSE	FFLLSSSSYY**CC*WLLLLPPPPHHQQRRRRIIIMTTTTNNKKSSRRVVVVAAAADDEEGGGG	FFLLSSSSYY??CC?WLLLLPPPPHHQQRRRRIIIMTTTTNNKKSSRRVVVVAAAADDEEGGGG	0	3	3	61	0	0	61
195	B	GCA_001495675.1	Campylobacter coli	FALSE	FFLLSSSSYY**CC*WLLLLPPPPHHQQRRRRIIIMTTTTNNKKSSRRVVVVAAAADDEEGGGG	FFLLSSSSYY??CC?WLLLLPPPPHHQQRRRRIIIMTTTTNNKKSSRRVVVVAAAADDEEGGGG	0	3	3	61	0	0	61
195	B	GCA_001495695.1	Campylobacter coli	FALSE	FFLLSSSSYY**CC*WLLLLPPPPHHQQRRRRIIIMTTTTNNKKSSRRVVVVAAAADDEEGGGG	FFLLSSSSYY??CC?WLLLLPPPPHHQQRRRRIIIMTTTTNNKKSSRRVVVVAAAADDEEGGGG	0	3	3	61	0	0	61
195	B	GCA_001495735.1	Campylobacter coli	FALSE	FFLLSSSSYY**CC*WLLLLPPPPHHQQRRRRIIIMTTTTNNKKSSRRVVVVAAAADDEEGGGG	FFLLSSSSYY??CC?WLLLLPPPPHHQQRRRRIIIMTTTTNNKKSSRRVVVVAAAADDEEGGGG	0	3	3	61	0	0	61
195	B	GCA_001495755.1	Campylobacter coli	FALSE	FFLLSSSSYY**CC*WLLLLPPPPHHQQRRRRIIIMTTTTNNKKSSRRVVVVAAAADDEEGGGG	FFLLSSSSYY??CC?WLLLLPPPPHHQQRRRRIIIMTTTTNNKKSSRRVVVVAAAADDEEGGGG	0	3	3	61	0	0	61
195	B	GCA_001495775.1	Campylobacter coli	FALSE	FFLLSSSSYY**CC*WLLLLPPPPHHQQRRRRIIIMTTTTNNKKSSRRVVVVAAAADDEEGGGG	FFLLSSSSYY??CC?WLLLLPPPPHHQQRRRRIIIMTTTTNNKKSSRRVVVVAAAADDEEGGGG	0	3	3	61	0	0	61
195	B	GCA_001495795.1	Campylobacter coli	FALSE	FFLLSSSSYY**CC*WLLLLPPPPHHQQRRRRIIIMTTTTNNKKSSRRVVVVAAAADDEEGGGG	FFLLSSSSYY??CC?WLLLLPPPPHHQQRRRRIIIMTTTTNNKKSSRRVVVVAAAADDEEGGGG	0	3	3	61	0	0	61
195	B	GCA_001495815.1	Campylobacter coli	FALSE	FFLLSSSSYY**CC*WLLLLPPPPHHQQRRRRIIIMTTTTNNKKSSRRVVVVAAAADDEEGGGG	FFLLSSSSYY??CC?WLLLLPPPPHHQQRRRRIIIMTTTTNNKKSSRRVVVVAAAADDEEGGGG	0	3	3	61	0	0	61
195	B	GCA_001495835.1	Campylobacter coli	FALSE	FFLLSSSSYY**CC*WLLLLPPPPHHQQRRRRIIIMTTTTNNKKSSRRVVVVAAAADDEEGGGG	FFLLSSSSYY??CC?WLLLLPPPPHHQQRRRRIIIMTTTTNNKKSSRRVVVVAAAADDEEGGGG	0	3	3	61	0	0	61
195	B	GCA_001495855.1	Campylobacter coli	FALSE	FFLLSSSSYY**CC*WLLLLPPPPHHQQRRRRIIIMTTTTNNKKSSRRVVVVAAAADDEEGGGG	FFLLSSSSYY??CC?WLLLLPPPPHHQQRRRRIIIMTTTTNNKKSSRRVVVVAAAADDEEGGGG	0	3	3	61	0	0	61
195	B	GCA_001495875.1	Campylobacter coli	FALSE	FFLLSSSSYY**CC*WLLLLPPPPHHQQRRRRIIIMTTTTNNKKSSRRVVVVAAAADDEEGGGG	FFLLSSSSYY??CC?WLLLLPPPPHHQQRRRRIIIMTTTTNNKKSSRRVVVVAAAADDEEGGGG	0	3	3	61	0	0	61
195	B	GCA_001495895.1	Campylobacter coli	FALSE	FFLLSSSSYY**CC*WLLLLPPPPHHQQRRRRIIIMTTTTNNKKSSRRVVVVAAAADDEEGGGG	FFLLSSSSYY??CC?WLLLLPPPPHHQQRRRRIIIMTTTTNNKKSSRRVVVVAAAADDEEGGGG	0	3	3	61	0	0	61
195	B	GCA_001495915.1	Campylobacter coli	FALSE	FFLLSSSSYY**CC*WLLLLPPPPHHQQRRRRIIIMTTTTNNKKSSRRVVVVAAAADDEEGGGG	FFLLSSSSYY??CC?WLLLLPPPPHHQQRRRRIIIMTTTTNNKKSSRRVVVVAAAADDEEGGGG	0	3	3	61	0	0	61
195	B	GCA_001495955.1	Campylobacter coli	FALSE	FFLLSSSSYY**CC*WLLLLPPPPHHQQRRRRIIIMTTTTNNKKSSRRVVVVAAAADDEEGGGG	FFLLSSSSYY??CC?WLLLLPPPPHHQQRRRRIIIMTTTTNNKKSSRRVVVVAAAADDEEGGGG	0	3	3	61	0	0	61
195	B	GCA_001495975.1	Campylobacter coli	FALSE	FFLLSSSSYY**CC*WLLLLPPPPHHQQRRRRIIIMTTTTNNKKSSRRVVVVAAAADDEEGGGG	FFLLSSSSYY??CC?WLLLLPPPPHHQQRRRRIIIMTTTTNNKKSSRRVVVVAAAADDEEGGGG	0	3	3	61	0	0	61
195	B	GCA_001495995.1	Campylobacter coli	FALSE	FFLLSSSSYY**CC*WLLLLPPPPHHQQRRRRIIIMTTTTNNKKSSRRVVVVAAAADDEEGGGG	FFLLSSSSYY??CC?WLLLLPPPPHHQQRRRRIIIMTTTTNNKKSSRRVVVVAAAADDEEGGGG	0	3	3	61	0	0	61
195	B	GCA_001496015.1	Campylobacter coli	FALSE	FFLLSSSSYY**CC*WLLLLPPPPHHQQRRRRIIIMTTTTNNKKSSRRVVVVAAAADDEEGGGG	FFLLSSSSYY??CC?WLLLLPPPPHHQQRRRRIIIMTTTTNNKKSSRRVVVVAAAADDEEGGGG	0	3	3	61	0	0	61
195	B	GCA_001496035.1	Campylobacter coli	FALSE	FFLLSSSSYY**CC*WLLLLPPPPHHQQRRRRIIIMTTTTNNKKSSRRVVVVAAAADDEEGGGG	FFLLSSSSYY??CC?WLLLLPPPPHHQQRRRRIIIMTTTTNNKKSSRRVVVVAAAADDEEGGGG	0	3	3	61	0	0	61
195	B	GCA_001496055.1	Campylobacter coli	FALSE	FFLLSSSSYY**CC*WLLLLPPPPHHQQRRRRIIIMTTTTNNKKSSRRVVVVAAAADDEEGGGG	FFLLSSSSYY??CC?WLLLLPPPPHHQQRRRRIIIMTTTTNNKKSSRRVVVVAAAADDEEGGGG	0	3	3	61	0	0	61
195	B	GCA_001496095.1	Campylobacter coli	FALSE	FFLLSSSSYY**CC*WLLLLPPPPHHQQRRRRIIIMTTTTNNKKSSRRVVVVAAAADDEEGGGG	FFLLSSSSYY??CC?WLLLLPPPPHHQQRRRRIIIMTTTTNNKKSSRRVVVVAAAADDEEGGGG	0	3	3	61	0	0	61
195	B	GCA_001496115.1	Campylobacter coli	FALSE	FFLLSSSSYY**CC*WLLLLPPPPHHQQRRRRIIIMTTTTNNKKSSRRVVVVAAAADDEEGGGG	FFLLSSSSYY??CC?WLLLLPPPPHHQQRRRRIIIMTTTTNNKKSSRRVVVVAAAADDEEGGGG	0	3	3	61	0	0	61
195	B	GCA_001496135.1	Campylobacter coli	FALSE	FFLLSSSSYY**CC*WLLLLPPPPHHQQRRRRIIIMTTTTNNKKSSRRVVVVAAAADDEEGGGG	FFLLSSSSYY??CC?WLLLLPPPPHHQQRRRRIIIMTTTTNNKKSSRRVVVVAAAADDEEGGGG	0	3	3	61	0	0	61
195	B	GCA_001496155.1	Campylobacter coli	FALSE	FFLLSSSSYY**CC*WLLLLPPPPHHQQRRRRIIIMTTTTNNKKSSRRVVVVAAAADDEEGGGG	FFLLSSSSYY??CC?WLLLLPPPPHHQQRRRRIIIMTTTTNNKKSSRRVVVVAAAADDEEGGGG	0	3	3	61	0	0	61
195	B	GCA_001496175.1	Campylobacter coli	FALSE	FFLLSSSSYY**CC*WLLLLPPPPHHQQRRRRIIIMTTTTNNKKSSRRVVVVAAAADDEEGGGG	FFLLSSSSYY??CC?WLLLLPPPPHHQQRRRRIIIMTTTTNNKKSSRRVVVVAAAADDEEGGGG	0	3	3	61	0	0	61
195	B	GCA_001496195.1	Campylobacter coli	FALSE	FFLLSSSSYY**CC*WLLLLPPPPHHQQRRRRIIIMTTTTNNKKSSRRVVVVAAAADDEEGGGG	FFLLSSSSYY??CC?WLLLLPPPPHHQQRRRRIIIMTTTTNNKKSSRRVVVVAAAADDEEGGGG	0	3	3	61	0	0	61
195	B	GCA_001496215.1	Campylobacter coli	FALSE	FFLLSSSSYY**CC*WLLLLPPPPHHQQRRRRIIIMTTTTNNKKSSRRVVVVAAAADDEEGGGG	FFLLSSSSYY??CC?WLLLLPPPPHHQQRRRRIIIMTTTTNNKKSSRRVVVVAAAADDEEGGGG	0	3	3	61	0	0	61
195	B	GCA_001496235.1	Campylobacter coli	FALSE	FFLLSSSSYY**CC*WLLLLPPPPHHQQRRRRIIIMTTTTNNKKSSRRVVVVAAAADDEEGGGG	FFLLSSSSYY??CC?WLLLLPPPPHHQQRRRRIIIMTTTTNNKKSSRRVVVVAAAADDEEGGGG	0	3	3	61	0	0	61
195	B	GCA_001496255.1	Campylobacter coli	FALSE	FFLLSSSSYY**CC*WLLLLPPPPHHQQRRRRIIIMTTTTNNKKSSRRVVVVAAAADDEEGGGG	FFLLSSSSYY??CC?WLLLLPPPPHHQQRRRRIIIMTTTTNNKKSSRRVVVVAAAADDEEGGGG	0	3	3	61	0	0	61
195	B	GCA_001496275.1	Campylobacter coli	FALSE	FFLLSSSSYY**CC*WLLLLPPPPHHQQRRRRIIIMTTTTNNKKSSRRVVVVAAAADDEEGGGG	FFLLSSSSYY??CC?WLLLLPPPPHHQQRRRRIIIMTTTTNNKKSSRRVVVVAAAADDEEGGGG	0	3	3	61	0	0	61
195	B	GCA_001496295.1	Campylobacter coli	FALSE	FFLLSSSSYY**CC*WLLLLPPPPHHQQRRRRIIIMTTTTNNKKSSRRVVVVAAAADDEEGGGG	FFLLSSSSYY??CC?WLLLLPPPPHHQQRRRRIIIMTTTTNNKKSSRRVVVVAAAADDEEGGGG	0	3	3	61	0	0	61
195	B	GCA_001496315.1	Campylobacter coli	FALSE	FFLLSSSSYY**CC*WLLLLPPPPHHQQRRRRIIIMTTTTNNKKSSRRVVVVAAAADDEEGGGG	FFLLSSSSYY??CC?WLLLLPPPPHHQQRRRRIIIMTTTTNNKKSSRRVVVVAAAADDEEGGGG	0	3	3	61	0	0	61
195	B	GCA_001496355.1	Campylobacter coli	FALSE	FFLLSSSSYY**CC*WLLLLPPPPHHQQRRRRIIIMTTTTNNKKSSRRVVVVAAAADDEEGGGG	FFLLSSSSYY??CC?WLLLLPPPPHHQQRRRRIIIMTTTTNNKKSSRRVVVVAAAADDEEGGGG	0	3	3	61	0	0	61
195	B	GCA_001496375.1	Campylobacter coli	FALSE	FFLLSSSSYY**CC*WLLLLPPPPHHQQRRRRIIIMTTTTNNKKSSRRVVVVAAAADDEEGGGG	FFLLSSSSYY??CC?WLLLLPPPPHHQQRRRRIIIMTTTTNNKKSSRRVVVVAAAADDEEGGGG	0	3	3	61	0	0	61
195	B	GCA_001496395.1	Campylobacter coli	FALSE	FFLLSSSSYY**CC*WLLLLPPPPHHQQRRRRIIIMTTTTNNKKSSRRVVVVAAAADDEEGGGG	FFLLSSSSYY??CC?WLLLLPPPPHHQQRRRRIIIMTTTTNNKKSSRRVVVVAAAADDEEGGGG	0	3	3	61	0	0	61
195	B	GCA_001496435.1	Campylobacter coli	FALSE	FFLLSSSSYY**CC*WLLLLPPPPHHQQRRRRIIIMTTTTNNKKSSRRVVVVAAAADDEEGGGG	FFLLSSSSYY??CC?WLLLLPPPPHHQQRRRRIIIMTTTTNNKKSSRRVVVVAAAADDEEGGGG	0	3	3	61	0	0	61
195	B	GCA_001496475.1	Campylobacter coli	FALSE	FFLLSSSSYY**CC*WLLLLPPPPHHQQRRRRIIIMTTTTNNKKSSRRVVVVAAAADDEEGGGG	FFLLSSSSYY??CC?WLLLLPPPPHHQQRRRRIIIMTTTTNNKKSSRRVVVVAAAADDEEGGGG	0	3	3	61	0	0	61
195	B	GCA_001496495.1	Campylobacter coli	FALSE	FFLLSSSSYY**CC*WLLLLPPPPHHQQRRRRIIIMTTTTNNKKSSRRVVVVAAAADDEEGGGG	FFLLSSSSYY??CC?WLLLLPPPPHHQQRRRRIIIMTTTTNNKKSSRRVVVVAAAADDEEGGGG	0	3	3	61	0	0	61
195	B	GCA_001496515.1	Campylobacter coli	FALSE	FFLLSSSSYY**CC*WLLLLPPPPHHQQRRRRIIIMTTTTNNKKSSRRVVVVAAAADDEEGGGG	FFLLSSSSYY??CC?WLLLLPPPPHHQQRRRRIIIMTTTTNNKKSSRRVVVVAAAADDEEGGGG	0	3	3	61	0	0	61
195	B	GCA_001496555.1	Campylobacter coli	FALSE	FFLLSSSSYY**CC*WLLLLPPPPHHQQRRRRIIIMTTTTNNKKSSRRVVVVAAAADDEEGGGG	FFLLSSSSYY??CC?WLLLLPPPPHHQQRRRRIIIMTTTTNNKKSSRRVVVVAAAADDEEGGGG	0	3	3	61	0	0	61
195	B	GCA_001496575.1	Campylobacter coli	FALSE	FFLLSSSSYY**CC*WLLLLPPPPHHQQRRRRIIIMTTTTNNKKSSRRVVVVAAAADDEEGGGG	FFLLSSSSYY??CC?WLLLLPPPPHHQQRRRRIIIMTTTTNNKKSSRRVVVVAAAADDEEGGGG	0	3	3	61	0	0	61
195	B	GCA_001496615.1	Campylobacter coli	FALSE	FFLLSSSSYY**CC*WLLLLPPPPHHQQRRRRIIIMTTTTNNKKSSRRVVVVAAAADDEEGGGG	FFLLSSSSYY??CC?WLLLLPPPPHHQQRRRRIIIMTTTTNNKKSSRRVVVVAAAADDEEGGGG	0	3	3	61	0	0	61
195	B	GCA_001496635.1	Campylobacter coli	FALSE	FFLLSSSSYY**CC*WLLLLPPPPHHQQRRRRIIIMTTTTNNKKSSRRVVVVAAAADDEEGGGG	FFLLSSSSYY??CC?WLLLLPPPPHHQQRRRRIIIMTTTTNNKKSSRRVVVVAAAADDEEGGGG	0	3	3	61	0	0	61
195	B	GCA_001496655.1	Campylobacter coli	FALSE	FFLLSSSSYY**CC*WLLLLPPPPHHQQRRRRIIIMTTTTNNKKSSRRVVVVAAAADDEEGGGG	FFLLSSSSYY??CC?WLLLLPPPPHHQQRRRRIIIMTTTTNNKKSSRRVVVVAAAADDEEGGGG	0	3	3	61	0	0	61
195	B	GCA_001496675.1	Campylobacter coli	FALSE	FFLLSSSSYY**CC*WLLLLPPPPHHQQRRRRIIIMTTTTNNKKSSRRVVVVAAAADDEEGGGG	FFLLSSSSYY??CC?WLLLLPPPPHHQQRRRRIIIMTTTTNNKKSSRRVVVVAAAADDEEGGGG	0	3	3	61	0	0	61
195	B	GCA_001496695.1	Campylobacter coli	FALSE	FFLLSSSSYY**CC*WLLLLPPPPHHQQRRRRIIIMTTTTNNKKSSRRVVVVAAAADDEEGGGG	FFLLSSSSYY??CC?WLLLLPPPPHHQQRRRRIIIMTTTTNNKKSSRRVVVVAAAADDEEGGGG	0	3	3	61	0	0	61
195	B	GCA_001496715.1	Campylobacter coli	FALSE	FFLLSSSSYY**CC*WLLLLPPPPHHQQRRRRIIIMTTTTNNKKSSRRVVVVAAAADDEEGGGG	FFLLSSSSYY??CC?WLLLLPPPPHHQQRRRRIIIMTTTTNNKKSSRRVVVVAAAADDEEGGGG	0	3	3	61	0	0	61
195	B	GCA_001496735.1	Campylobacter coli	FALSE	FFLLSSSSYY**CC*WLLLLPPPPHHQQRRRRIIIMTTTTNNKKSSRRVVVVAAAADDEEGGGG	FFLLSSSSYY??CC?WLLLLPPPPHHQQRRRRIIIMTTTTNNKKSSRRVVVVAAAADDEEGGGG	0	3	3	61	0	0	61
195	B	GCA_001496775.1	Campylobacter coli	FALSE	FFLLSSSSYY**CC*WLLLLPPPPHHQQRRRRIIIMTTTTNNKKSSRRVVVVAAAADDEEGGGG	FFLLSSSSYY??CC?WLLLLPPPPHHQQRRRRIIIMTTTTNNKKSSRRVVVVAAAADDEEGGGG	0	3	3	61	0	0	61
195	B	GCA_001496795.1	Campylobacter coli	FALSE	FFLLSSSSYY**CC*WLLLLPPPPHHQQRRRRIIIMTTTTNNKKSSRRVVVVAAAADDEEGGGG	FFLLSSSSYY??CC?WLLLLPPPPHHQQRRRRIIIMTTTTNNKKSSRRVVVVAAAADDEEGGGG	0	3	3	61	0	0	61
195	B	GCA_001496815.1	Campylobacter coli	FALSE	FFLLSSSSYY**CC*WLLLLPPPPHHQQRRRRIIIMTTTTNNKKSSRRVVVVAAAADDEEGGGG	FFLLSSSSYY??CC?WLLLLPPPPHHQQRRRRIIIMTTTTNNKKSSRRVVVVAAAADDEEGGGG	0	3	3	61	0	0	61
195	B	GCA_001496835.1	Campylobacter coli	FALSE	FFLLSSSSYY**CC*WLLLLPPPPHHQQRRRRIIIMTTTTNNKKSSRRVVVVAAAADDEEGGGG	FFLLSSSSYY??CC?WLLLLPPPPHHQQRRRRIIIMTTTTNNKKSSRRVVVVAAAADDEEGGGG	0	3	3	61	0	0	61
195	B	GCA_001496855.1	Campylobacter coli	FALSE	FFLLSSSSYY**CC*WLLLLPPPPHHQQRRRRIIIMTTTTNNKKSSRRVVVVAAAADDEEGGGG	FFLLSSSSYY??CC?WLLLLPPPPHHQQRRRRIIIMTTTTNNKKSSRRVVVVAAAADDEEGGGG	0	3	3	61	0	0	61
195	B	GCA_001496875.1	Campylobacter coli	FALSE	FFLLSSSSYY**CC*WLLLLPPPPHHQQRRRRIIIMTTTTNNKKSSRRVVVVAAAADDEEGGGG	FFLLSSSSYY??CC?WLLLLPPPPHHQQRRRRIIIMTTTTNNKKSSRRVVVVAAAADDEEGGGG	0	3	3	61	0	0	61
195	B	GCA_001496895.1	Campylobacter coli	FALSE	FFLLSSSSYY**CC*WLLLLPPPPHHQQRRRRIIIMTTTTNNKKSSRRVVVVAAAADDEEGGGG	FFLLSSSSYY??CC?WLLLLPPPPHHQQRRRRIIIMTTTTNNKKSSRRVVVVAAAADDEEGGGG	0	3	3	61	0	0	61
195	B	GCA_001496915.1	Campylobacter coli	FALSE	FFLLSSSSYY**CC*WLLLLPPPPHHQQRRRRIIIMTTTTNNKKSSRRVVVVAAAADDEEGGGG	FFLLSSSSYY??CC?WLLLLPPPPHHQQRRRRIIIMTTTTNNKKSSRRVVVVAAAADDEEGGGG	0	3	3	61	0	0	61
195	B	GCA_001496935.1	Campylobacter coli	FALSE	FFLLSSSSYY**CC*WLLLLPPPPHHQQRRRRIIIMTTTTNNKKSSRRVVVVAAAADDEEGGGG	FFLLSSSSYY??CC?WLLLLPPPPHHQQRRRRIIIMTTTTNNKKSSRRVVVVAAAADDEEGGGG	0	3	3	61	0	0	61
195	B	GCA_001497015.1	Campylobacter coli	FALSE	FFLLSSSSYY**CC*WLLLLPPPPHHQQRRRRIIIMTTTTNNKKSSRRVVVVAAAADDEEGGGG	FFLLSSSSYY??CC?WLLLLPPPPHHQQRRRRIIIMTTTTNNKKSSRRVVVVAAAADDEEGGGG	0	3	3	61	0	0	61
195	B	GCA_001497035.1	Campylobacter coli	FALSE	FFLLSSSSYY**CC*WLLLLPPPPHHQQRRRRIIIMTTTTNNKKSSRRVVVVAAAADDEEGGGG	FFLLSSSSYY??CC?WLLLLPPPPHHQQRRRRIIIMTTTTNNKKSSRRVVVVAAAADDEEGGGG	0	3	3	61	0	0	61
195	B	GCA_001497055.1	Campylobacter coli	FALSE	FFLLSSSSYY**CC*WLLLLPPPPHHQQRRRRIIIMTTTTNNKKSSRRVVVVAAAADDEEGGGG	FFLLSSSSYY??CC?WLLLLPPPPHHQQRRRRIIIMTTTTNNKKSSRRVVVVAAAADDEEGGGG	0	3	3	61	0	0	61
195	B	GCA_001497075.1	Campylobacter coli	FALSE	FFLLSSSSYY**CC*WLLLLPPPPHHQQRRRRIIIMTTTTNNKKSSRRVVVVAAAADDEEGGGG	FFLLSSSSYY??CC?WLLLLPPPPHHQQRRRRIIIMTTTTNNKKSSRRVVVVAAAADDEEGGGG	0	3	3	61	0	0	61
195	B	GCA_001497095.1	Campylobacter coli	FALSE	FFLLSSSSYY**CC*WLLLLPPPPHHQQRRRRIIIMTTTTNNKKSSRRVVVVAAAADDEEGGGG	FFLLSSSSYY??CC?WLLLLPPPPHHQQRRRRIIIMTTTTNNKKSSRRVVVVAAAADDEEGGGG	0	3	3	61	0	0	61
195	B	GCA_001497115.1	Campylobacter coli	FALSE	FFLLSSSSYY**CC*WLLLLPPPPHHQQRRRRIIIMTTTTNNKKSSRRVVVVAAAADDEEGGGG	FFLLSSSSYY??CC?WLLLLPPPPHHQQRRRRIIIMTTTTNNKKSSRRVVVVAAAADDEEGGGG	0	3	3	61	0	0	61
195	B	GCA_001497135.1	Campylobacter coli	FALSE	FFLLSSSSYY**CC*WLLLLPPPPHHQQRRRRIIIMTTTTNNKKSSRRVVVVAAAADDEEGGGG	FFLLSSSSYY??CC?WLLLLPPPPHHQQRRRRIIIMTTTTNNKKSSRRVVVVAAAADDEEGGGG	0	3	3	61	0	0	61
195	B	GCA_001497155.1	Campylobacter coli	FALSE	FFLLSSSSYY**CC*WLLLLPPPPHHQQRRRRIIIMTTTTNNKKSSRRVVVVAAAADDEEGGGG	FFLLSSSSYY??CC?WLLLLPPPPHHQQRRRRIIIMTTTTNNKKSSRRVVVVAAAADDEEGGGG	0	3	3	61	0	0	61
195	B	GCA_001497175.1	Campylobacter coli	FALSE	FFLLSSSSYY**CC*WLLLLPPPPHHQQRRRRIIIMTTTTNNKKSSRRVVVVAAAADDEEGGGG	FFLLSSSSYY??CC?WLLLLPPPPHHQQRRRRIIIMTTTTNNKKSSRRVVVVAAAADDEEGGGG	0	3	3	61	0	0	61
195	B	GCA_001497195.1	Campylobacter coli	FALSE	FFLLSSSSYY**CC*WLLLLPPPPHHQQRRRRIIIMTTTTNNKKSSRRVVVVAAAADDEEGGGG	FFLLSSSSYY??CC?WLLLLPPPPHHQQRRRRIIIMTTTTNNKKSSRRVVVVAAAADDEEGGGG	0	3	3	61	0	0	61
195	B	GCA_001497215.1	Campylobacter coli	FALSE	FFLLSSSSYY**CC*WLLLLPPPPHHQQRRRRIIIMTTTTNNKKSSRRVVVVAAAADDEEGGGG	FFLLSSSSYY??CC?WLLLLPPPPHHQQRRRRIIIMTTTTNNKKSSRRVVVVAAAADDEEGGGG	0	3	3	61	0	0	61
195	B	GCA_001497235.1	Campylobacter coli	FALSE	FFLLSSSSYY**CC*WLLLLPPPPHHQQRRRRIIIMTTTTNNKKSSRRVVVVAAAADDEEGGGG	FFLLSSSSYY??CC?WLLLLPPPPHHQQRRRRIIIMTTTTNNKKSSRRVVVVAAAADDEEGGGG	0	3	3	61	0	0	61
195	B	GCA_001497255.1	Campylobacter coli	FALSE	FFLLSSSSYY**CC*WLLLLPPPPHHQQRRRRIIIMTTTTNNKKSSRRVVVVAAAADDEEGGGG	FFLLSSSSYY??CC?WLLLLPPPPHHQQRRRRIIIMTTTTNNKKSSRRVVVVAAAADDEEGGGG	0	3	3	61	0	0	61
195	B	GCA_001497275.1	Campylobacter coli	FALSE	FFLLSSSSYY**CC*WLLLLPPPPHHQQRRRRIIIMTTTTNNKKSSRRVVVVAAAADDEEGGGG	FFLLSSSSYY??CC?WLLLLPPPPHHQQRRRRIIIMTTTTNNKKSSRRVVVVAAAADDEEGGGG	0	3	3	61	0	0	61
195	B	GCA_001497295.1	Campylobacter coli	FALSE	FFLLSSSSYY**CC*WLLLLPPPPHHQQRRRRIIIMTTTTNNKKSSRRVVVVAAAADDEEGGGG	FFLLSSSSYY??CC?WLLLLPPPPHHQQRRRRIIIMTTTTNNKKSSRRVVVVAAAADDEEGGGG	0	3	3	61	0	0	61
195	B	GCA_001497335.1	Campylobacter coli	FALSE	FFLLSSSSYY**CC*WLLLLPPPPHHQQRRRRIIIMTTTTNNKKSSRRVVVVAAAADDEEGGGG	FFLLSSSSYY??CC?WLLLLPPPPHHQQRRRRIIIMTTTTNNKKSSRRVVVVAAAADDEEGGGG	0	3	3	61	0	0	61
195	B	GCA_001497355.1	Campylobacter coli	FALSE	FFLLSSSSYY**CC*WLLLLPPPPHHQQRRRRIIIMTTTTNNKKSSRRVVVVAAAADDEEGGGG	FFLLSSSSYY??CC?WLLLLPPPPHHQQRRRRIIIMTTTTNNKKSSRRVVVVAAAADDEEGGGG	0	3	3	61	0	0	61
195	B	GCA_001497375.1	Campylobacter coli	FALSE	FFLLSSSSYY**CC*WLLLLPPPPHHQQRRRRIIIMTTTTNNKKSSRRVVVVAAAADDEEGGGG	FFLLSSSSYY??CC?WLLLLPPPPHHQQRRRRIIIMTTTTNNKKSSRRVVVVAAAADDEEGGGG	0	3	3	61	0	0	61
195	B	GCA_001497395.1	Campylobacter coli	FALSE	FFLLSSSSYY**CC*WLLLLPPPPHHQQRRRRIIIMTTTTNNKKSSRRVVVVAAAADDEEGGGG	FFLLSSSSYY??CC?WLLLLPPPPHHQQRRRRIIIMTTTTNNKKSSRRVVVVAAAADDEEGGGG	0	3	3	61	0	0	61
195	B	GCA_001497415.1	Campylobacter coli	FALSE	FFLLSSSSYY**CC*WLLLLPPPPHHQQRRRRIIIMTTTTNNKKSSRRVVVVAAAADDEEGGGG	FFLLSSSSYY??CC?WLLLLPPPPHHQQRRRRIIIMTTTTNNKKSSRRVVVVAAAADDEEGGGG	0	3	3	61	0	0	61
195	B	GCA_001497435.1	Campylobacter coli	FALSE	FFLLSSSSYY**CC*WLLLLPPPPHHQQRRRRIIIMTTTTNNKKSSRRVVVVAAAADDEEGGGG	FFLLSSSSYY??CC?WLLLLPPPPHHQQRRRRIIIMTTTTNNKKSSRRVVVVAAAADDEEGGGG	0	3	3	61	0	0	61
195	B	GCA_001497475.1	Campylobacter coli	FALSE	FFLLSSSSYY**CC*WLLLLPPPPHHQQRRRRIIIMTTTTNNKKSSRRVVVVAAAADDEEGGGG	FFLLSSSSYY??CC?WLLLLPPPPHHQQRRRRIIIMTTTTNNKKSSRRVVVVAAAADDEEGGGG	0	3	3	61	0	0	61
195	B	GCA_001497615.1	Campylobacter coli	FALSE	FFLLSSSSYY**CC*WLLLLPPPPHHQQRRRRIIIMTTTTNNKKSSRRVVVVAAAADDEEGGGG	FFLLSSSSYY??CC?WLLLLPPPPHHQQRRRRIIIMTTTTNNKKSSRRVVVVAAAADDEEGGGG	0	3	3	61	0	0	61
195	B	GCA_001497655.1	Campylobacter coli	FALSE	FFLLSSSSYY**CC*WLLLLPPPPHHQQRRRRIIIMTTTTNNKKSSRRVVVVAAAADDEEGGGG	FFLLSSSSYY??CC?WLLLLPPPPHHQQRRRRIIIMTTTTNNKKSSRRVVVVAAAADDEEGGGG	0	3	3	61	0	0	61
195	B	GCA_001497675.1	Campylobacter coli	FALSE	FFLLSSSSYY**CC*WLLLLPPPPHHQQRRRRIIIMTTTTNNKKSSRRVVVVAAAADDEEGGGG	FFLLSSSSYY??CC?WLLLLPPPPHHQQRRRRIIIMTTTTNNKKSSRRVVVVAAAADDEEGGGG	0	3	3	61	0	0	61
195	B	GCA_001497695.1	Campylobacter coli	FALSE	FFLLSSSSYY**CC*WLLLLPPPPHHQQRRRRIIIMTTTTNNKKSSRRVVVVAAAADDEEGGGG	FFLLSSSSYY??CC?WLLLLPPPPHHQQRRRRIIIMTTTTNNKKSSRRVVVVAAAADDEEGGGG	0	3	3	61	0	0	61
195	B	GCA_001497735.1	Campylobacter coli	FALSE	FFLLSSSSYY**CC*WLLLLPPPPHHQQRRRRIIIMTTTTNNKKSSRRVVVVAAAADDEEGGGG	FFLLSSSSYY??CC?WLLLLPPPPHHQQRRRRIIIMTTTTNNKKSSRRVVVVAAAADDEEGGGG	0	3	3	61	0	0	61
195	B	GCA_001497775.1	Campylobacter coli	FALSE	FFLLSSSSYY**CC*WLLLLPPPPHHQQRRRRIIIMTTTTNNKKSSRRVVVVAAAADDEEGGGG	FFLLSSSSYY??CC?WLLLLPPPPHHQQRRRRIIIMTTTTNNKKSSRRVVVVAAAADDEEGGGG	0	3	3	61	0	0	61
195	B	GCA_001497795.1	Campylobacter coli	FALSE	FFLLSSSSYY**CC*WLLLLPPPPHHQQRRRRIIIMTTTTNNKKSSRRVVVVAAAADDEEGGGG	FFLLSSSSYY??CC?WLLLLPPPPHHQQRRRRIIIMTTTTNNKKSSRRVVVVAAAADDEEGGGG	0	3	3	61	0	0	61
195	B	GCA_001497835.1	Campylobacter coli	FALSE	FFLLSSSSYY**CC*WLLLLPPPPHHQQRRRRIIIMTTTTNNKKSSRRVVVVAAAADDEEGGGG	FFLLSSSSYY??CC?WLLLLPPPPHHQQRRRRIIIMTTTTNNKKSSRRVVVVAAAADDEEGGGG	0	3	3	61	0	0	61
195	B	GCA_001497875.1	Campylobacter coli	FALSE	FFLLSSSSYY**CC*WLLLLPPPPHHQQRRRRIIIMTTTTNNKKSSRRVVVVAAAADDEEGGGG	FFLLSSSSYY??CC?WLLLLPPPPHHQQRRRRIIIMTTTTNNKKSSRRVVVVAAAADDEEGGGG	0	3	3	61	0	0	61
195	B	GCA_001497895.1	Campylobacter coli	FALSE	FFLLSSSSYY**CC*WLLLLPPPPHHQQRRRRIIIMTTTTNNKKSSRRVVVVAAAADDEEGGGG	FFLLSSSSYY??CC?WLLLLPPPPHHQQRRRRIIIMTTTTNNKKSSRRVVVVAAAADDEEGGGG	0	3	3	61	0	0	61
195	B	GCA_001497915.1	Campylobacter coli	FALSE	FFLLSSSSYY**CC*WLLLLPPPPHHQQRRRRIIIMTTTTNNKKSSRRVVVVAAAADDEEGGGG	FFLLSSSSYY??CC?WLLLLPPPPHHQQRRRRIIIMTTTTNNKKSSRRVVVVAAAADDEEGGGG	0	3	3	61	0	0	61
195	B	GCA_001497935.1	Campylobacter coli	FALSE	FFLLSSSSYY**CC*WLLLLPPPPHHQQRRRRIIIMTTTTNNKKSSRRVVVVAAAADDEEGGGG	FFLLSSSSYY??CC?WLLLLPPPPHHQQRRRRIIIMTTTTNNKKSSRRVVVVAAAADDEEGGGG	0	3	3	61	0	0	61
195	B	GCA_001497955.1	Campylobacter coli	FALSE	FFLLSSSSYY**CC*WLLLLPPPPHHQQRRRRIIIMTTTTNNKKSSRRVVVVAAAADDEEGGGG	FFLLSSSSYY??CC?WLLLLPPPPHHQQRRRRIIIMTTTTNNKKSSRRVVVVAAAADDEEGGGG	0	3	3	61	0	0	61
195	B	GCA_001497975.1	Campylobacter coli	FALSE	FFLLSSSSYY**CC*WLLLLPPPPHHQQRRRRIIIMTTTTNNKKSSRRVVVVAAAADDEEGGGG	FFLLSSSSYY??CC?WLLLLPPPPHHQQRRRRIIIMTTTTNNKKSSRRVVVVAAAADDEEGGGG	0	3	3	61	0	0	61
195	B	GCA_001498015.1	Campylobacter coli	FALSE	FFLLSSSSYY**CC*WLLLLPPPPHHQQRRRRIIIMTTTTNNKKSSRRVVVVAAAADDEEGGGG	FFLLSSSSYY??CC?WLLLLPPPPHHQQRRRRIIIMTTTTNNKKSSRRVVVVAAAADDEEGGGG	0	3	3	61	0	0	61
195	B	GCA_001498035.1	Campylobacter coli	FALSE	FFLLSSSSYY**CC*WLLLLPPPPHHQQRRRRIIIMTTTTNNKKSSRRVVVVAAAADDEEGGGG	FFLLSSSSYY??CC?WLLLLPPPPHHQQRRRRIIIMTTTTNNKKSSRRVVVVAAAADDEEGGGG	0	3	3	61	0	0	61
195	B	GCA_001498055.1	Campylobacter coli	FALSE	FFLLSSSSYY**CC*WLLLLPPPPHHQQRRRRIIIMTTTTNNKKSSRRVVVVAAAADDEEGGGG	FFLLSSSSYY??CC?WLLLLPPPPHHQQRRRRIIIMTTTTNNKKSSRRVVVVAAAADDEEGGGG	0	3	3	61	0	0	61
195	B	GCA_001498135.1	Campylobacter coli	FALSE	FFLLSSSSYY**CC*WLLLLPPPPHHQQRRRRIIIMTTTTNNKKSSRRVVVVAAAADDEEGGGG	FFLLSSSSYY??CC?WLLLLPPPPHHQQRRRRIIIMTTTTNNKKSSRRVVVVAAAADDEEGGGG	0	3	3	61	0	0	61
195	B	GCA_001498155.1	Campylobacter coli	FALSE	FFLLSSSSYY**CC*WLLLLPPPPHHQQRRRRIIIMTTTTNNKKSSRRVVVVAAAADDEEGGGG	FFLLSSSSYY??CC?WLLLLPPPPHHQQRRRRIIIMTTTTNNKKSSRRVVVVAAAADDEEGGGG	0	3	3	61	0	0	61
195	B	GCA_001498175.1	Campylobacter coli	FALSE	FFLLSSSSYY**CC*WLLLLPPPPHHQQRRRRIIIMTTTTNNKKSSRRVVVVAAAADDEEGGGG	FFLLSSSSYY??CC?WLLLLPPPPHHQQRRRRIIIMTTTTNNKKSSRRVVVVAAAADDEEGGGG	0	3	3	61	0	0	61
195	B	GCA_001498195.1	Campylobacter coli	FALSE	FFLLSSSSYY**CC*WLLLLPPPPHHQQRRRRIIIMTTTTNNKKSSRRVVVVAAAADDEEGGGG	FFLLSSSSYY??CC?WLLLLPPPPHHQQRRRRIIIMTTTTNNKKSSRRVVVVAAAADDEEGGGG	0	3	3	61	0	0	61
195	B	GCA_001498215.1	Campylobacter coli	FALSE	FFLLSSSSYY**CC*WLLLLPPPPHHQQRRRRIIIMTTTTNNKKSSRRVVVVAAAADDEEGGGG	FFLLSSSSYY??CC?WLLLLPPPPHHQQRRRRIIIMTTTTNNKKSSRRVVVVAAAADDEEGGGG	0	3	3	61	0	0	61
195	B	GCA_001498235.1	Campylobacter coli	FALSE	FFLLSSSSYY**CC*WLLLLPPPPHHQQRRRRIIIMTTTTNNKKSSRRVVVVAAAADDEEGGGG	FFLLSSSSYY??CC?WLLLLPPPPHHQQRRRRIIIMTTTTNNKKSSRRVVVVAAAADDEEGGGG	0	3	3	61	0	0	61
195	B	GCA_001498255.1	Campylobacter coli	FALSE	FFLLSSSSYY**CC*WLLLLPPPPHHQQRRRRIIIMTTTTNNKKSSRRVVVVAAAADDEEGGGG	FFLLSSSSYY??CC?WLLLLPPPPHHQQRRRRIIIMTTTTNNKKSSRRVVVVAAAADDEEGGGG	0	3	3	61	0	0	61
195	B	GCA_001498275.1	Campylobacter coli	FALSE	FFLLSSSSYY**CC*WLLLLPPPPHHQQRRRRIIIMTTTTNNKKSSRRVVVVAAAADDEEGGGG	FFLLSSSSYY??CC?WLLLLPPPPHHQQRRRRIIIMTTTTNNKKSSRRVVVVAAAADDEEGGGG	0	3	3	61	0	0	61
195	B	GCA_001498295.1	Campylobacter coli	FALSE	FFLLSSSSYY**CC*WLLLLPPPPHHQQRRRRIIIMTTTTNNKKSSRRVVVVAAAADDEEGGGG	FFLLSSSSYY??CC?WLLLLPPPPHHQQRRRRIIIMTTTTNNKKSSRRVVVVAAAADDEEGGGG	0	3	3	61	0	0	61
195	B	GCA_001498315.1	Campylobacter coli	FALSE	FFLLSSSSYY**CC*WLLLLPPPPHHQQRRRRIIIMTTTTNNKKSSRRVVVVAAAADDEEGGGG	FFLLSSSSYY??CC?WLLLLPPPPHHQQRRRRIIIMTTTTNNKKSSRRVVVVAAAADDEEGGGG	0	3	3	61	0	0	61
195	B	GCA_001498335.1	Campylobacter coli	FALSE	FFLLSSSSYY**CC*WLLLLPPPPHHQQRRRRIIIMTTTTNNKKSSRRVVVVAAAADDEEGGGG	FFLLSSSSYY??CC?WLLLLPPPPHHQQRRRRIIIMTTTTNNKKSSRRVVVVAAAADDEEGGGG	0	3	3	61	0	0	61
195	B	GCA_001498355.1	Campylobacter coli	FALSE	FFLLSSSSYY**CC*WLLLLPPPPHHQQRRRRIIIMTTTTNNKKSSRRVVVVAAAADDEEGGGG	FFLLSSSSYY??CC?WLLLLPPPPHHQQRRRRIIIMTTTTNNKKSSRRVVVVAAAADDEEGGGG	0	3	3	61	0	0	61
195	B	GCA_001498375.1	Campylobacter coli	FALSE	FFLLSSSSYY**CC*WLLLLPPPPHHQQRRRRIIIMTTTTNNKKSSRRVVVVAAAADDEEGGGG	FFLLSSSSYY??CC?WLLLLPPPPHHQQRRRRIIIMTTTTNNKKSSRRVVVVAAAADDEEGGGG	0	3	3	61	0	0	61
195	B	GCA_001498395.1	Campylobacter coli	FALSE	FFLLSSSSYY**CC*WLLLLPPPPHHQQRRRRIIIMTTTTNNKKSSRRVVVVAAAADDEEGGGG	FFLLSSSSYY??CC?WLLLLPPPPHHQQRRRRIIIMTTTTNNKKSSRRVVVVAAAADDEEGGGG	0	3	3	61	0	0	61
195	B	GCA_001498415.1	Campylobacter coli	FALSE	FFLLSSSSYY**CC*WLLLLPPPPHHQQRRRRIIIMTTTTNNKKSSRRVVVVAAAADDEEGGGG	FFLLSSSSYY??CC?WLLLLPPPPHHQQRRRRIIIMTTTTNNKKSSRRVVVVAAAADDEEGGGG	0	3	3	61	0	0	61
195	B	GCA_001498435.1	Campylobacter coli	FALSE	FFLLSSSSYY**CC*WLLLLPPPPHHQQRRRRIIIMTTTTNNKKSSRRVVVVAAAADDEEGGGG	FFLLSSSSYY??CC?WLLLLPPPPHHQQRRRRIIIMTTTTNNKKSSRRVVVVAAAADDEEGGGG	0	3	3	61	0	0	61
195	B	GCA_001498455.1	Campylobacter coli	FALSE	FFLLSSSSYY**CC*WLLLLPPPPHHQQRRRRIIIMTTTTNNKKSSRRVVVVAAAADDEEGGGG	FFLLSSSSYY??CC?WLLLLPPPPHHQQRRRRIIIMTTTTNNKKSSRRVVVVAAAADDEEGGGG	0	3	3	61	0	0	61
195	B	GCA_001498475.1	Campylobacter coli	FALSE	FFLLSSSSYY**CC*WLLLLPPPPHHQQRRRRIIIMTTTTNNKKSSRRVVVVAAAADDEEGGGG	FFLLSSSSYY??CC?WLLLLPPPPHHQQRRRRIIIMTTTTNNKKSSRRVVVVAAAADDEEGGGG	0	3	3	61	0	0	61
195	B	GCA_001498495.1	Campylobacter coli	FALSE	FFLLSSSSYY**CC*WLLLLPPPPHHQQRRRRIIIMTTTTNNKKSSRRVVVVAAAADDEEGGGG	FFLLSSSSYY??CC?WLLLLPPPPHHQQRRRRIIIMTTTTNNKKSSRRVVVVAAAADDEEGGGG	0	3	3	61	0	0	61
195	B	GCA_001498515.1	Campylobacter coli	FALSE	FFLLSSSSYY**CC*WLLLLPPPPHHQQRRRRIIIMTTTTNNKKSSRRVVVVAAAADDEEGGGG	FFLLSSSSYY??CC?WLLLLPPPPHHQQRRRRIIIMTTTTNNKKSSRRVVVVAAAADDEEGGGG	0	3	3	61	0	0	61
195	B	GCA_001498535.1	Campylobacter coli	FALSE	FFLLSSSSYY**CC*WLLLLPPPPHHQQRRRRIIIMTTTTNNKKSSRRVVVVAAAADDEEGGGG	FFLLSSSSYY??CC?WLLLLPPPPHHQQRRRRIIIMTTTTNNKKSSRRVVVVAAAADDEEGGGG	0	3	3	61	0	0	61
195	B	GCA_001498555.1	Campylobacter coli	FALSE	FFLLSSSSYY**CC*WLLLLPPPPHHQQRRRRIIIMTTTTNNKKSSRRVVVVAAAADDEEGGGG	FFLLSSSSYY??CC?WLLLLPPPPHHQQRRRRIIIMTTTTNNKKSSRRVVVVAAAADDEEGGGG	0	3	3	61	0	0	61
195	B	GCA_001498595.1	Campylobacter coli	FALSE	FFLLSSSSYY**CC*WLLLLPPPPHHQQRRRRIIIMTTTTNNKKSSRRVVVVAAAADDEEGGGG	FFLLSSSSYY??CC?WLLLLPPPPHHQQRRRRIIIMTTTTNNKKSSRRVVVVAAAADDEEGGGG	0	3	3	61	0	0	61
195	B	GCA_001498615.1	Campylobacter coli	FALSE	FFLLSSSSYY**CC*WLLLLPPPPHHQQRRRRIIIMTTTTNNKKSSRRVVVVAAAADDEEGGGG	FFLLSSSSYY??CC?WLLLLPPPPHHQQRRRRIIIMTTTTNNKKSSRRVVVVAAAADDEEGGGG	0	3	3	61	0	0	61
195	B	GCA_001498635.1	Campylobacter coli	FALSE	FFLLSSSSYY**CC*WLLLLPPPPHHQQRRRRIIIMTTTTNNKKSSRRVVVVAAAADDEEGGGG	FFLLSSSSYY??CC?WLLLLPPPPHHQQRRRRIIIMTTTTNNKKSSRRVVVVAAAADDEEGGGG	0	3	3	61	0	0	61
195	B	GCA_001498655.1	Campylobacter coli	FALSE	FFLLSSSSYY**CC*WLLLLPPPPHHQQRRRRIIIMTTTTNNKKSSRRVVVVAAAADDEEGGGG	FFLLSSSSYY??CC?WLLLLPPPPHHQQRRRRIIIMTTTTNNKKSSRRVVVVAAAADDEEGGGG	0	3	3	61	0	0	61
195	B	GCA_001498675.1	Campylobacter coli	FALSE	FFLLSSSSYY**CC*WLLLLPPPPHHQQRRRRIIIMTTTTNNKKSSRRVVVVAAAADDEEGGGG	FFLLSSSSYY??CC?WLLLLPPPPHHQQRRRRIIIMTTTTNNKKSSRRVVVVAAAADDEEGGGG	0	3	3	61	0	0	61
195	B	GCA_001498695.1	Campylobacter coli	FALSE	FFLLSSSSYY**CC*WLLLLPPPPHHQQRRRRIIIMTTTTNNKKSSRRVVVVAAAADDEEGGGG	FFLLSSSSYY??CC?WLLLLPPPPHHQQRRRRIIIMTTTTNNKKSSRRVVVVAAAADDEEGGGG	0	3	3	61	0	0	61
195	B	GCA_001498735.1	Campylobacter coli	FALSE	FFLLSSSSYY**CC*WLLLLPPPPHHQQRRRRIIIMTTTTNNKKSSRRVVVVAAAADDEEGGGG	FFLLSSSSYY??CC?WLLLLPPPPHHQQRRRRIIIMTTTTNNKKSSRRVVVVAAAADDEEGGGG	0	3	3	61	0	0	61
195	B	GCA_001498755.1	Campylobacter coli	FALSE	FFLLSSSSYY**CC*WLLLLPPPPHHQQRRRRIIIMTTTTNNKKSSRRVVVVAAAADDEEGGGG	FFLLSSSSYY??CC?WLLLLPPPPHHQQRRRRIIIMTTTTNNKKSSRRVVVVAAAADDEEGGGG	0	3	3	61	0	0	61
195	B	GCA_001498775.1	Campylobacter coli	FALSE	FFLLSSSSYY**CC*WLLLLPPPPHHQQRRRRIIIMTTTTNNKKSSRRVVVVAAAADDEEGGGG	FFLLSSSSYY??CC?WLLLLPPPPHHQQRRRRIIIMTTTTNNKKSSRRVVVVAAAADDEEGGGG	0	3	3	61	0	0	61
195	B	GCA_001498795.1	Campylobacter coli	FALSE	FFLLSSSSYY**CC*WLLLLPPPPHHQQRRRRIIIMTTTTNNKKSSRRVVVVAAAADDEEGGGG	FFLLSSSSYY??CC?WLLLLPPPPHHQQRRRRIIIMTTTTNNKKSSRRVVVVAAAADDEEGGGG	0	3	3	61	0	0	61
195	B	GCA_001498835.1	Campylobacter coli	FALSE	FFLLSSSSYY**CC*WLLLLPPPPHHQQRRRRIIIMTTTTNNKKSSRRVVVVAAAADDEEGGGG	FFLLSSSSYY??CC?WLLLLPPPPHHQQRRRRIIIMTTTTNNKKSSRRVVVVAAAADDEEGGGG	0	3	3	61	0	0	61
195	B	GCA_001498855.1	Campylobacter coli	FALSE	FFLLSSSSYY**CC*WLLLLPPPPHHQQRRRRIIIMTTTTNNKKSSRRVVVVAAAADDEEGGGG	FFLLSSSSYY??CC?WLLLLPPPPHHQQRRRRIIIMTTTTNNKKSSRRVVVVAAAADDEEGGGG	0	3	3	61	0	0	61
195	B	GCA_001498895.1	Campylobacter coli	FALSE	FFLLSSSSYY**CC*WLLLLPPPPHHQQRRRRIIIMTTTTNNKKSSRRVVVVAAAADDEEGGGG	FFLLSSSSYY??CC?WLLLLPPPPHHQQRRRRIIIMTTTTNNKKSSRRVVVVAAAADDEEGGGG	0	3	3	61	0	0	61
195	B	GCA_001498915.1	Campylobacter coli	FALSE	FFLLSSSSYY**CC*WLLLLPPPPHHQQRRRRIIIMTTTTNNKKSSRRVVVVAAAADDEEGGGG	FFLLSSSSYY??CC?WLLLLPPPPHHQQRRRRIIIMTTTTNNKKSSRRVVVVAAAADDEEGGGG	0	3	3	61	0	0	61
195	B	GCA_001498935.1	Campylobacter coli	FALSE	FFLLSSSSYY**CC*WLLLLPPPPHHQQRRRRIIIMTTTTNNKKSSRRVVVVAAAADDEEGGGG	FFLLSSSSYY??CC?WLLLLPPPPHHQQRRRRIIIMTTTTNNKKSSRRVVVVAAAADDEEGGGG	0	3	3	61	0	0	61
195	B	GCA_001498955.1	Campylobacter coli	FALSE	FFLLSSSSYY**CC*WLLLLPPPPHHQQRRRRIIIMTTTTNNKKSSRRVVVVAAAADDEEGGGG	FFLLSSSSYY??CC?WLLLLPPPPHHQQRRRRIIIMTTTTNNKKSSRRVVVVAAAADDEEGGGG	0	3	3	61	0	0	61
195	B	GCA_001498995.1	Campylobacter coli	FALSE	FFLLSSSSYY**CC*WLLLLPPPPHHQQRRRRIIIMTTTTNNKKSSRRVVVVAAAADDEEGGGG	FFLLSSSSYY??CC?WLLLLPPPPHHQQRRRRIIIMTTTTNNKKSSRRVVVVAAAADDEEGGGG	0	3	3	61	0	0	61
195	B	GCA_001499015.1	Campylobacter coli	FALSE	FFLLSSSSYY**CC*WLLLLPPPPHHQQRRRRIIIMTTTTNNKKSSRRVVVVAAAADDEEGGGG	FFLLSSSSYY??CC?WLLLLPPPPHHQQRRRRIIIMTTTTNNKKSSRRVVVVAAAADDEEGGGG	0	3	3	61	0	0	61
195	B	GCA_001499035.1	Campylobacter coli	FALSE	FFLLSSSSYY**CC*WLLLLPPPPHHQQRRRRIIIMTTTTNNKKSSRRVVVVAAAADDEEGGGG	FFLLSSSSYY??CC?WLLLLPPPPHHQQRRRRIIIMTTTTNNKKSSRRVVVVAAAADDEEGGGG	0	3	3	61	0	0	61
195	B	GCA_001499055.1	Campylobacter coli	FALSE	FFLLSSSSYY**CC*WLLLLPPPPHHQQRRRRIIIMTTTTNNKKSSRRVVVVAAAADDEEGGGG	FFLLSSSSYY??CC?WLLLLPPPPHHQQRRRRIIIMTTTTNNKKSSRRVVVVAAAADDEEGGGG	0	3	3	61	0	0	61
195	B	GCA_001499075.1	Campylobacter coli	FALSE	FFLLSSSSYY**CC*WLLLLPPPPHHQQRRRRIIIMTTTTNNKKSSRRVVVVAAAADDEEGGGG	FFLLSSSSYY??CC?WLLLLPPPPHHQQRRRRIIIMTTTTNNKKSSRRVVVVAAAADDEEGGGG	0	3	3	61	0	0	61
195	B	GCA_001499095.1	Campylobacter coli	FALSE	FFLLSSSSYY**CC*WLLLLPPPPHHQQRRRRIIIMTTTTNNKKSSRRVVVVAAAADDEEGGGG	FFLLSSSSYY??CC?WLLLLPPPPHHQQRRRRIIIMTTTTNNKKSSRRVVVVAAAADDEEGGGG	0	3	3	61	0	0	61
195	B	GCA_001499115.1	Campylobacter coli	FALSE	FFLLSSSSYY**CC*WLLLLPPPPHHQQRRRRIIIMTTTTNNKKSSRRVVVVAAAADDEEGGGG	FFLLSSSSYY??CC?WLLLLPPPPHHQQRRRRIIIMTTTTNNKKSSRRVVVVAAAADDEEGGGG	0	3	3	61	0	0	61
195	B	GCA_001499135.1	Campylobacter coli	FALSE	FFLLSSSSYY**CC*WLLLLPPPPHHQQRRRRIIIMTTTTNNKKSSRRVVVVAAAADDEEGGGG	FFLLSSSSYY??CC?WLLLLPPPPHHQQRRRRIIIMTTTTNNKKSSRRVVVVAAAADDEEGGGG	0	3	3	61	0	0	61
195	B	GCA_001499175.1	Campylobacter coli	FALSE	FFLLSSSSYY**CC*WLLLLPPPPHHQQRRRRIIIMTTTTNNKKSSRRVVVVAAAADDEEGGGG	FFLLSSSSYY??CC?WLLLLPPPPHHQQRRRRIIIMTTTTNNKKSSRRVVVVAAAADDEEGGGG	0	3	3	61	0	0	61
195	B	GCA_001499195.1	Campylobacter coli	FALSE	FFLLSSSSYY**CC*WLLLLPPPPHHQQRRRRIIIMTTTTNNKKSSRRVVVVAAAADDEEGGGG	FFLLSSSSYY??CC?WLLLLPPPPHHQQRRRRIIIMTTTTNNKKSSRRVVVVAAAADDEEGGGG	0	3	3	61	0	0	61
195	B	GCA_001499215.1	Campylobacter coli	FALSE	FFLLSSSSYY**CC*WLLLLPPPPHHQQRRRRIIIMTTTTNNKKSSRRVVVVAAAADDEEGGGG	FFLLSSSSYY??CC?WLLLLPPPPHHQQRRRRIIIMTTTTNNKKSSRRVVVVAAAADDEEGGGG	0	3	3	61	0	0	61
195	B	GCA_001499235.1	Campylobacter coli	FALSE	FFLLSSSSYY**CC*WLLLLPPPPHHQQRRRRIIIMTTTTNNKKSSRRVVVVAAAADDEEGGGG	FFLLSSSSYY??CC?WLLLLPPPPHHQQRRRRIIIMTTTTNNKKSSRRVVVVAAAADDEEGGGG	0	3	3	61	0	0	61
195	B	GCA_001499255.1	Campylobacter coli	FALSE	FFLLSSSSYY**CC*WLLLLPPPPHHQQRRRRIIIMTTTTNNKKSSRRVVVVAAAADDEEGGGG	FFLLSSSSYY??CC?WLLLLPPPPHHQQRRRRIIIMTTTTNNKKSSRRVVVVAAAADDEEGGGG	0	3	3	61	0	0	61
195	B	GCA_001499275.1	Campylobacter coli	FALSE	FFLLSSSSYY**CC*WLLLLPPPPHHQQRRRRIIIMTTTTNNKKSSRRVVVVAAAADDEEGGGG	FFLLSSSSYY??CC?WLLLLPPPPHHQQRRRRIIIMTTTTNNKKSSRRVVVVAAAADDEEGGGG	0	3	3	61	0	0	61
195	B	GCA_001499295.1	Campylobacter coli	FALSE	FFLLSSSSYY**CC*WLLLLPPPPHHQQRRRRIIIMTTTTNNKKSSRRVVVVAAAADDEEGGGG	FFLLSSSSYY??CC?WLLLLPPPPHHQQRRRRIIIMTTTTNNKKSSRRVVVVAAAADDEEGGGG	0	3	3	61	0	0	61
195	B	GCA_001499315.1	Campylobacter coli	FALSE	FFLLSSSSYY**CC*WLLLLPPPPHHQQRRRRIIIMTTTTNNKKSSRRVVVVAAAADDEEGGGG	FFLLSSSSYY??CC?WLLLLPPPPHHQQRRRRIIIMTTTTNNKKSSRRVVVVAAAADDEEGGGG	0	3	3	61	0	0	61
195	B	GCA_001499355.1	Campylobacter coli	FALSE	FFLLSSSSYY**CC*WLLLLPPPPHHQQRRRRIIIMTTTTNNKKSSRRVVVVAAAADDEEGGGG	FFLLSSSSYY??CC?WLLLLPPPPHHQQRRRRIIIMTTTTNNKKSSRRVVVVAAAADDEEGGGG	0	3	3	61	0	0	61
195	B	GCA_001499375.1	Campylobacter coli	FALSE	FFLLSSSSYY**CC*WLLLLPPPPHHQQRRRRIIIMTTTTNNKKSSRRVVVVAAAADDEEGGGG	FFLLSSSSYY??CC?WLLLLPPPPHHQQRRRRIIIMTTTTNNKKSSRRVVVVAAAADDEEGGGG	0	3	3	61	0	0	61
195	B	GCA_001499395.1	Campylobacter coli	FALSE	FFLLSSSSYY**CC*WLLLLPPPPHHQQRRRRIIIMTTTTNNKKSSRRVVVVAAAADDEEGGGG	FFLLSSSSYY??CC?WLLLLPPPPHHQQRRRRIIIMTTTTNNKKSSRRVVVVAAAADDEEGGGG	0	3	3	61	0	0	61
195	B	GCA_001499415.1	Campylobacter coli	FALSE	FFLLSSSSYY**CC*WLLLLPPPPHHQQRRRRIIIMTTTTNNKKSSRRVVVVAAAADDEEGGGG	FFLLSSSSYY??CC?WLLLLPPPPHHQQRRRRIIIMTTTTNNKKSSRRVVVVAAAADDEEGGGG	0	3	3	61	0	0	61
195	B	GCA_001499435.1	Campylobacter coli	FALSE	FFLLSSSSYY**CC*WLLLLPPPPHHQQRRRRIIIMTTTTNNKKSSRRVVVVAAAADDEEGGGG	FFLLSSSSYY??CC?WLLLLPPPPHHQQRRRRIIIMTTTTNNKKSSRRVVVVAAAADDEEGGGG	0	3	3	61	0	0	61
195	B	GCA_001499455.1	Campylobacter coli	FALSE	FFLLSSSSYY**CC*WLLLLPPPPHHQQRRRRIIIMTTTTNNKKSSRRVVVVAAAADDEEGGGG	FFLLSSSSYY??CC?WLLLLPPPPHHQQRRRRIIIMTTTTNNKKSSRRVVVVAAAADDEEGGGG	0	3	3	61	0	0	61
195	B	GCA_001499475.1	Campylobacter coli	FALSE	FFLLSSSSYY**CC*WLLLLPPPPHHQQRRRRIIIMTTTTNNKKSSRRVVVVAAAADDEEGGGG	FFLLSSSSYY??CC?WLLLLPPPPHHQQRRRRIIIMTTTTNNKKSSRRVVVVAAAADDEEGGGG	0	3	3	61	0	0	61
195	B	GCA_001499515.1	Campylobacter coli	FALSE	FFLLSSSSYY**CC*WLLLLPPPPHHQQRRRRIIIMTTTTNNKKSSRRVVVVAAAADDEEGGGG	FFLLSSSSYY??CC?WLLLLPPPPHHQQRRRRIIIMTTTTNNKKSSRRVVVVAAAADDEEGGGG	0	3	3	61	0	0	61
195	B	GCA_001499535.1	Campylobacter coli	FALSE	FFLLSSSSYY**CC*WLLLLPPPPHHQQRRRRIIIMTTTTNNKKSSRRVVVVAAAADDEEGGGG	FFLLSSSSYY??CC?WLLLLPPPPHHQQRRRRIIIMTTTTNNKKSSRRVVVVAAAADDEEGGGG	0	3	3	61	0	0	61
195	B	GCA_001499555.1	Campylobacter coli	FALSE	FFLLSSSSYY**CC*WLLLLPPPPHHQQRRRRIIIMTTTTNNKKSSRRVVVVAAAADDEEGGGG	FFLLSSSSYY??CC?WLLLLPPPPHHQQRRRRIIIMTTTTNNKKSSRRVVVVAAAADDEEGGGG	0	3	3	61	0	0	61
195	B	GCA_001499575.1	Campylobacter coli	FALSE	FFLLSSSSYY**CC*WLLLLPPPPHHQQRRRRIIIMTTTTNNKKSSRRVVVVAAAADDEEGGGG	FFLLSSSSYY??CC?WLLLLPPPPHHQQRRRRIIIMTTTTNNKKSSRRVVVVAAAADDEEGGGG	0	3	3	61	0	0	61
195	B	GCA_001516795.2	Campylobacter coli	FALSE	FFLLSSSSYY**CC*WLLLLPPPPHHQQRRRRIIIMTTTTNNKKSSRRVVVVAAAADDEEGGGG	FFLLSSSSYY??CC?WLLLLPPPPHHQQRRRRIIIMTTTTNNKKSSRRVVVVAAAADDEEGGGG	0	3	3	61	0	0	61
195	B	GCA_001516815.2	Campylobacter coli	FALSE	FFLLSSSSYY**CC*WLLLLPPPPHHQQRRRRIIIMTTTTNNKKSSRRVVVVAAAADDEEGGGG	FFLLSSSSYY??CC?WLLLLPPPPHHQQRRRRIIIMTTTTNNKKSSRRVVVVAAAADDEEGGGG	0	3	3	61	0	0	61
195	B	GCA_001540985.1	Campylobacter coli	FALSE	FFLLSSSSYY**CC*WLLLLPPPPHHQQRRRRIIIMTTTTNNKKSSRRVVVVAAAADDEEGGGG	FFLLSSSSYY??CC?WLLLLPPPPHHQQRRRRIIIMTTTTNNKKSSRRVVVVAAAADDEEGGGG	0	3	3	61	0	0	61
195	B	GCA_001545275.1	Campylobacter coli	FALSE	FFLLSSSSYY**CC*WLLLLPPPPHHQQRRRRIIIMTTTTNNKKSSRRVVVVAAAADDEEGGGG	FFLLSSSSYY??CC?WLLLLPPPPHHQQRRRRIIIMTTTTNNKKSSRRVVVVAAAADDEEGGGG	0	3	3	61	0	0	61
195	B	GCA_001545285.1	Campylobacter coli	FALSE	FFLLSSSSYY**CC*WLLLLPPPPHHQQRRRRIIIMTTTTNNKKSSRRVVVVAAAADDEEGGGG	FFLLSSSSYY??CC?WLLLLPPPPHHQQRRRRIIIMTTTTNNKKSSRRVVVVAAAADDEEGGGG	0	3	3	61	0	0	61
195	B	GCA_001545295.1	Campylobacter coli	FALSE	FFLLSSSSYY**CC*WLLLLPPPPHHQQRRRRIIIMTTTTNNKKSSRRVVVVAAAADDEEGGGG	FFLLSSSSYY??CC?WLLLLPPPPHHQQRRRRIIIMTTTTNNKKSSRRVVVVAAAADDEEGGGG	0	3	3	61	0	0	61
195	B	GCA_001545335.1	Campylobacter coli	FALSE	FFLLSSSSYY**CC*WLLLLPPPPHHQQRRRRIIIMTTTTNNKKSSRRVVVVAAAADDEEGGGG	FFLLSSSSYY??CC?WLLLLPPPPHHQQRRRRIIIMTTTTNNKKSSRRVVVVAAAADDEEGGGG	0	3	3	61	0	0	61
195	B	GCA_001545345.1	Campylobacter coli	FALSE	FFLLSSSSYY**CC*WLLLLPPPPHHQQRRRRIIIMTTTTNNKKSSRRVVVVAAAADDEEGGGG	FFLLSSSSYY??CC?WLLLLPPPPHHQQRRRRIIIMTTTTNNKKSSRRVVVVAAAADDEEGGGG	0	3	3	61	0	0	61
195	B	GCA_001545355.1	Campylobacter coli	FALSE	FFLLSSSSYY**CC*WLLLLPPPPHHQQRRRRIIIMTTTTNNKKSSRRVVVVAAAADDEEGGGG	FFLLSSSSYY??CC?WLLLLPPPPHHQQRRRRIIIMTTTTNNKKSSRRVVVVAAAADDEEGGGG	0	3	3	61	0	0	61
195	B	GCA_001545365.1	Campylobacter coli	FALSE	FFLLSSSSYY**CC*WLLLLPPPPHHQQRRRRIIIMTTTTNNKKSSRRVVVVAAAADDEEGGGG	FFLLSSSSYY??CC?WLLLLPPPPHHQQRRRRIIIMTTTTNNKKSSRRVVVVAAAADDEEGGGG	0	3	3	61	0	0	61
195	B	GCA_001545415.1	Campylobacter coli	FALSE	FFLLSSSSYY**CC*WLLLLPPPPHHQQRRRRIIIMTTTTNNKKSSRRVVVVAAAADDEEGGGG	FFLLSSSSYY??CC?WLLLLPPPPHHQQRRRRIIIMTTTTNNKKSSRRVVVVAAAADDEEGGGG	0	3	3	61	0	0	61
195	B	GCA_001545425.1	Campylobacter coli	FALSE	FFLLSSSSYY**CC*WLLLLPPPPHHQQRRRRIIIMTTTTNNKKSSRRVVVVAAAADDEEGGGG	FFLLSSSSYY??CC?WLLLLPPPPHHQQRRRRIIIMTTTTNNKKSSRRVVVVAAAADDEEGGGG	0	3	3	61	0	0	61
195	B	GCA_001545435.1	Campylobacter coli	FALSE	FFLLSSSSYY**CC*WLLLLPPPPHHQQRRRRIIIMTTTTNNKKSSRRVVVVAAAADDEEGGGG	FFLLSSSSYY??CC?WLLLLPPPPHHQQRRRRIIIMTTTTNNKKSSRRVVVVAAAADDEEGGGG	0	3	3	61	0	0	61
195	B	GCA_001545445.1	Campylobacter coli	FALSE	FFLLSSSSYY**CC*WLLLLPPPPHHQQRRRRIIIMTTTTNNKKSSRRVVVVAAAADDEEGGGG	FFLLSSSSYY??CC?WLLLLPPPPHHQQRRRRIIIMTTTTNNKKSSRRVVVVAAAADDEEGGGG	0	3	3	61	0	0	61
195	B	GCA_001579505.1	Campylobacter coli	FALSE	FFLLSSSSYY**CC*WLLLLPPPPHHQQRRRRIIIMTTTTNNKKSSRRVVVVAAAADDEEGGGG	FFLLSSSSYY??CC?WLLLLPPPPHHQQRRRRIIIMTTTTNNKKSSRRVVVVAAAADDEEGGGG	0	3	3	61	0	0	61
195	B	GCA_001579545.1	Campylobacter coli	FALSE	FFLLSSSSYY**CC*WLLLLPPPPHHQQRRRRIIIMTTTTNNKKSSRRVVVVAAAADDEEGGGG	FFLLSSSSYY??CC?WLLLLPPPPHHQQRRRRIIIMTTTTNNKKSSRRVVVVAAAADDEEGGGG	0	3	3	61	0	0	61
195	B	GCA_001579565.1	Campylobacter coli	FALSE	FFLLSSSSYY**CC*WLLLLPPPPHHQQRRRRIIIMTTTTNNKKSSRRVVVVAAAADDEEGGGG	FFLLSSSSYY??CC?WLLLLPPPPHHQQRRRRIIIMTTTTNNKKSSRRVVVVAAAADDEEGGGG	0	3	3	61	0	0	61
195	B	GCA_001622185.1	Campylobacter coli	FALSE	FFLLSSSSYY**CC*WLLLLPPPPHHQQRRRRIIIMTTTTNNKKSSRRVVVVAAAADDEEGGGG	FFLLSSSSYY??CC?WLLLLPPPPHHQQRRRRIIIMTTTTNNKKSSRRVVVVAAAADDEEGGGG	0	3	3	61	0	0	61
195	B	GCA_001639125.1	Campylobacter coli	FALSE	FFLLSSSSYY**CC*WLLLLPPPPHHQQRRRRIIIMTTTTNNKKSSRRVVVVAAAADDEEGGGG	FFLLSSSSYY??CC?WLLLLPPPPHHQQRRRRIIIMTTTTNNKKSSRRVVVVAAAADDEEGGGG	0	3	3	61	0	0	61
195	B	GCA_001704895.1	Campylobacter coli	FALSE	FFLLSSSSYY**CC*WLLLLPPPPHHQQRRRRIIIMTTTTNNKKSSRRVVVVAAAADDEEGGGG	FFLLSSSSYY??CC?WLLLLPPPPHHQQRRRRIIIMTTTTNNKKSSRRVVVVAAAADDEEGGGG	0	3	3	61	0	0	61
195	B	GCA_001704905.1	Campylobacter coli	FALSE	FFLLSSSSYY**CC*WLLLLPPPPHHQQRRRRIIIMTTTTNNKKSSRRVVVVAAAADDEEGGGG	FFLLSSSSYY??CC?WLLLLPPPPHHQQRRRRIIIMTTTTNNKKSSRRVVVVAAAADDEEGGGG	0	3	3	61	0	0	61
195	B	GCA_001717605.1	Campylobacter coli	FALSE	FFLLSSSSYY**CC*WLLLLPPPPHHQQRRRRIIIMTTTTNNKKSSRRVVVVAAAADDEEGGGG	FFLLSSSSYY??CC?WLLLLPPPPHHQQRRRRIIIMTTTTNNKKSSRRVVVVAAAADDEEGGGG	0	3	3	61	0	0	61
195	B	GCA_001719575.1	Campylobacter coli	FALSE	FFLLSSSSYY**CC*WLLLLPPPPHHQQRRRRIIIMTTTTNNKKSSRRVVVVAAAADDEEGGGG	FFLLSSSSYY??CC?WLLLLPPPPHHQQRRRRIIIMTTTTNNKKSSRRVVVVAAAADDEEGGGG	0	3	3	61	0	0	61
195	B	GCA_001761965.1	Campylobacter coli	FALSE	FFLLSSSSYY**CC*WLLLLPPPPHHQQRRRRIIIMTTTTNNKKSSRRVVVVAAAADDEEGGGG	FFLLSSSSYY??CC?WLLLLPPPPHHQQRRRRIIIMTTTTNNKKSSRRVVVVAAAADDEEGGGG	0	3	3	61	0	0	61
195	B	GCA_001761985.1	Campylobacter coli	FALSE	FFLLSSSSYY**CC*WLLLLPPPPHHQQRRRRIIIMTTTTNNKKSSRRVVVVAAAADDEEGGGG	FFLLSSSSYY??CC?WLLLLPPPPHHQQRRRRIIIMTTTTNNKKSSRRVVVVAAAADDEEGGGG	0	3	3	61	0	0	61
195	B	GCA_001761995.1	Campylobacter coli	FALSE	FFLLSSSSYY**CC*WLLLLPPPPHHQQRRRRIIIMTTTTNNKKSSRRVVVVAAAADDEEGGGG	FFLLSSSSYY??CC?WLLLLPPPPHHQQRRRRIIIMTTTTNNKKSSRRVVVVAAAADDEEGGGG	0	3	3	61	0	0	61
195	B	GCA_001762015.1	Campylobacter coli	FALSE	FFLLSSSSYY**CC*WLLLLPPPPHHQQRRRRIIIMTTTTNNKKSSRRVVVVAAAADDEEGGGG	FFLLSSSSYY??CC?WLLLLPPPPHHQQRRRRIIIMTTTTNNKKSSRRVVVVAAAADDEEGGGG	0	3	3	61	0	0	61
195	B	GCA_001762045.1	Campylobacter coli	FALSE	FFLLSSSSYY**CC*WLLLLPPPPHHQQRRRRIIIMTTTTNNKKSSRRVVVVAAAADDEEGGGG	FFLLSSSSYY??CC?WLLLLPPPPHHQQRRRRIIIMTTTTNNKKSSRRVVVVAAAADDEEGGGG	0	3	3	61	0	0	61
195	B	GCA_001762065.1	Campylobacter coli	FALSE	FFLLSSSSYY**CC*WLLLLPPPPHHQQRRRRIIIMTTTTNNKKSSRRVVVVAAAADDEEGGGG	FFLLSSSSYY??CC?WLLLLPPPPHHQQRRRRIIIMTTTTNNKKSSRRVVVVAAAADDEEGGGG	0	3	3	61	0	0	61
195	B	GCA_001762085.1	Campylobacter coli	FALSE	FFLLSSSSYY**CC*WLLLLPPPPHHQQRRRRIIIMTTTTNNKKSSRRVVVVAAAADDEEGGGG	FFLLSSSSYY??CC?WLLLLPPPPHHQQRRRRIIIMTTTTNNKKSSRRVVVVAAAADDEEGGGG	0	3	3	61	0	0	61
195	B	GCA_001762095.1	Campylobacter coli	FALSE	FFLLSSSSYY**CC*WLLLLPPPPHHQQRRRRIIIMTTTTNNKKSSRRVVVVAAAADDEEGGGG	FFLLSSSSYY??CC?WLLLLPPPPHHQQRRRRIIIMTTTTNNKKSSRRVVVVAAAADDEEGGGG	0	3	3	61	0	0	61
195	B	GCA_001762225.1	Campylobacter coli	FALSE	FFLLSSSSYY**CC*WLLLLPPPPHHQQRRRRIIIMTTTTNNKKSSRRVVVVAAAADDEEGGGG	FFLLSSSSYY??CC?WLLLLPPPPHHQQRRRRIIIMTTTTNNKKSSRRVVVVAAAADDEEGGGG	0	3	3	61	0	0	61
195	B	GCA_001762245.1	Campylobacter coli	FALSE	FFLLSSSSYY**CC*WLLLLPPPPHHQQRRRRIIIMTTTTNNKKSSRRVVVVAAAADDEEGGGG	FFLLSSSSYY??CC?WLLLLPPPPHHQQRRRRIIIMTTTTNNKKSSRRVVVVAAAADDEEGGGG	0	3	3	61	0	0	61
195	B	GCA_001763285.1	Campylobacter coli	FALSE	FFLLSSSSYY**CC*WLLLLPPPPHHQQRRRRIIIMTTTTNNKKSSRRVVVVAAAADDEEGGGG	FFLLSSSSYY??CC?WLLLLPPPPHHQQRRRRIIIMTTTTNNKKSSRRVVVVAAAADDEEGGGG	0	3	3	61	0	0	61
195	B	GCA_001763365.1	Campylobacter coli	FALSE	FFLLSSSSYY**CC*WLLLLPPPPHHQQRRRRIIIMTTTTNNKKSSRRVVVVAAAADDEEGGGG	FFLLSSSSYY??CC?WLLLLPPPPHHQQRRRRIIIMTTTTNNKKSSRRVVVVAAAADDEEGGGG	0	3	3	61	0	0	61
195	B	GCA_001763685.1	Campylobacter coli	FALSE	FFLLSSSSYY**CC*WLLLLPPPPHHQQRRRRIIIMTTTTNNKKSSRRVVVVAAAADDEEGGGG	FFLLSSSSYY??CC?WLLLLPPPPHHQQRRRRIIIMTTTTNNKKSSRRVVVVAAAADDEEGGGG	0	3	3	61	0	0	61
195	B	GCA_001763715.1	Campylobacter coli	FALSE	FFLLSSSSYY**CC*WLLLLPPPPHHQQRRRRIIIMTTTTNNKKSSRRVVVVAAAADDEEGGGG	FFLLSSSSYY??CC?WLLLLPPPPHHQQRRRRIIIMTTTTNNKKSSRRVVVVAAAADDEEGGGG	0	3	3	61	0	0	61
195	B	GCA_001763775.1	Campylobacter coli	FALSE	FFLLSSSSYY**CC*WLLLLPPPPHHQQRRRRIIIMTTTTNNKKSSRRVVVVAAAADDEEGGGG	FFLLSSSSYY??CC?WLLLLPPPPHHQQRRRRIIIMTTTTNNKKSSRRVVVVAAAADDEEGGGG	0	3	3	61	0	0	61
195	B	GCA_001763785.1	Campylobacter coli	FALSE	FFLLSSSSYY**CC*WLLLLPPPPHHQQRRRRIIIMTTTTNNKKSSRRVVVVAAAADDEEGGGG	FFLLSSSSYY??CC?WLLLLPPPPHHQQRRRRIIIMTTTTNNKKSSRRVVVVAAAADDEEGGGG	0	3	3	61	0	0	61
195	B	GCA_001763805.1	Campylobacter coli	FALSE	FFLLSSSSYY**CC*WLLLLPPPPHHQQRRRRIIIMTTTTNNKKSSRRVVVVAAAADDEEGGGG	FFLLSSSSYY??CC?WLLLLPPPPHHQQRRRRIIIMTTTTNNKKSSRRVVVVAAAADDEEGGGG	0	3	3	61	0	0	61
195	B	GCA_001763835.1	Campylobacter coli	FALSE	FFLLSSSSYY**CC*WLLLLPPPPHHQQRRRRIIIMTTTTNNKKSSRRVVVVAAAADDEEGGGG	FFLLSSSSYY??CC?WLLLLPPPPHHQQRRRRIIIMTTTTNNKKSSRRVVVVAAAADDEEGGGG	0	3	3	61	0	0	61
195	B	GCA_001763885.1	Campylobacter coli	FALSE	FFLLSSSSYY**CC*WLLLLPPPPHHQQRRRRIIIMTTTTNNKKSSRRVVVVAAAADDEEGGGG	FFLLSSSSYY??CC?WLLLLPPPPHHQQRRRRIIIMTTTTNNKKSSRRVVVVAAAADDEEGGGG	0	3	3	61	0	0	61
195	B	GCA_001763935.1	Campylobacter coli	FALSE	FFLLSSSSYY**CC*WLLLLPPPPHHQQRRRRIIIMTTTTNNKKSSRRVVVVAAAADDEEGGGG	FFLLSSSSYY??CC?WLLLLPPPPHHQQRRRRIIIMTTTTNNKKSSRRVVVVAAAADDEEGGGG	0	3	3	61	0	0	61
195	B	GCA_001763955.1	Campylobacter coli	FALSE	FFLLSSSSYY**CC*WLLLLPPPPHHQQRRRRIIIMTTTTNNKKSSRRVVVVAAAADDEEGGGG	FFLLSSSSYY??CC?WLLLLPPPPHHQQRRRRIIIMTTTTNNKKSSRRVVVVAAAADDEEGGGG	0	3	3	61	0	0	61
195	B	GCA_001763995.1	Campylobacter coli	FALSE	FFLLSSSSYY**CC*WLLLLPPPPHHQQRRRRIIIMTTTTNNKKSSRRVVVVAAAADDEEGGGG	FFLLSSSSYY??CC?WLLLLPPPPHHQQRRRRIIIMTTTTNNKKSSRRVVVVAAAADDEEGGGG	0	3	3	61	0	0	61
195	B	GCA_001764015.1	Campylobacter coli	FALSE	FFLLSSSSYY**CC*WLLLLPPPPHHQQRRRRIIIMTTTTNNKKSSRRVVVVAAAADDEEGGGG	FFLLSSSSYY??CC?WLLLLPPPPHHQQRRRRIIIMTTTTNNKKSSRRVVVVAAAADDEEGGGG	0	3	3	61	0	0	61
195	B	GCA_001764035.1	Campylobacter coli	FALSE	FFLLSSSSYY**CC*WLLLLPPPPHHQQRRRRIIIMTTTTNNKKSSRRVVVVAAAADDEEGGGG	FFLLSSSSYY??CC?WLLLLPPPPHHQQRRRRIIIMTTTTNNKKSSRRVVVVAAAADDEEGGGG	0	3	3	61	0	0	61
195	B	GCA_001764045.1	Campylobacter coli	FALSE	FFLLSSSSYY**CC*WLLLLPPPPHHQQRRRRIIIMTTTTNNKKSSRRVVVVAAAADDEEGGGG	FFLLSSSSYY??CC?WLLLLPPPPHHQQRRRRIIIMTTTTNNKKSSRRVVVVAAAADDEEGGGG	0	3	3	61	0	0	61
195	B	GCA_001764075.1	Campylobacter coli	FALSE	FFLLSSSSYY**CC*WLLLLPPPPHHQQRRRRIIIMTTTTNNKKSSRRVVVVAAAADDEEGGGG	FFLLSSSSYY??CC?WLLLLPPPPHHQQRRRRIIIMTTTTNNKKSSRRVVVVAAAADDEEGGGG	0	3	3	61	0	0	61
195	B	GCA_001764395.1	Campylobacter coli	FALSE	FFLLSSSSYY**CC*WLLLLPPPPHHQQRRRRIIIMTTTTNNKKSSRRVVVVAAAADDEEGGGG	FFLLSSSSYY??CC?WLLLLPPPPHHQQRRRRIIIMTTTTNNKKSSRRVVVVAAAADDEEGGGG	0	3	3	61	0	0	61
195	B	GCA_001764575.1	Campylobacter coli	FALSE	FFLLSSSSYY**CC*WLLLLPPPPHHQQRRRRIIIMTTTTNNKKSSRRVVVVAAAADDEEGGGG	FFLLSSSSYY??CC?WLLLLPPPPHHQQRRRRIIIMTTTTNNKKSSRRVVVVAAAADDEEGGGG	0	3	3	61	0	0	61
195	B	GCA_001765195.1	Campylobacter coli	FALSE	FFLLSSSSYY**CC*WLLLLPPPPHHQQRRRRIIIMTTTTNNKKSSRRVVVVAAAADDEEGGGG	FFLLSSSSYY??CC?WLLLLPPPPHHQQRRRRIIIMTTTTNNKKSSRRVVVVAAAADDEEGGGG	0	3	3	61	0	0	61
195	B	GCA_001865455.1	Campylobacter coli	FALSE	FFLLSSSSYY**CC*WLLLLPPPPHHQQRRRRIIIMTTTTNNKKSSRRVVVVAAAADDEEGGGG	FFLLSSSSYY??CC?WLLLLPPPPHHQQRRRRIIIMTTTTNNKKSSRRVVVVAAAADDEEGGGG	0	3	3	61	0	0	61
195	B	GCA_001865475.1	Campylobacter coli	FALSE	FFLLSSSSYY**CC*WLLLLPPPPHHQQRRRRIIIMTTTTNNKKSSRRVVVVAAAADDEEGGGG	FFLLSSSSYY??CC?WLLLLPPPPHHQQRRRRIIIMTTTTNNKKSSRRVVVVAAAADDEEGGGG	0	3	3	61	0	0	61
195	B	GCA_001865495.1	Campylobacter coli	FALSE	FFLLSSSSYY**CC*WLLLLPPPPHHQQRRRRIIIMTTTTNNKKSSRRVVVVAAAADDEEGGGG	FFLLSSSSYY??CC?WLLLLPPPPHHQQRRRRIIIMTTTTNNKKSSRRVVVVAAAADDEEGGGG	0	3	3	61	0	0	61
195	B	GCA_001865515.1	Campylobacter coli	FALSE	FFLLSSSSYY**CC*WLLLLPPPPHHQQRRRRIIIMTTTTNNKKSSRRVVVVAAAADDEEGGGG	FFLLSSSSYY??CC?WLLLLPPPPHHQQRRRRIIIMTTTTNNKKSSRRVVVVAAAADDEEGGGG	0	3	3	61	0	0	61
195	B	GCA_001865535.1	Campylobacter coli	FALSE	FFLLSSSSYY**CC*WLLLLPPPPHHQQRRRRIIIMTTTTNNKKSSRRVVVVAAAADDEEGGGG	FFLLSSSSYY??CC?WLLLLPPPPHHQQRRRRIIIMTTTTNNKKSSRRVVVVAAAADDEEGGGG	0	3	3	61	0	0	61
195	B	GCA_001865555.1	Campylobacter coli	FALSE	FFLLSSSSYY**CC*WLLLLPPPPHHQQRRRRIIIMTTTTNNKKSSRRVVVVAAAADDEEGGGG	FFLLSSSSYY??CC?WLLLLPPPPHHQQRRRRIIIMTTTTNNKKSSRRVVVVAAAADDEEGGGG	0	3	3	61	0	0	61
195	B	GCA_001912905.1	Campylobacter coli	FALSE	FFLLSSSSYY**CC*WLLLLPPPPHHQQRRRRIIIMTTTTNNKKSSRRVVVVAAAADDEEGGGG	FFLLSSSSYY??CC?WLLLLPPPPHHQQRRRRIIIMTTTTNNKKSSRRVVVVAAAADDEEGGGG	0	3	3	61	0	0	61
195	B	GCA_001936355.1	Campylobacter coli	FALSE	FFLLSSSSYY**CC*WLLLLPPPPHHQQRRRRIIIMTTTTNNKKSSRRVVVVAAAADDEEGGGG	FFLLSSSSYY??CC?WLLLLPPPPHHQQRRRRIIIMTTTTNNKKSSRRVVVVAAAADDEEGGGG	0	3	3	61	0	0	61
195	B	GCA_002000205.1	Campylobacter coli	FALSE	FFLLSSSSYY**CC*WLLLLPPPPHHQQRRRRIIIMTTTTNNKKSSRRVVVVAAAADDEEGGGG	FFLLSSSSYY??CC?WLLLLPPPPHHQQRRRRIIIMTTTTNNKKSSRRVVVVAAAADDEEGGGG	0	3	3	61	0	0	61
195	B	GCA_002019865.1	Campylobacter coli	FALSE	FFLLSSSSYY**CC*WLLLLPPPPHHQQRRRRIIIMTTTTNNKKSSRRVVVVAAAADDEEGGGG	FFLLSSSSYY??CC?WLLLLPPPPHHQQRRRRIIIMTTTTNNKKSSRRVVVVAAAADDEEGGGG	0	3	3	61	0	0	61
195	B	GCA_002019885.1	Campylobacter coli	FALSE	FFLLSSSSYY**CC*WLLLLPPPPHHQQRRRRIIIMTTTTNNKKSSRRVVVVAAAADDEEGGGG	FFLLSSSSYY??CC?WLLLLPPPPHHQQRRRRIIIMTTTTNNKKSSRRVVVVAAAADDEEGGGG	0	3	3	61	0	0	61
195	B	GCA_002019955.1	Campylobacter coli	FALSE	FFLLSSSSYY**CC*WLLLLPPPPHHQQRRRRIIIMTTTTNNKKSSRRVVVVAAAADDEEGGGG	FFLLSSSSYY??CC?WLLLLPPPPHHQQRRRRIIIMTTTTNNKKSSRRVVVVAAAADDEEGGGG	0	3	3	61	0	0	61
195	B	GCA_002019975.1	Campylobacter coli	FALSE	FFLLSSSSYY**CC*WLLLLPPPPHHQQRRRRIIIMTTTTNNKKSSRRVVVVAAAADDEEGGGG	FFLLSSSSYY??CC?WLLLLPPPPHHQQRRRRIIIMTTTTNNKKSSRRVVVVAAAADDEEGGGG	0	3	3	61	0	0	61
195	B	GCA_002019985.1	Campylobacter coli	FALSE	FFLLSSSSYY**CC*WLLLLPPPPHHQQRRRRIIIMTTTTNNKKSSRRVVVVAAAADDEEGGGG	FFLLSSSSYY??CC?WLLLLPPPPHHQQRRRRIIIMTTTTNNKKSSRRVVVVAAAADDEEGGGG	0	3	3	61	0	0	61
195	B	GCA_002020015.1	Campylobacter coli	FALSE	FFLLSSSSYY**CC*WLLLLPPPPHHQQRRRRIIIMTTTTNNKKSSRRVVVVAAAADDEEGGGG	FFLLSSSSYY??CC?WLLLLPPPPHHQQRRRRIIIMTTTTNNKKSSRRVVVVAAAADDEEGGGG	0	3	3	61	0	0	61
195	B	GCA_002020035.1	Campylobacter coli	FALSE	FFLLSSSSYY**CC*WLLLLPPPPHHQQRRRRIIIMTTTTNNKKSSRRVVVVAAAADDEEGGGG	FFLLSSSSYY??CC?WLLLLPPPPHHQQRRRRIIIMTTTTNNKKSSRRVVVVAAAADDEEGGGG	0	3	3	61	0	0	61
195	B	GCA_002020085.1	Campylobacter coli	FALSE	FFLLSSSSYY**CC*WLLLLPPPPHHQQRRRRIIIMTTTTNNKKSSRRVVVVAAAADDEEGGGG	FFLLSSSSYY??CC?WLLLLPPPPHHQQRRRRIIIMTTTTNNKKSSRRVVVVAAAADDEEGGGG	0	3	3	61	0	0	61
195	B	GCA_002024185.1	Campylobacter coli	FALSE	FFLLSSSSYY**CC*WLLLLPPPPHHQQRRRRIIIMTTTTNNKKSSRRVVVVAAAADDEEGGGG	FFLLSSSSYY??CC?WLLLLPPPPHHQQRRRRIIIMTTTTNNKKSSRRVVVVAAAADDEEGGGG	0	3	3	61	0	0	61
195	B	GCA_002118015.1	Campylobacter coli	FALSE	FFLLSSSSYY**CC*WLLLLPPPPHHQQRRRRIIIMTTTTNNKKSSRRVVVVAAAADDEEGGGG	FFLLSSSSYY??CC?WLLLLPPPPHHQQRRRRIIIMTTTTNNKKSSRRVVVVAAAADDEEGGGG	0	3	3	61	0	0	61
195	B	GCA_002178015.1	Campylobacter coli	FALSE	FFLLSSSSYY**CC*WLLLLPPPPHHQQRRRRIIIMTTTTNNKKSSRRVVVVAAAADDEEGGGG	FFLLSSSSYY??CC?WLLLLPPPPHHQQRRRRIIIMTTTTNNKKSSRRVVVVAAAADDEEGGGG	0	3	3	61	0	0	61
195	B	GCA_002178515.1	Campylobacter coli	FALSE	FFLLSSSSYY**CC*WLLLLPPPPHHQQRRRRIIIMTTTTNNKKSSRRVVVVAAAADDEEGGGG	FFLLSSSSYY??CC?WLLLLPPPPHHQQRRRRIIIMTTTTNNKKSSRRVVVVAAAADDEEGGGG	0	3	3	61	0	0	61
195	B	GCA_002178715.1	Campylobacter coli	FALSE	FFLLSSSSYY**CC*WLLLLPPPPHHQQRRRRIIIMTTTTNNKKSSRRVVVVAAAADDEEGGGG	FFLLSSSSYY??CC?WLLLLPPPPHHQQRRRRIIIMTTTTNNKKSSRRVVVVAAAADDEEGGGG	0	3	3	61	0	0	61
195	B	GCA_002178855.1	Campylobacter coli	FALSE	FFLLSSSSYY**CC*WLLLLPPPPHHQQRRRRIIIMTTTTNNKKSSRRVVVVAAAADDEEGGGG	FFLLSSSSYY??CC?WLLLLPPPPHHQQRRRRIIIMTTTTNNKKSSRRVVVVAAAADDEEGGGG	0	3	3	61	0	0	61
195	B	GCA_002178865.1	Campylobacter coli	FALSE	FFLLSSSSYY**CC*WLLLLPPPPHHQQRRRRIIIMTTTTNNKKSSRRVVVVAAAADDEEGGGG	FFLLSSSSYY??CC?WLLLLPPPPHHQQRRRRIIIMTTTTNNKKSSRRVVVVAAAADDEEGGGG	0	3	3	61	0	0	61
195	B	GCA_002178875.1	Campylobacter coli	FALSE	FFLLSSSSYY**CC*WLLLLPPPPHHQQRRRRIIIMTTTTNNKKSSRRVVVVAAAADDEEGGGG	FFLLSSSSYY??CC?WLLLLPPPPHHQQRRRRIIIMTTTTNNKKSSRRVVVVAAAADDEEGGGG	0	3	3	61	0	0	61
195	B	GCA_002207945.1	Campylobacter coli HN-CCD07046	FALSE	FFLLSSSSYY**CC*WLLLLPPPPHHQQRRRRIIIMTTTTNNKKSSRRVVVVAAAADDEEGGGG	FFLLSSSSYY??CC?WLLLLPPPPHHQQRRRRIIIMTTTTNNKKSSRRVVVVAAAADDEEGGGG	0	3	3	61	0	0	61
195	B	GCA_002207965.1	Campylobacter coli JL-CDD-LMH	FALSE	FFLLSSSSYY**CC*WLLLLPPPPHHQQRRRRIIIMTTTTNNKKSSRRVVVVAAAADDEEGGGG	FFLLSSSSYY??CC?WLLLLPPPPHHQQRRRRIIIMTTTTNNKKSSRRVVVVAAAADDEEGGGG	0	3	3	61	0	0	61
195	B	GCA_002407145.1	Campylobacter coli	FALSE	FFLLSSSSYY**CC*WLLLLPPPPHHQQRRRRIIIMTTTTNNKKSSRRVVVVAAAADDEEGGGG	FFLLSSSSYY??CC?WLLLLPPPPHHQQRRRRIIIMTTTTNNKKSSRRVVVVAAAADDEEGGGG	0	3	3	61	0	0	61
195	B	GCA_002843985.1	Campylobacter coli	FALSE	FFLLSSSSYY**CC*WLLLLPPPPHHQQRRRRIIIMTTTTNNKKSSRRVVVVAAAADDEEGGGG	FFLLSSSSYY??CC?WLLLLPPPPHHQQRRRRIIIMTTTTNNKKSSRRVVVVAAAADDEEGGGG	0	3	3	61	0	0	61
195	B	GCA_003427255.1	Campylobacter coli	FALSE	FFLLSSSSYY**CC*WLLLLPPPPHHQQRRRRIIIMTTTTNNKKSSRRVVVVAAAADDEEGGGG	FFLLSSSSYY??CC?WLLLLPPPPHHQQRRRRIIIMTTTTNNKKSSRRVVVVAAAADDEEGGGG	0	3	3	61	0	0	61
195	B	GCA_003427275.1	Campylobacter coli	FALSE	FFLLSSSSYY**CC*WLLLLPPPPHHQQRRRRIIIMTTTTNNKKSSRRVVVVAAAADDEEGGGG	FFLLSSSSYY??CC?WLLLLPPPPHHQQRRRRIIIMTTTTNNKKSSRRVVVVAAAADDEEGGGG	0	3	3	61	0	0	61
195	B	GCA_003427295.1	Campylobacter coli	FALSE	FFLLSSSSYY**CC*WLLLLPPPPHHQQRRRRIIIMTTTTNNKKSSRRVVVVAAAADDEEGGGG	FFLLSSSSYY??CC?WLLLLPPPPHHQQRRRRIIIMTTTTNNKKSSRRVVVVAAAADDEEGGGG	0	3	3	61	0	0	61
195	B	GCA_003427315.1	Campylobacter coli	FALSE	FFLLSSSSYY**CC*WLLLLPPPPHHQQRRRRIIIMTTTTNNKKSSRRVVVVAAAADDEEGGGG	FFLLSSSSYY??CC?WLLLLPPPPHHQQRRRRIIIMTTTTNNKKSSRRVVVVAAAADDEEGGGG	0	3	3	61	0	0	61
195	B	GCA_003590895.1	Campylobacter coli	FALSE	FFLLSSSSYY**CC*WLLLLPPPPHHQQRRRRIIIMTTTTNNKKSSRRVVVVAAAADDEEGGGG	FFLLSSSSYY??CC?WLLLLPPPPHHQQRRRRIIIMTTTTNNKKSSRRVVVVAAAADDEEGGGG	0	3	3	61	0	0	61
195	B	GCA_003590915.1	Campylobacter coli	FALSE	FFLLSSSSYY**CC*WLLLLPPPPHHQQRRRRIIIMTTTTNNKKSSRRVVVVAAAADDEEGGGG	FFLLSSSSYY??CC?WLLLLPPPPHHQQRRRRIIIMTTTTNNKKSSRRVVVVAAAADDEEGGGG	0	3	3	61	0	0	61
195	B	GCA_003590965.1	Campylobacter coli	FALSE	FFLLSSSSYY**CC*WLLLLPPPPHHQQRRRRIIIMTTTTNNKKSSRRVVVVAAAADDEEGGGG	FFLLSSSSYY??CC?WLLLLPPPPHHQQRRRRIIIMTTTTNNKKSSRRVVVVAAAADDEEGGGG	0	3	3	61	0	0	61
195	B	GCA_003590975.1	Campylobacter coli	FALSE	FFLLSSSSYY**CC*WLLLLPPPPHHQQRRRRIIIMTTTTNNKKSSRRVVVVAAAADDEEGGGG	FFLLSSSSYY??CC?WLLLLPPPPHHQQRRRRIIIMTTTTNNKKSSRRVVVVAAAADDEEGGGG	0	3	3	61	0	0	61
195	B	GCA_003970975.1	Campylobacter coli	FALSE	FFLLSSSSYY**CC*WLLLLPPPPHHQQRRRRIIIMTTTTNNKKSSRRVVVVAAAADDEEGGGG	FFLLSSSSYY??CC?WLLLLPPPPHHQQRRRRIIIMTTTTNNKKSSRRVVVVAAAADDEEGGGG	0	3	3	61	0	0	61
195	B	GCA_003970985.1	Campylobacter coli	FALSE	FFLLSSSSYY**CC*WLLLLPPPPHHQQRRRRIIIMTTTTNNKKSSRRVVVVAAAADDEEGGGG	FFLLSSSSYY??CC?WLLLLPPPPHHQQRRRRIIIMTTTTNNKKSSRRVVVVAAAADDEEGGGG	0	3	3	61	0	0	61
195	B	GCA_003970995.1	Campylobacter coli	FALSE	FFLLSSSSYY**CC*WLLLLPPPPHHQQRRRRIIIMTTTTNNKKSSRRVVVVAAAADDEEGGGG	FFLLSSSSYY??CC?WLLLLPPPPHHQQRRRRIIIMTTTTNNKKSSRRVVVVAAAADDEEGGGG	0	3	3	61	0	0	61
195	B	GCA_003971005.1	Campylobacter coli	FALSE	FFLLSSSSYY**CC*WLLLLPPPPHHQQRRRRIIIMTTTTNNKKSSRRVVVVAAAADDEEGGGG	FFLLSSSSYY??CC?WLLLLPPPPHHQQRRRRIIIMTTTTNNKKSSRRVVVVAAAADDEEGGGG	0	3	3	61	0	0	61
195	B	GCA_003971055.1	Campylobacter coli	FALSE	FFLLSSSSYY**CC*WLLLLPPPPHHQQRRRRIIIMTTTTNNKKSSRRVVVVAAAADDEEGGGG	FFLLSSSSYY??CC?WLLLLPPPPHHQQRRRRIIIMTTTTNNKKSSRRVVVVAAAADDEEGGGG	0	3	3	61	0	0	61
195	B	GCA_003977055.1	Campylobacter coli	FALSE	FFLLSSSSYY**CC*WLLLLPPPPHHQQRRRRIIIMTTTTNNKKSSRRVVVVAAAADDEEGGGG	FFLLSSSSYY??CC?WLLLLPPPPHHQQRRRRIIIMTTTTNNKKSSRRVVVVAAAADDEEGGGG	0	3	3	61	0	0	61
195	B	GCA_003977095.1	Campylobacter coli	FALSE	FFLLSSSSYY**CC*WLLLLPPPPHHQQRRRRIIIMTTTTNNKKSSRRVVVVAAAADDEEGGGG	FFLLSSSSYY??CC?WLLLLPPPPHHQQRRRRIIIMTTTTNNKKSSRRVVVVAAAADDEEGGGG	0	3	3	61	0	0	61
195	B	GCA_003977265.1	Campylobacter coli	FALSE	FFLLSSSSYY**CC*WLLLLPPPPHHQQRRRRIIIMTTTTNNKKSSRRVVVVAAAADDEEGGGG	FFLLSSSSYY??CC?WLLLLPPPPHHQQRRRRIIIMTTTTNNKKSSRRVVVVAAAADDEEGGGG	0	3	3	61	0	0	61
195	B	GCA_003996815.1	Campylobacter coli	FALSE	FFLLSSSSYY**CC*WLLLLPPPPHHQQRRRRIIIMTTTTNNKKSSRRVVVVAAAADDEEGGGG	FFLLSSSSYY??CC?WLLLLPPPPHHQQRRRRIIIMTTTTNNKKSSRRVVVVAAAADDEEGGGG	0	3	3	61	0	0	61
195	B	GCA_004307315.1	Campylobacter coli	FALSE	FFLLSSSSYY**CC*WLLLLPPPPHHQQRRRRIIIMTTTTNNKKSSRRVVVVAAAADDEEGGGG	FFLLSSSSYY??CC?WLLLLPPPPHHQQRRRRIIIMTTTTNNKKSSRRVVVVAAAADDEEGGGG	0	3	3	61	0	0	61
195	B	GCA_004329325.1	Campylobacter coli	FALSE	FFLLSSSSYY**CC*WLLLLPPPPHHQQRRRRIIIMTTTTNNKKSSRRVVVVAAAADDEEGGGG	FFLLSSSSYY??CC?WLLLLPPPPHHQQRRRRIIIMTTTTNNKKSSRRVVVVAAAADDEEGGGG	0	3	3	61	0	0	61
195	B	GCA_004329355.1	Campylobacter coli	FALSE	FFLLSSSSYY**CC*WLLLLPPPPHHQQRRRRIIIMTTTTNNKKSSRRVVVVAAAADDEEGGGG	FFLLSSSSYY??CC?WLLLLPPPPHHQQRRRRIIIMTTTTNNKKSSRRVVVVAAAADDEEGGGG	0	3	3	61	0	0	61
195	B	GCA_004368245.1	Campylobacter coli	FALSE	FFLLSSSSYY**CC*WLLLLPPPPHHQQRRRRIIIMTTTTNNKKSSRRVVVVAAAADDEEGGGG	FFLLSSSSYY??CC?WLLLLPPPPHHQQRRRRIIIMTTTTNNKKSSRRVVVVAAAADDEEGGGG	0	3	3	61	0	0	61
195	B	GCA_004368265.1	Campylobacter coli	FALSE	FFLLSSSSYY**CC*WLLLLPPPPHHQQRRRRIIIMTTTTNNKKSSRRVVVVAAAADDEEGGGG	FFLLSSSSYY??CC?WLLLLPPPPHHQQRRRRIIIMTTTTNNKKSSRRVVVVAAAADDEEGGGG	0	3	3	61	0	0	61
195	B	GCA_004368275.1	Campylobacter coli	FALSE	FFLLSSSSYY**CC*WLLLLPPPPHHQQRRRRIIIMTTTTNNKKSSRRVVVVAAAADDEEGGGG	FFLLSSSSYY??CC?WLLLLPPPPHHQQRRRRIIIMTTTTNNKKSSRRVVVVAAAADDEEGGGG	0	3	3	61	0	0	61
195	B	GCA_004368335.1	Campylobacter coli	FALSE	FFLLSSSSYY**CC*WLLLLPPPPHHQQRRRRIIIMTTTTNNKKSSRRVVVVAAAADDEEGGGG	FFLLSSSSYY??CC?WLLLLPPPPHHQQRRRRIIIMTTTTNNKKSSRRVVVVAAAADDEEGGGG	0	3	3	61	0	0	61
195	B	GCA_004368345.1	Campylobacter coli	FALSE	FFLLSSSSYY**CC*WLLLLPPPPHHQQRRRRIIIMTTTTNNKKSSRRVVVVAAAADDEEGGGG	FFLLSSSSYY??CC?WLLLLPPPPHHQQRRRRIIIMTTTTNNKKSSRRVVVVAAAADDEEGGGG	0	3	3	61	0	0	61
195	B	GCA_005145645.1	Campylobacter coli	FALSE	FFLLSSSSYY**CC*WLLLLPPPPHHQQRRRRIIIMTTTTNNKKSSRRVVVVAAAADDEEGGGG	FFLLSSSSYY??CC?WLLLLPPPPHHQQRRRRIIIMTTTTNNKKSSRRVVVVAAAADDEEGGGG	0	3	3	61	0	0	61
195	B	GCA_005145655.1	Campylobacter coli	FALSE	FFLLSSSSYY**CC*WLLLLPPPPHHQQRRRRIIIMTTTTNNKKSSRRVVVVAAAADDEEGGGG	FFLLSSSSYY??CC?WLLLLPPPPHHQQRRRRIIIMTTTTNNKKSSRRVVVVAAAADDEEGGGG	0	3	3	61	0	0	61
195	B	GCA_005145685.1	Campylobacter coli	FALSE	FFLLSSSSYY**CC*WLLLLPPPPHHQQRRRRIIIMTTTTNNKKSSRRVVVVAAAADDEEGGGG	FFLLSSSSYY??CC?WLLLLPPPPHHQQRRRRIIIMTTTTNNKKSSRRVVVVAAAADDEEGGGG	0	3	3	61	0	0	61
195	B	GCA_005517455.1	Campylobacter coli	FALSE	FFLLSSSSYY**CC*WLLLLPPPPHHQQRRRRIIIMTTTTNNKKSSRRVVVVAAAADDEEGGGG	FFLLSSSSYY??CC?WLLLLPPPPHHQQRRRRIIIMTTTTNNKKSSRRVVVVAAAADDEEGGGG	0	3	3	61	0	0	61
195	B	GCA_006346685.1	Campylobacter coli	FALSE	FFLLSSSSYY**CC*WLLLLPPPPHHQQRRRRIIIMTTTTNNKKSSRRVVVVAAAADDEEGGGG	FFLLSSSSYY??CC?WLLLLPPPPHHQQRRRRIIIMTTTTNNKKSSRRVVVVAAAADDEEGGGG	0	3	3	61	0	0	61
195	B	GCA_006346865.1	Campylobacter coli	FALSE	FFLLSSSSYY**CC*WLLLLPPPPHHQQRRRRIIIMTTTTNNKKSSRRVVVVAAAADDEEGGGG	FFLLSSSSYY??CC?WLLLLPPPPHHQQRRRRIIIMTTTTNNKKSSRRVVVVAAAADDEEGGGG	0	3	3	61	0	0	61
195	B	GCA_006346985.1	Campylobacter coli	FALSE	FFLLSSSSYY**CC*WLLLLPPPPHHQQRRRRIIIMTTTTNNKKSSRRVVVVAAAADDEEGGGG	FFLLSSSSYY??CC?WLLLLPPPPHHQQRRRRIIIMTTTTNNKKSSRRVVVVAAAADDEEGGGG	0	3	3	61	0	0	61
195	B	GCA_006347295.1	Campylobacter coli	FALSE	FFLLSSSSYY**CC*WLLLLPPPPHHQQRRRRIIIMTTTTNNKKSSRRVVVVAAAADDEEGGGG	FFLLSSSSYY??CC?WLLLLPPPPHHQQRRRRIIIMTTTTNNKKSSRRVVVVAAAADDEEGGGG	0	3	3	61	0	0	61
195	B	GCA_006347455.1	Campylobacter coli	FALSE	FFLLSSSSYY**CC*WLLLLPPPPHHQQRRRRIIIMTTTTNNKKSSRRVVVVAAAADDEEGGGG	FFLLSSSSYY??CC?WLLLLPPPPHHQQRRRRIIIMTTTTNNKKSSRRVVVVAAAADDEEGGGG	0	3	3	61	0	0	61
195	B	GCA_006347645.1	Campylobacter coli	FALSE	FFLLSSSSYY**CC*WLLLLPPPPHHQQRRRRIIIMTTTTNNKKSSRRVVVVAAAADDEEGGGG	FFLLSSSSYY??CC?WLLLLPPPPHHQQRRRRIIIMTTTTNNKKSSRRVVVVAAAADDEEGGGG	0	3	3	61	0	0	61
195	B	GCA_006348005.1	Campylobacter coli	FALSE	FFLLSSSSYY**CC*WLLLLPPPPHHQQRRRRIIIMTTTTNNKKSSRRVVVVAAAADDEEGGGG	FFLLSSSSYY??CC?WLLLLPPPPHHQQRRRRIIIMTTTTNNKKSSRRVVVVAAAADDEEGGGG	0	3	3	61	0	0	61
195	B	GCA_006348085.1	Campylobacter coli	FALSE	FFLLSSSSYY**CC*WLLLLPPPPHHQQRRRRIIIMTTTTNNKKSSRRVVVVAAAADDEEGGGG	FFLLSSSSYY??CC?WLLLLPPPPHHQQRRRRIIIMTTTTNNKKSSRRVVVVAAAADDEEGGGG	0	3	3	61	0	0	61
195	B	GCA_006348115.1	Campylobacter coli	FALSE	FFLLSSSSYY**CC*WLLLLPPPPHHQQRRRRIIIMTTTTNNKKSSRRVVVVAAAADDEEGGGG	FFLLSSSSYY??CC?WLLLLPPPPHHQQRRRRIIIMTTTTNNKKSSRRVVVVAAAADDEEGGGG	0	3	3	61	0	0	61
195	B	GCA_006348225.1	Campylobacter coli	FALSE	FFLLSSSSYY**CC*WLLLLPPPPHHQQRRRRIIIMTTTTNNKKSSRRVVVVAAAADDEEGGGG	FFLLSSSSYY??CC?WLLLLPPPPHHQQRRRRIIIMTTTTNNKKSSRRVVVVAAAADDEEGGGG	0	3	3	61	0	0	61
195	B	GCA_006348485.1	Campylobacter coli	FALSE	FFLLSSSSYY**CC*WLLLLPPPPHHQQRRRRIIIMTTTTNNKKSSRRVVVVAAAADDEEGGGG	FFLLSSSSYY??CC?WLLLLPPPPHHQQRRRRIIIMTTTTNNKKSSRRVVVVAAAADDEEGGGG	0	3	3	61	0	0	61
195	B	GCA_006348495.1	Campylobacter coli	FALSE	FFLLSSSSYY**CC*WLLLLPPPPHHQQRRRRIIIMTTTTNNKKSSRRVVVVAAAADDEEGGGG	FFLLSSSSYY??CC?WLLLLPPPPHHQQRRRRIIIMTTTTNNKKSSRRVVVVAAAADDEEGGGG	0	3	3	61	0	0	61
195	B	GCA_006348765.1	Campylobacter coli	FALSE	FFLLSSSSYY**CC*WLLLLPPPPHHQQRRRRIIIMTTTTNNKKSSRRVVVVAAAADDEEGGGG	FFLLSSSSYY??CC?WLLLLPPPPHHQQRRRRIIIMTTTTNNKKSSRRVVVVAAAADDEEGGGG	0	3	3	61	0	0	61
195	B	GCA_006349385.1	Campylobacter coli	FALSE	FFLLSSSSYY**CC*WLLLLPPPPHHQQRRRRIIIMTTTTNNKKSSRRVVVVAAAADDEEGGGG	FFLLSSSSYY??CC?WLLLLPPPPHHQQRRRRIIIMTTTTNNKKSSRRVVVVAAAADDEEGGGG	0	3	3	61	0	0	61
195	B	GCA_006349395.1	Campylobacter coli	FALSE	FFLLSSSSYY**CC*WLLLLPPPPHHQQRRRRIIIMTTTTNNKKSSRRVVVVAAAADDEEGGGG	FFLLSSSSYY??CC?WLLLLPPPPHHQQRRRRIIIMTTTTNNKKSSRRVVVVAAAADDEEGGGG	0	3	3	61	0	0	61
195	B	GCA_006349405.1	Campylobacter coli	FALSE	FFLLSSSSYY**CC*WLLLLPPPPHHQQRRRRIIIMTTTTNNKKSSRRVVVVAAAADDEEGGGG	FFLLSSSSYY??CC?WLLLLPPPPHHQQRRRRIIIMTTTTNNKKSSRRVVVVAAAADDEEGGGG	0	3	3	61	0	0	61
195	B	GCA_006349415.1	Campylobacter coli	FALSE	FFLLSSSSYY**CC*WLLLLPPPPHHQQRRRRIIIMTTTTNNKKSSRRVVVVAAAADDEEGGGG	FFLLSSSSYY??CC?WLLLLPPPPHHQQRRRRIIIMTTTTNNKKSSRRVVVVAAAADDEEGGGG	0	3	3	61	0	0	61
195	B	GCA_006349425.1	Campylobacter coli	FALSE	FFLLSSSSYY**CC*WLLLLPPPPHHQQRRRRIIIMTTTTNNKKSSRRVVVVAAAADDEEGGGG	FFLLSSSSYY??CC?WLLLLPPPPHHQQRRRRIIIMTTTTNNKKSSRRVVVVAAAADDEEGGGG	0	3	3	61	0	0	61
195	B	GCA_006349485.1	Campylobacter coli	FALSE	FFLLSSSSYY**CC*WLLLLPPPPHHQQRRRRIIIMTTTTNNKKSSRRVVVVAAAADDEEGGGG	FFLLSSSSYY??CC?WLLLLPPPPHHQQRRRRIIIMTTTTNNKKSSRRVVVVAAAADDEEGGGG	0	3	3	61	0	0	61
195	B	GCA_006349495.1	Campylobacter coli	FALSE	FFLLSSSSYY**CC*WLLLLPPPPHHQQRRRRIIIMTTTTNNKKSSRRVVVVAAAADDEEGGGG	FFLLSSSSYY??CC?WLLLLPPPPHHQQRRRRIIIMTTTTNNKKSSRRVVVVAAAADDEEGGGG	0	3	3	61	0	0	61
195	B	GCA_006349525.1	Campylobacter coli	FALSE	FFLLSSSSYY**CC*WLLLLPPPPHHQQRRRRIIIMTTTTNNKKSSRRVVVVAAAADDEEGGGG	FFLLSSSSYY??CC?WLLLLPPPPHHQQRRRRIIIMTTTTNNKKSSRRVVVVAAAADDEEGGGG	0	3	3	61	0	0	61
195	B	GCA_006349535.1	Campylobacter coli	FALSE	FFLLSSSSYY**CC*WLLLLPPPPHHQQRRRRIIIMTTTTNNKKSSRRVVVVAAAADDEEGGGG	FFLLSSSSYY??CC?WLLLLPPPPHHQQRRRRIIIMTTTTNNKKSSRRVVVVAAAADDEEGGGG	0	3	3	61	0	0	61
195	B	GCA_006370255.1	Campylobacter coli	FALSE	FFLLSSSSYY**CC*WLLLLPPPPHHQQRRRRIIIMTTTTNNKKSSRRVVVVAAAADDEEGGGG	FFLLSSSSYY??CC?WLLLLPPPPHHQQRRRRIIIMTTTTNNKKSSRRVVVVAAAADDEEGGGG	0	3	3	61	0	0	61
195	B	GCA_006370305.1	Campylobacter coli	FALSE	FFLLSSSSYY**CC*WLLLLPPPPHHQQRRRRIIIMTTTTNNKKSSRRVVVVAAAADDEEGGGG	FFLLSSSSYY??CC?WLLLLPPPPHHQQRRRRIIIMTTTTNNKKSSRRVVVVAAAADDEEGGGG	0	3	3	61	0	0	61
195	B	GCA_006370345.1	Campylobacter coli	FALSE	FFLLSSSSYY**CC*WLLLLPPPPHHQQRRRRIIIMTTTTNNKKSSRRVVVVAAAADDEEGGGG	FFLLSSSSYY??CC?WLLLLPPPPHHQQRRRRIIIMTTTTNNKKSSRRVVVVAAAADDEEGGGG	0	3	3	61	0	0	61
195	B	GCA_006370375.1	Campylobacter coli	FALSE	FFLLSSSSYY**CC*WLLLLPPPPHHQQRRRRIIIMTTTTNNKKSSRRVVVVAAAADDEEGGGG	FFLLSSSSYY??CC?WLLLLPPPPHHQQRRRRIIIMTTTTNNKKSSRRVVVVAAAADDEEGGGG	0	3	3	61	0	0	61
195	B	GCA_006370415.1	Campylobacter coli	FALSE	FFLLSSSSYY**CC*WLLLLPPPPHHQQRRRRIIIMTTTTNNKKSSRRVVVVAAAADDEEGGGG	FFLLSSSSYY??CC?WLLLLPPPPHHQQRRRRIIIMTTTTNNKKSSRRVVVVAAAADDEEGGGG	0	3	3	61	0	0	61
195	B	GCA_006370435.1	Campylobacter coli	FALSE	FFLLSSSSYY**CC*WLLLLPPPPHHQQRRRRIIIMTTTTNNKKSSRRVVVVAAAADDEEGGGG	FFLLSSSSYY??CC?WLLLLPPPPHHQQRRRRIIIMTTTTNNKKSSRRVVVVAAAADDEEGGGG	0	3	3	61	0	0	61
195	B	GCA_007670845.1	Campylobacter coli	FALSE	FFLLSSSSYY**CC*WLLLLPPPPHHQQRRRRIIIMTTTTNNKKSSRRVVVVAAAADDEEGGGG	FFLLSSSSYY??CC?WLLLLPPPPHHQQRRRRIIIMTTTTNNKKSSRRVVVVAAAADDEEGGGG	0	3	3	61	0	0	61
195	B	GCA_007670855.1	Campylobacter coli	FALSE	FFLLSSSSYY**CC*WLLLLPPPPHHQQRRRRIIIMTTTTNNKKSSRRVVVVAAAADDEEGGGG	FFLLSSSSYY??CC?WLLLLPPPPHHQQRRRRIIIMTTTTNNKKSSRRVVVVAAAADDEEGGGG	0	3	3	61	0	0	61
195	B	GCA_007670875.1	Campylobacter coli	FALSE	FFLLSSSSYY**CC*WLLLLPPPPHHQQRRRRIIIMTTTTNNKKSSRRVVVVAAAADDEEGGGG	FFLLSSSSYY??CC?WLLLLPPPPHHQQRRRRIIIMTTTTNNKKSSRRVVVVAAAADDEEGGGG	0	3	3	61	0	0	61
195	B	GCA_007670905.1	Campylobacter coli	FALSE	FFLLSSSSYY**CC*WLLLLPPPPHHQQRRRRIIIMTTTTNNKKSSRRVVVVAAAADDEEGGGG	FFLLSSSSYY??CC?WLLLLPPPPHHQQRRRRIIIMTTTTNNKKSSRRVVVVAAAADDEEGGGG	0	3	3	61	0	0	61
195	B	GCA_007670925.1	Campylobacter coli	FALSE	FFLLSSSSYY**CC*WLLLLPPPPHHQQRRRRIIIMTTTTNNKKSSRRVVVVAAAADDEEGGGG	FFLLSSSSYY??CC?WLLLLPPPPHHQQRRRRIIIMTTTTNNKKSSRRVVVVAAAADDEEGGGG	0	3	3	61	0	0	61
195	B	GCA_007670935.1	Campylobacter coli	FALSE	FFLLSSSSYY**CC*WLLLLPPPPHHQQRRRRIIIMTTTTNNKKSSRRVVVVAAAADDEEGGGG	FFLLSSSSYY??CC?WLLLLPPPPHHQQRRRRIIIMTTTTNNKKSSRRVVVVAAAADDEEGGGG	0	3	3	61	0	0	61
195	B	GCA_007670945.1	Campylobacter coli	FALSE	FFLLSSSSYY**CC*WLLLLPPPPHHQQRRRRIIIMTTTTNNKKSSRRVVVVAAAADDEEGGGG	FFLLSSSSYY??CC?WLLLLPPPPHHQQRRRRIIIMTTTTNNKKSSRRVVVVAAAADDEEGGGG	0	3	3	61	0	0	61
195	B	GCA_007670955.1	Campylobacter coli	FALSE	FFLLSSSSYY**CC*WLLLLPPPPHHQQRRRRIIIMTTTTNNKKSSRRVVVVAAAADDEEGGGG	FFLLSSSSYY??CC?WLLLLPPPPHHQQRRRRIIIMTTTTNNKKSSRRVVVVAAAADDEEGGGG	0	3	3	61	0	0	61
195	B	GCA_007671005.1	Campylobacter coli	FALSE	FFLLSSSSYY**CC*WLLLLPPPPHHQQRRRRIIIMTTTTNNKKSSRRVVVVAAAADDEEGGGG	FFLLSSSSYY??CC?WLLLLPPPPHHQQRRRRIIIMTTTTNNKKSSRRVVVVAAAADDEEGGGG	0	3	3	61	0	0	61
195	B	GCA_007671025.1	Campylobacter coli	FALSE	FFLLSSSSYY**CC*WLLLLPPPPHHQQRRRRIIIMTTTTNNKKSSRRVVVVAAAADDEEGGGG	FFLLSSSSYY??CC?WLLLLPPPPHHQQRRRRIIIMTTTTNNKKSSRRVVVVAAAADDEEGGGG	0	3	3	61	0	0	61
195	B	GCA_007671035.1	Campylobacter coli	FALSE	FFLLSSSSYY**CC*WLLLLPPPPHHQQRRRRIIIMTTTTNNKKSSRRVVVVAAAADDEEGGGG	FFLLSSSSYY??CC?WLLLLPPPPHHQQRRRRIIIMTTTTNNKKSSRRVVVVAAAADDEEGGGG	0	3	3	61	0	0	61
195	B	GCA_007671045.1	Campylobacter coli	FALSE	FFLLSSSSYY**CC*WLLLLPPPPHHQQRRRRIIIMTTTTNNKKSSRRVVVVAAAADDEEGGGG	FFLLSSSSYY??CC?WLLLLPPPPHHQQRRRRIIIMTTTTNNKKSSRRVVVVAAAADDEEGGGG	0	3	3	61	0	0	61
195	B	GCA_007671055.1	Campylobacter coli	FALSE	FFLLSSSSYY**CC*WLLLLPPPPHHQQRRRRIIIMTTTTNNKKSSRRVVVVAAAADDEEGGGG	FFLLSSSSYY??CC?WLLLLPPPPHHQQRRRRIIIMTTTTNNKKSSRRVVVVAAAADDEEGGGG	0	3	3	61	0	0	61
195	B	GCA_007671105.1	Campylobacter coli	FALSE	FFLLSSSSYY**CC*WLLLLPPPPHHQQRRRRIIIMTTTTNNKKSSRRVVVVAAAADDEEGGGG	FFLLSSSSYY??CC?WLLLLPPPPHHQQRRRRIIIMTTTTNNKKSSRRVVVVAAAADDEEGGGG	0	3	3	61	0	0	61
195	B	GCA_007671125.1	Campylobacter coli	FALSE	FFLLSSSSYY**CC*WLLLLPPPPHHQQRRRRIIIMTTTTNNKKSSRRVVVVAAAADDEEGGGG	FFLLSSSSYY??CC?WLLLLPPPPHHQQRRRRIIIMTTTTNNKKSSRRVVVVAAAADDEEGGGG	0	3	3	61	0	0	61
195	B	GCA_007671135.1	Campylobacter coli	FALSE	FFLLSSSSYY**CC*WLLLLPPPPHHQQRRRRIIIMTTTTNNKKSSRRVVVVAAAADDEEGGGG	FFLLSSSSYY??CC?WLLLLPPPPHHQQRRRRIIIMTTTTNNKKSSRRVVVVAAAADDEEGGGG	0	3	3	61	0	0	61
195	B	GCA_007671145.1	Campylobacter coli	FALSE	FFLLSSSSYY**CC*WLLLLPPPPHHQQRRRRIIIMTTTTNNKKSSRRVVVVAAAADDEEGGGG	FFLLSSSSYY??CC?WLLLLPPPPHHQQRRRRIIIMTTTTNNKKSSRRVVVVAAAADDEEGGGG	0	3	3	61	0	0	61
195	B	GCA_007671155.1	Campylobacter coli	FALSE	FFLLSSSSYY**CC*WLLLLPPPPHHQQRRRRIIIMTTTTNNKKSSRRVVVVAAAADDEEGGGG	FFLLSSSSYY??CC?WLLLLPPPPHHQQRRRRIIIMTTTTNNKKSSRRVVVVAAAADDEEGGGG	0	3	3	61	0	0	61
195	B	GCA_007671195.1	Campylobacter coli	FALSE	FFLLSSSSYY**CC*WLLLLPPPPHHQQRRRRIIIMTTTTNNKKSSRRVVVVAAAADDEEGGGG	FFLLSSSSYY??CC?WLLLLPPPPHHQQRRRRIIIMTTTTNNKKSSRRVVVVAAAADDEEGGGG	0	3	3	61	0	0	61
195	B	GCA_007671215.1	Campylobacter coli	FALSE	FFLLSSSSYY**CC*WLLLLPPPPHHQQRRRRIIIMTTTTNNKKSSRRVVVVAAAADDEEGGGG	FFLLSSSSYY??CC?WLLLLPPPPHHQQRRRRIIIMTTTTNNKKSSRRVVVVAAAADDEEGGGG	0	3	3	61	0	0	61
195	B	GCA_007671235.1	Campylobacter coli	FALSE	FFLLSSSSYY**CC*WLLLLPPPPHHQQRRRRIIIMTTTTNNKKSSRRVVVVAAAADDEEGGGG	FFLLSSSSYY??CC?WLLLLPPPPHHQQRRRRIIIMTTTTNNKKSSRRVVVVAAAADDEEGGGG	0	3	3	61	0	0	61
195	B	GCA_007671245.1	Campylobacter coli	FALSE	FFLLSSSSYY**CC*WLLLLPPPPHHQQRRRRIIIMTTTTNNKKSSRRVVVVAAAADDEEGGGG	FFLLSSSSYY??CC?WLLLLPPPPHHQQRRRRIIIMTTTTNNKKSSRRVVVVAAAADDEEGGGG	0	3	3	61	0	0	61
195	B	GCA_007671275.1	Campylobacter coli	FALSE	FFLLSSSSYY**CC*WLLLLPPPPHHQQRRRRIIIMTTTTNNKKSSRRVVVVAAAADDEEGGGG	FFLLSSSSYY??CC?WLLLLPPPPHHQQRRRRIIIMTTTTNNKKSSRRVVVVAAAADDEEGGGG	0	3	3	61	0	0	61
195	B	GCA_007671305.1	Campylobacter coli	FALSE	FFLLSSSSYY**CC*WLLLLPPPPHHQQRRRRIIIMTTTTNNKKSSRRVVVVAAAADDEEGGGG	FFLLSSSSYY??CC?WLLLLPPPPHHQQRRRRIIIMTTTTNNKKSSRRVVVVAAAADDEEGGGG	0	3	3	61	0	0	61
195	B	GCA_007671315.1	Campylobacter coli	FALSE	FFLLSSSSYY**CC*WLLLLPPPPHHQQRRRRIIIMTTTTNNKKSSRRVVVVAAAADDEEGGGG	FFLLSSSSYY??CC?WLLLLPPPPHHQQRRRRIIIMTTTTNNKKSSRRVVVVAAAADDEEGGGG	0	3	3	61	0	0	61
195	B	GCA_007671325.1	Campylobacter coli	FALSE	FFLLSSSSYY**CC*WLLLLPPPPHHQQRRRRIIIMTTTTNNKKSSRRVVVVAAAADDEEGGGG	FFLLSSSSYY??CC?WLLLLPPPPHHQQRRRRIIIMTTTTNNKKSSRRVVVVAAAADDEEGGGG	0	3	3	61	0	0	61
195	B	GCA_007671335.1	Campylobacter coli	FALSE	FFLLSSSSYY**CC*WLLLLPPPPHHQQRRRRIIIMTTTTNNKKSSRRVVVVAAAADDEEGGGG	FFLLSSSSYY??CC?WLLLLPPPPHHQQRRRRIIIMTTTTNNKKSSRRVVVVAAAADDEEGGGG	0	3	3	61	0	0	61
195	B	GCA_007671345.1	Campylobacter coli	FALSE	FFLLSSSSYY**CC*WLLLLPPPPHHQQRRRRIIIMTTTTNNKKSSRRVVVVAAAADDEEGGGG	FFLLSSSSYY??CC?WLLLLPPPPHHQQRRRRIIIMTTTTNNKKSSRRVVVVAAAADDEEGGGG	0	3	3	61	0	0	61
195	B	GCA_007671405.1	Campylobacter coli	FALSE	FFLLSSSSYY**CC*WLLLLPPPPHHQQRRRRIIIMTTTTNNKKSSRRVVVVAAAADDEEGGGG	FFLLSSSSYY??CC?WLLLLPPPPHHQQRRRRIIIMTTTTNNKKSSRRVVVVAAAADDEEGGGG	0	3	3	61	0	0	61
195	B	GCA_007671415.1	Campylobacter coli	FALSE	FFLLSSSSYY**CC*WLLLLPPPPHHQQRRRRIIIMTTTTNNKKSSRRVVVVAAAADDEEGGGG	FFLLSSSSYY??CC?WLLLLPPPPHHQQRRRRIIIMTTTTNNKKSSRRVVVVAAAADDEEGGGG	0	3	3	61	0	0	61
195	B	GCA_007671425.1	Campylobacter coli	FALSE	FFLLSSSSYY**CC*WLLLLPPPPHHQQRRRRIIIMTTTTNNKKSSRRVVVVAAAADDEEGGGG	FFLLSSSSYY??CC?WLLLLPPPPHHQQRRRRIIIMTTTTNNKKSSRRVVVVAAAADDEEGGGG	0	3	3	61	0	0	61
195	B	GCA_007671435.1	Campylobacter coli	FALSE	FFLLSSSSYY**CC*WLLLLPPPPHHQQRRRRIIIMTTTTNNKKSSRRVVVVAAAADDEEGGGG	FFLLSSSSYY??CC?WLLLLPPPPHHQQRRRRIIIMTTTTNNKKSSRRVVVVAAAADDEEGGGG	0	3	3	61	0	0	61
195	B	GCA_007671445.1	Campylobacter coli	FALSE	FFLLSSSSYY**CC*WLLLLPPPPHHQQRRRRIIIMTTTTNNKKSSRRVVVVAAAADDEEGGGG	FFLLSSSSYY??CC?WLLLLPPPPHHQQRRRRIIIMTTTTNNKKSSRRVVVVAAAADDEEGGGG	0	3	3	61	0	0	61
195	B	GCA_007671505.1	Campylobacter coli	FALSE	FFLLSSSSYY**CC*WLLLLPPPPHHQQRRRRIIIMTTTTNNKKSSRRVVVVAAAADDEEGGGG	FFLLSSSSYY??CC?WLLLLPPPPHHQQRRRRIIIMTTTTNNKKSSRRVVVVAAAADDEEGGGG	0	3	3	61	0	0	61
195	B	GCA_007671525.1	Campylobacter coli	FALSE	FFLLSSSSYY**CC*WLLLLPPPPHHQQRRRRIIIMTTTTNNKKSSRRVVVVAAAADDEEGGGG	FFLLSSSSYY??CC?WLLLLPPPPHHQQRRRRIIIMTTTTNNKKSSRRVVVVAAAADDEEGGGG	0	3	3	61	0	0	61
195	B	GCA_007671535.1	Campylobacter coli	FALSE	FFLLSSSSYY**CC*WLLLLPPPPHHQQRRRRIIIMTTTTNNKKSSRRVVVVAAAADDEEGGGG	FFLLSSSSYY??CC?WLLLLPPPPHHQQRRRRIIIMTTTTNNKKSSRRVVVVAAAADDEEGGGG	0	3	3	61	0	0	61
195	B	GCA_007671555.1	Campylobacter coli	FALSE	FFLLSSSSYY**CC*WLLLLPPPPHHQQRRRRIIIMTTTTNNKKSSRRVVVVAAAADDEEGGGG	FFLLSSSSYY??CC?WLLLLPPPPHHQQRRRRIIIMTTTTNNKKSSRRVVVVAAAADDEEGGGG	0	3	3	61	0	0	61
195	B	GCA_007671565.1	Campylobacter coli	FALSE	FFLLSSSSYY**CC*WLLLLPPPPHHQQRRRRIIIMTTTTNNKKSSRRVVVVAAAADDEEGGGG	FFLLSSSSYY??CC?WLLLLPPPPHHQQRRRRIIIMTTTTNNKKSSRRVVVVAAAADDEEGGGG	0	3	3	61	0	0	61
195	B	GCA_007671585.1	Campylobacter coli	FALSE	FFLLSSSSYY**CC*WLLLLPPPPHHQQRRRRIIIMTTTTNNKKSSRRVVVVAAAADDEEGGGG	FFLLSSSSYY??CC?WLLLLPPPPHHQQRRRRIIIMTTTTNNKKSSRRVVVVAAAADDEEGGGG	0	3	3	61	0	0	61
195	B	GCA_007671625.1	Campylobacter coli	FALSE	FFLLSSSSYY**CC*WLLLLPPPPHHQQRRRRIIIMTTTTNNKKSSRRVVVVAAAADDEEGGGG	FFLLSSSSYY??CC?WLLLLPPPPHHQQRRRRIIIMTTTTNNKKSSRRVVVVAAAADDEEGGGG	0	3	3	61	0	0	61
195	B	GCA_007671645.1	Campylobacter coli	FALSE	FFLLSSSSYY**CC*WLLLLPPPPHHQQRRRRIIIMTTTTNNKKSSRRVVVVAAAADDEEGGGG	FFLLSSSSYY??CC?WLLLLPPPPHHQQRRRRIIIMTTTTNNKKSSRRVVVVAAAADDEEGGGG	0	3	3	61	0	0	61
195	B	GCA_008727315.1	Campylobacter coli	FALSE	FFLLSSSSYY**CC*WLLLLPPPPHHQQRRRRIIIMTTTTNNKKSSRRVVVVAAAADDEEGGGG	FFLLSSSSYY??CC?WLLLLPPPPHHQQRRRRIIIMTTTTNNKKSSRRVVVVAAAADDEEGGGG	0	3	3	61	0	0	61
195	B	GCA_008727355.1	Campylobacter coli	FALSE	FFLLSSSSYY**CC*WLLLLPPPPHHQQRRRRIIIMTTTTNNKKSSRRVVVVAAAADDEEGGGG	FFLLSSSSYY??CC?WLLLLPPPPHHQQRRRRIIIMTTTTNNKKSSRRVVVVAAAADDEEGGGG	0	3	3	61	0	0	61
195	B	GCA_008727375.1	Campylobacter coli	FALSE	FFLLSSSSYY**CC*WLLLLPPPPHHQQRRRRIIIMTTTTNNKKSSRRVVVVAAAADDEEGGGG	FFLLSSSSYY??CC?WLLLLPPPPHHQQRRRRIIIMTTTTNNKKSSRRVVVVAAAADDEEGGGG	0	3	3	61	0	0	61
195	B	GCA_008727395.1	Campylobacter coli	FALSE	FFLLSSSSYY**CC*WLLLLPPPPHHQQRRRRIIIMTTTTNNKKSSRRVVVVAAAADDEEGGGG	FFLLSSSSYY??CC?WLLLLPPPPHHQQRRRRIIIMTTTTNNKKSSRRVVVVAAAADDEEGGGG	0	3	3	61	0	0	61
195	B	GCA_008727495.1	Campylobacter coli	FALSE	FFLLSSSSYY**CC*WLLLLPPPPHHQQRRRRIIIMTTTTNNKKSSRRVVVVAAAADDEEGGGG	FFLLSSSSYY??CC?WLLLLPPPPHHQQRRRRIIIMTTTTNNKKSSRRVVVVAAAADDEEGGGG	0	3	3	61	0	0	61
195	B	GCA_008802085.1	Campylobacter coli	FALSE	FFLLSSSSYY**CC*WLLLLPPPPHHQQRRRRIIIMTTTTNNKKSSRRVVVVAAAADDEEGGGG	FFLLSSSSYY??CC?WLLLLPPPPHHQQRRRRIIIMTTTTNNKKSSRRVVVVAAAADDEEGGGG	0	3	3	61	0	0	61
195	B	GCA_009498195.1	Campylobacter coli	FALSE	FFLLSSSSYY**CC*WLLLLPPPPHHQQRRRRIIIMTTTTNNKKSSRRVVVVAAAADDEEGGGG	FFLLSSSSYY??CC?WLLLLPPPPHHQQRRRRIIIMTTTTNNKKSSRRVVVVAAAADDEEGGGG	0	3	3	61	0	0	61
195	B	GCA_009498315.1	Campylobacter coli	FALSE	FFLLSSSSYY**CC*WLLLLPPPPHHQQRRRRIIIMTTTTNNKKSSRRVVVVAAAADDEEGGGG	FFLLSSSSYY??CC?WLLLLPPPPHHQQRRRRIIIMTTTTNNKKSSRRVVVVAAAADDEEGGGG	0	3	3	61	0	0	61
195	B	GCA_009649055.1	Campylobacter coli	FALSE	FFLLSSSSYY**CC*WLLLLPPPPHHQQRRRRIIIMTTTTNNKKSSRRVVVVAAAADDEEGGGG	FFLLSSSSYY??CC?WLLLLPPPPHHQQRRRRIIIMTTTTNNKKSSRRVVVVAAAADDEEGGGG	0	3	3	61	0	0	61
195	B	GCA_009730395.1	Campylobacter coli	FALSE	FFLLSSSSYY**CC*WLLLLPPPPHHQQRRRRIIIMTTTTNNKKSSRRVVVVAAAADDEEGGGG	FFLLSSSSYY??CC?WLLLLPPPPHHQQRRRRIIIMTTTTNNKKSSRRVVVVAAAADDEEGGGG	0	3	3	61	0	0	61
195	B	GCA_009756155.1	Campylobacter coli	FALSE	FFLLSSSSYY**CC*WLLLLPPPPHHQQRRRRIIIMTTTTNNKKSSRRVVVVAAAADDEEGGGG	FFLLSSSSYY??CC?WLLLLPPPPHHQQRRRRIIIMTTTTNNKKSSRRVVVVAAAADDEEGGGG	0	3	3	61	0	0	61
195	B	GCA_009756165.1	Campylobacter coli	FALSE	FFLLSSSSYY**CC*WLLLLPPPPHHQQRRRRIIIMTTTTNNKKSSRRVVVVAAAADDEEGGGG	FFLLSSSSYY??CC?WLLLLPPPPHHQQRRRRIIIMTTTTNNKKSSRRVVVVAAAADDEEGGGG	0	3	3	61	0	0	61
195	B	GCA_009756175.1	Campylobacter coli	FALSE	FFLLSSSSYY**CC*WLLLLPPPPHHQQRRRRIIIMTTTTNNKKSSRRVVVVAAAADDEEGGGG	FFLLSSSSYY??CC?WLLLLPPPPHHQQRRRRIIIMTTTTNNKKSSRRVVVVAAAADDEEGGGG	0	3	3	61	0	0	61
195	B	GCA_009756185.1	Campylobacter coli	FALSE	FFLLSSSSYY**CC*WLLLLPPPPHHQQRRRRIIIMTTTTNNKKSSRRVVVVAAAADDEEGGGG	FFLLSSSSYY??CC?WLLLLPPPPHHQQRRRRIIIMTTTTNNKKSSRRVVVVAAAADDEEGGGG	0	3	3	61	0	0	61
195	B	GCA_009756205.1	Campylobacter coli	FALSE	FFLLSSSSYY**CC*WLLLLPPPPHHQQRRRRIIIMTTTTNNKKSSRRVVVVAAAADDEEGGGG	FFLLSSSSYY??CC?WLLLLPPPPHHQQRRRRIIIMTTTTNNKKSSRRVVVVAAAADDEEGGGG	0	3	3	61	0	0	61
195	B	GCA_009756215.1	Campylobacter coli	FALSE	FFLLSSSSYY**CC*WLLLLPPPPHHQQRRRRIIIMTTTTNNKKSSRRVVVVAAAADDEEGGGG	FFLLSSSSYY??CC?WLLLLPPPPHHQQRRRRIIIMTTTTNNKKSSRRVVVVAAAADDEEGGGG	0	3	3	61	0	0	61
[truncated: 249,600 more rows]
